# Supplementary material for: Transcriptomes of Ralstonia solanacearum during Root Colonization of Solanum commersonii
Source: Front Plant Sci. 2017 Mar 20;8:370. doi: 10.3389/fpls.2017.00370 (PMC5357869; doi:10.3389/fpls.2017.00370)
Supplement: Supplementary file 1 [file Table1.XLSX]

## Sheet: Sheet1
Supplementary Table 1. Homology table between R. solanacearum UY031 genome annotation and strains GMI1000, UW551 and IPO1609.
UY031 annotation (based on NCBI's refseq infos)			GMI1000			IPO1609		UW551		COG				P. syringae B728a
Locus tag	Old locus tag (Prokka)	Product	Old locus tag	Gene name	Description	Locus tag	Description	Locus tag	Description	COG IDs	COG ID Description	Functional class	Functional class description	Locus tag	Description	Functional Categories
RSUY_RS00005	RSUY_00020	ribonuclease P protein component	RSc0002	rnpA	ribonuclease P protein component	RSIPO_RS07700	ribonuclease P protein component	RRSL_02928	ribonuclease P	COG0594	RNase P protein component	J	Translation, ribosomal structure and biogenesis	Psyr_5136	ribonuclease P	NA
RSUY_RS00010	RSUY_00030	membrane protein insertion efficiency factorYidD	RSc0003	-	membrane protein insertion efficiency factorYidD	RSIPO_RS07695	membrane protein insertion efficiency factorYidD	RRSL_02929	membrane protein	COG0759	Uncharacterized conserved protein	S	Function unknown	Psyr_5135	hypothetical protein	NA
RSUY_RS00015	RSUY_00040	membrane protein insertase YidC	RSc0004	yidC	protein translocase component YidC	RSIPO_RS07690	membrane protein insertase YidC	RRSL_02930	insertase	COG0706	Preprotein translocase subunit YidC	U	Intracellular trafficking, secretion, and vesicular transport	Psyr_5134	inner membrane protein translocase componentYidC	Secretion/Efflux/Export
RSUY_RS00020	RSUY_00050	tRNA modification GTPase	RSc0005	trmE	tRNA uridine(34) 5-carboxymethylaminomethylsynthesis GTPase MnmE	NA	NA	RRSL_02931	tRNA modification GTPase TrmE	COG0486 / COG1160 / COG1160 / COG1159 / COG2262 / COG1161 / COG1084 / COG3596 / COG0370 / COG1100 / COG0218 / COG1163 / COG1162 / COG4178	Predicted GTPase / Predicted GTPases / Predicted GTPases / GTPase / GTPases / Predicted GTPases / Predicted GTPase / Predicted GTPase / Fe2+ transport system protein B / GTPase SAR1 and related small G proteins / Predicted GTPase / Predicted GTPase / Predicted GTPases / ABC-type uncharacterized transport system, permease and ATPase components	R / R / R / R / R / R / R / R / P / R / R / R / R / R	General function prediction only / General function prediction only / General function prediction only / General function prediction only / General function prediction only / General function prediction only / General function prediction only / General function prediction only / Inorganic ion transport and metabolism / General function prediction only / General function prediction only / General …	Psyr_5133	tRNA modification GTPase TrmE	Translation
RSUY_RS00025	NA	hypothetical protein	-	-	NA	RSIPO_RS07680	hypothetical protein	NA	NA	NA		NA		NA	NA	NA
RSUY_RS00030	RSUY_00070	isoprenylcysteine carboxyl methyltransferase;protein	-	-	NA	RSIPO_RS07675	isoprenylcysteine carboxyl methyltransferase;protein	NA	NA	COG2020	Putative protein-S-isoprenylcysteine methyltransferase	O	Posttranslational modification, protein turnover, chaperones	NA	NA	NA
RSUY_RS00035	RSUY_00080	protein-tyrosine-phosphatase	RSc0006	-	hypothetical protein	RSIPO_RS07670	protein-tyrosine-phosphatase	RRSL_02934	Protein tyrosine phosphatase	COG4551 / COG0394	Predicted protein tyrosine phosphatase / Protein-tyrosine-phosphatase	R / T	General function prediction only / Signal transduction mechanisms	NA	NA	NA
RSUY_RS00040	RSUY_00090	hypothetical protein	RSc0007	-	NA	RSIPO_RS07665	hypothetical protein	RRSL_02935	hypothetical protein	COG1408 / COG1408 / COG2129	Predicted phosphohydrolases / Predicted phosphohydrolases / Predicted phosphoesterases, related to the Icc protein	R / R / R	General function prediction only / General function prediction only / General function prediction only	NA	NA	NA
RSUY_RS00045	RSUY_00120	30S ribosomal protein S21	RSc0008	rpsU	30S ribosomal protein S21	RSIPO_RS07660	30S ribosomal protein S21	RRSL_02939	30S ribosomal protein S21	COG0828	Ribosomal protein S21	J	Translation, ribosomal structure and biogenesis	Psyr_4639	30S ribosomal protein S21	Translation
RSUY_RS00050	RSUY_00130	multidrug transporter	RSc0009	-	multidrug transporter	RSIPO_RS07655	multidrug transporter	RRSL_02940	multidrug transporter	COG1538 / COG1538	Outer membrane protein / Outer membrane protein	M,U / M,U	Cell wall/membrane/envelope biogenesis,Intracellular trafficking, secretion, and vesicular transport / Cell wall/membrane/envelope biogenesis,Intracellular trafficking, secretion, and vesicular transport	NA	NA	NA
RSUY_RS00055	RSUY_00140	multidrug efflux RND transporter permeasesubunit	RSc0010	acrB	multidrug efflux RND transporter permeasesubunit / multidrug efflux RND transporter permeasesubunit / multidrug efflux RND transporter permeasesubunit / multidrug efflux RND transporter permeasesubunit	NA	NA	RRSL_01042 / RRSL_04740 / RRSL_00938 / RRSL_02941	multidrug transporter / transporter / acriflavine resistance protein B / acriflavine resistance protein B	COG0841 / COG0841 / COG3696 / COG3696 / COG1033 / COG1033 / COG0342 / COG2409 / COG3808	Cation/multidrug efflux pump / Cation/multidrug efflux pump / Putative silver efflux pump / Putative silver efflux pump / Predicted exporters of the RND superfamily / Predicted exporters of the RND superfamily / Preprotein translocase subunit SecD / Predicted drug exporters of the RND superfamily / Inorganic pyrophosphatase	V / V / P / P / R / R / U / R / C	Defense mechanisms / Defense mechanisms / Inorganic ion transport and metabolism / Inorganic ion transport and metabolism / General function prediction only / General function prediction only / Intracellular trafficking, secretion, and vesicular transport / General function prediction only / Energy production and conversion	Psyr_2282 / Psyr_2865 / Psyr_2968 / Psyr_4008	hydrophobe/amphiphile efflux-1 HAE1 / hydrophobe/amphiphile efflux-1 HAE1 / hydrophobe/amphiphile efflux-1 HAE1 / hydrophobe/amphiphile efflux-1 HAE1	Secretion/Efflux/Export / Secretion/Efflux/Export / Secretion/Efflux/Export / Secretion/Efflux/Export
RSUY_RS00060	RSUY_00150	MexE family multidrug efflux RND transporterperiplasmic adaptor subunit	RSc0011	acrA	MexE family multidrug efflux RND transporterperiplasmic adaptor subunit	RSIPO_RS07645	MexE family multidrug efflux RND transporterperiplasmic adaptor subunit	RRSL_02942	hemolysin D	COG0845 / COG1566	Membrane-fusion protein / Multidrug resistance efflux pump	M / V	Cell wall/membrane/envelope biogenesis / Defense mechanisms	NA	NA	NA
RSUY_RS00065	RSUY_00160	TetR family transcriptional regulator	RSc0012	acrR	TetR family transcriptional regulator	RSIPO_RS07640	TetR family transcriptional regulator	RRSL_02943	TetR family transcriptional regulator	COG1309	Transcriptional regulator	K	Transcription	Psyr_4006	regulatory protein, TetR	Transcriptional regulation
RSUY_RS00070	RSUY_00170	hypothetical protein	RSc0013	-	hypothetical protein	RSIPO_RS07635	hypothetical protein	RRSL_02944	hypothetical protein	COG1752	Predicted esterase of the alpha-beta hydrolase superfamily	R	General function prediction only	NA	NA	NA
RSUY_RS00075	RSUY_00180	pyridine nucleotide-disulfide oxidoreductase	RSc0014	gor	pyridine nucleotide-disulfide oxidoreductase	RSIPO_RS07630	pyridine nucleotide-disulfide oxidoreductase	RRSL_02945	FAD-dependent pyridine nucleotide-disulfideoxidoreductase	COG1249 / COG0492 / COG1251 / COG0446 / COG1252	Pyruvate/2-oxoglutarate dehydrogenase complex, dihydrolipoamide dehydrogenase (E3) component, and related enzymes / Thioredoxin reductase / NAD(P)H-nitrite reductase / Uncharacterized NAD(FAD)-dependent dehydrogenases / NADH dehydrogenase, FAD-containing subunit	C / O / C / R / C	Energy production and conversion / Posttranslational modification, protein turnover, chaperones / Energy production and conversion / General function prediction only / Energy production and conversion	Psyr_2979	glutathione reductase	Glutathione metabolism
RSUY_RS00080	RSUY_00190	dioxygenase	RSc0015	-	dioxygenase	RSIPO_RS07625	dioxygenase	RRSL_02946	hypothetical protein	COG3384	Uncharacterized conserved protein	S	Function unknown	Psyr_2953 / Psyr_3618	catalytic LigB subunit of aromatic ring-openingdioxygenase / catalytic LigB subunit of aromatic ring-openingdioxygenase	NA / NA
RSUY_RS00085	RSUY_00200	3-phosphoglycerate dehydrogenase	RSc0016	serA1	3-phosphoglycerate dehydrogenase	RSIPO_RS07620	3-phosphoglycerate dehydrogenase	RRSL_02947	3-phosphoglycerate dehydrogenase	COG0111 / COG1052 / COG0059	Phosphoglycerate dehydrogenase and related dehydrogenases / Lactate dehydrogenase and related dehydrogenases / Ketol-acid reductoisomerase	H,E / C,H,R / E,H	Coenzyme transport and metabolism,Amino acid transport and metabolism / Energy production and conversion,Coenzyme transport and metabolism,General function prediction only / Amino acid transport and metabolism,Coenzyme transport and metabolism	Psyr_3122	D-isomer specific 2-hydroxyacid dehydrogenase	NA
RSUY_RS00090	RSUY_00210	phosphoenolpyruvate carboxykinase	RSc0017	pckA	phosphoenolpyruvate carboxykinase	RSIPO_RS07615	phosphoenolpyruvate carboxykinase	RRSL_02948	phosphoenolpyruvate carboxykinase	COG1274	Phosphoenolpyruvate carboxykinase (GTP)	C	Energy production and conversion	NA	NA	NA
RSUY_RS00095	RSUY_00220	DNA-binding response regulator	RSc0018	-	DNA-binding response regulator	RSIPO_RS07610	DNA-binding response regulator	NA	NA	COG0745 / COG3437 / COG3710 / COG2197 / COG2204 / COG0784 / COG3706 / COG4566 / COG3947 / COG4565 / COG4567 / COG4753	Response regulators consisting of a CheY-like receiver domain and a winged-helix DNA-binding domain / Response regulator containing a CheY-like receiver domain and an HD-GYP domain / DNA-binding winged-HTH domains / Response regulator containing a CheY-like receiver domain and an HTH DNA-binding domain / Response regulator containing CheY-like receiver, AAA-type ATPase, and DNA-binding domains / …	T,K / K,T / K / T,K / T / T / T / T / T / K,T / T,K / T	Signal transduction mechanisms,Transcription / Transcription,Signal transduction mechanisms / Transcription / Signal transduction mechanisms,Transcription / Signal transduction mechanisms / Signal transduction mechanisms / Signal transduction mechanisms / Signal transduction mechanisms / Signal transduction mechanisms / Transcription,Signal transduction mechanisms / Signal transduction mechanisms…	NA	NA	NA
RSUY_RS00100	RSUY_00230	hypothetical protein	RSc0019	-	hypothetical protein	RSIPO_RS07605	hypothetical protein	RRSL_02950	hypothetical protein	NA		NA		NA	NA	NA
RSUY_RS00105	RSUY_00240	hydroxypyruvate isomerase	RSc0020	-	hydroxypyruvate isomerase	RSIPO_RS07600	hydroxypyruvate isomerase	RRSL_02951	hydroxypyruvate isomerase	COG3622 / COG1082	Hydroxypyruvate isomerase / Sugar phosphate isomerases/epimerases	G / G	Carbohydrate transport and metabolism / Carbohydrate transport and metabolism	Psyr_0462	hydroxypyruvate isomerase	Organic acid metabolism and transport
RSUY_RS00110	RSUY_00250	DNA-binding response regulator	-	-	DNA-binding response regulator	RSIPO_RS07595	DNA-binding response regulator	RRSL_02952	LuxR family transcriptional regulator	COG2197 / COG4566 / COG4753 / COG4565 / COG0784 / COG0745 / COG2771 / COG2204 / COG3279 / COG2201 / COG3437 / COG3706 / COG3707 / COG2909 / COG3947 / COG4567	Response regulator containing a CheY-like receiver domain and an HTH DNA-binding domain / Response regulator / Response regulator containing CheY-like receiver domain and AraC-type DNA-binding domain / Response regulator of citrate/malate metabolism / FOG: CheY-like receiver / Response regulators consisting of a CheY-like receiver domain and a winged-helix DNA-binding domain / DNA-binding HTH dom…	T,K / T / T / K,T / T / T,K / K / T / K,T / N,T / K,T / T / T / K / T / T,K	Signal transduction mechanisms,Transcription / Signal transduction mechanisms / Signal transduction mechanisms / Transcription,Signal transduction mechanisms / Signal transduction mechanisms / Signal transduction mechanisms,Transcription / Transcription / Signal transduction mechanisms / Transcription,Signal transduction mechanisms / Cell motility,Signal transduction mechanisms / Transcription,Si…	Psyr_3299	LuxR response regulator receiver	Transcriptional regulation
RSUY_RS00115	RSUY_00260	sensor histidine kinase	RSc0021	-	sensor histidine kinase	RSIPO_RS07590	sensor histidine kinase	RRSL_02953	sensor histidine kinase	COG4564 / COG4585 / COG3851 / COG3850 / COG0642 / COG3920 / COG2972	Signal transduction histidine kinase / Signal transduction histidine kinase / Signal transduction histidine kinase, glucose-6-phosphate specific / Signal transduction histidine kinase, nitrate/nitrite-specific / Signal transduction histidine kinase / Signal transduction histidine kinase / Predicted signal transduction protein with a C-terminal ATPase domain	T / T / T / T / T / T / T	Signal transduction mechanisms / Signal transduction mechanisms / Signal transduction mechanisms / Signal transduction mechanisms / Signal transduction mechanisms / Signal transduction mechanisms / Signal transduction mechanisms	NA	NA	NA
RSUY_RS00120	RSUY_00270	carbon starvation protein A	RSc0022	cstA	carbon starvation protein A	NA	NA	RRSL_02954	carbon starvation protein A	COG1966	Carbon starvation protein, predicted membrane protein	T	Signal transduction mechanisms	Psyr_4273	carbon starvation protein CstA	Stress resistance
RSUY_RS00125	RSUY_00280	hypothetical protein	RSc0023	-	hypothetical protein	RSIPO_RS07575	hypothetical protein	RRSL_02955	hypothetical protein	COG2879	Uncharacterized small protein	S	Function unknown	Psyr_4272	hypothetical protein	NA
RSUY_RS00130	RSUY_00290	hypothetical protein	RSc0024	-	hypothetical protein	RSIPO_RS07570	hypothetical protein	RRSL_02956	hypothetical protein	COG0790 / COG0790 / COG0790 / COG0790	FOG: TPR repeat, SEL1 subfamily / FOG: TPR repeat, SEL1 subfamily / FOG: TPR repeat, SEL1 subfamily / FOG: TPR repeat, SEL1 subfamily	R / R / R / R	General function prediction only / General function prediction only / General function prediction only / General function prediction only	NA	NA	NA
RSUY_RS00135	RSUY_00300	granule-associated protein	RSc0025	-	hypothetical protein	RSIPO_RS07565	granule-associated protein	RRSL_02957	granule-associated protein	NA		NA		NA	NA	NA
RSUY_RS00140	RSUY_00310	methionine biosynthesis protein MetW	RSc0026	metW	methionine biosynthesis protein MetW	RSIPO_RS07560	methionine biosynthesis protein MetW	RRSL_02958	methionine biosynthesis protein MetW	COG2226 / COG0500 / COG4123 / COG2227 / COG0286 / COG4976	Methylase involved in ubiquinone/menaquinone biosynthesis / SAM-dependent methyltransferases / Predicted O-methyltransferase / 2-polyprenyl-3-methyl-5-hydroxy-6-metoxy-1,4-benzoquinol methylase / Type I restriction-modification system methyltransferase subunit / Predicted methyltransferase (contains TPR repeat)	H / Q,R / R / H / V / R	Coenzyme transport and metabolism / Secondary metabolites biosynthesis, transport and catabolism,General function prediction only / General function prediction only / Coenzyme transport and metabolism / Defense mechanisms / General function prediction only	Psyr_0473	methionine biosynthesis MetW	Amino acid metabolism and transport
RSUY_RS00145	RSUY_00320	homoserine O-acetyltransferase	RSc0027	metX	homoserine O-acetyltransferase	RSIPO_RS07555	homoserine O-acetyltransferase	RRSL_02960	homoserine O-acetyltransferase	COG2021 / COG0596 / COG1506	Homoserine acetyltransferase / Predicted hydrolases or acyltransferases (alpha/beta hydrolase superfamily) / Dipeptidyl aminopeptidases/acylaminoacyl-peptidases	E / R / E	Amino acid transport and metabolism / General function prediction only / Amino acid transport and metabolism	Psyr_0474	homoserine O-acetyltransferase	Amino acid metabolism and transport
RSUY_RS00150	RSUY_00330	NAD-dependent succinate-semialdehydedehydrogenase	RSc0028	gabD1	NAD-dependent succinate-semialdehydedehydrogenase	RSIPO_RS07550 / RSIPO_RS18780	NAD-dependent succinate-semialdehydedehydrogenase / NAD-dependent succinate-semialdehydedehydrogenase	RRSL_02961 / RRSL_04235	succinate-semialdehyde dehdyrogenase / succinate-semialdehyde dehdyrogenase	COG1012 / COG4230	NAD-dependent aldehyde dehydrogenases / Delta 1-pyrroline-5-carboxylate dehydrogenase	C / C	Energy production and conversion / Energy production and conversion	Psyr_0091 / Psyr_0149	succinate-semialdehyde dehydrogenase I / succinate-semialdehyde dehydrogenase	Amino acid metabolism and transport (GABA) / Amino acid metabolism and transport (GABA)
RSUY_RS00155	RSUY_00340	4-aminobutyrate transaminase	RSc0029	goaG	4-aminobutyrate transaminase	RSIPO_RS07545	4-aminobutyrate transaminase	RRSL_02962	4-aminobutyrate aminotransferase	COG0160 / COG4992 / COG0161 / COG0001 / COG0156 / COG1167	4-aminobutyrate aminotransferase and related aminotransferases / Ornithine/acetylornithine aminotransferase / Adenosylmethionine-8-amino-7-oxononanoate aminotransferase / Glutamate-1-semialdehyde aminotransferase / 7-keto-8-aminopelargonate synthetase and related enzymes / Transcriptional regulators containing a DNA-binding HTH domain and an aminotransferase domain (MocR family) and their eukaryo…	E / E / H / H / H / K,E	Amino acid transport and metabolism / Amino acid transport and metabolism / Coenzyme transport and metabolism / Coenzyme transport and metabolism / Coenzyme transport and metabolism / Transcription,Amino acid transport and metabolism	Psyr_0090	4-aminobutyrate aminotransferase	Amino acid metabolism and transport (GABA)
RSUY_RS00160	RSUY_00350	DNA-binding protein	RSc0030	-	DNA-binding protein	RSIPO_RS07540	DNA-binding protein	RRSL_02963	DNA-binding protein	COG1167 / COG0436 / COG1725 / COG0079 / COG2188 / COG2186 / COG1802 / COG1168	Transcriptional regulators containing a DNA-binding HTH domain and an aminotransferase domain (MocR family) and their eukaryotic orthologs / Aspartate/tyrosine/aromatic aminotransferase / Predicted transcriptional regulators / Histidinol-phosphate/aromatic aminotransferase and cobyric acid decarboxylase / Transcriptional regulators / Transcriptional regulators / Transcriptional regulators / Bifun…	K,E / E / K / E / K / K / K / E	Transcription,Amino acid transport and metabolism / Amino acid transport and metabolism / Transcription / Amino acid transport and metabolism / Transcription / Transcription / Transcription / Amino acid transport and metabolism	Psyr_5056	regulatory protein, GntR	Transcriptional regulation
RSUY_RS00165	RSUY_00360	hypothetical protein	-	-	membrane protein	RSIPO_RS07535	hypothetical protein	RRSL_02964	hypothetical protein	NA		NA		NA	NA	NA
RSUY_RS00170	RSUY_00370	hypothetical protein	-	-	hypothetical protein	RSIPO_RS07530	hypothetical protein	RRSL_02965	hypothetical protein	NA		NA		NA	NA	NA
RSUY_RS00175	RSUY_00380	phospholipase	-	-	NA	RSIPO_RS07525	phospholipase	RRSL_02966	phospholipase	COG3511	Phospholipase C	M	Cell wall/membrane/envelope biogenesis	NA	NA	NA
RSUY_RS00180	RSUY_00390	nucleoid occlusion factor SlmA	RSc0031	slmA	nucleoid occlusion factor SlmA	RSIPO_RS07520	nucleoid occlusion factor SlmA	RRSL_02967	dihydroorotate oxidase	COG1309	Transcriptional regulator	K	Transcription	NA	NA	NA
RSUY_RS00185	RSUY_00400	pyrimidine 5'-nucleotidase	RSc0032	-	pyrimidine 5'-nucleotidase	RSIPO_RS07515	pyrimidine 5'-nucleotidase	RRSL_02968	5'-nucleotidase	COG1011 / COG0637 / COG0546	Predicted hydrolase (HAD superfamily) / Predicted phosphatase/phosphohexomutase / Predicted phosphatases	R / R / R	General function prediction only / General function prediction only / General function prediction only	NA	NA	NA
RSUY_RS00190	RSUY_00410	acetylglutamate kinase	RSc0033	argB	acetylglutamate kinase	RSIPO_RS07510	acetylglutamate kinase	RRSL_02970	acetylglutamate kinase	COG0548 / COG1608 / COG0263	Acetylglutamate kinase / Predicted archaeal kinase / Glutamate 5-kinase	E / R / E	Amino acid transport and metabolism / General function prediction only / Amino acid transport and metabolism	Psyr_0218	acetylglutamate kinase	Amino acid metabolism and transport
RSUY_RS00195	RSUY_00420	RNA polymerase sigma factor	RSc0034	-	RNA polymerase sigma factor	RSIPO_RS07505	RNA polymerase sigma factor	RRSL_02969	RNA polymerase sigma factor	COG1595	DNA-directed RNA polymerase specialized sigma subunit, sigma24 homolog	K	Transcription	NA	NA	NA
RSUY_RS00200	RSUY_00430	hypothetical protein	RSc0035	-	anti-sigma factor	RSIPO_RS07500	hypothetical protein	RRSL_02971	hypothetical protein	COG5662	Predicted transmembrane transcriptional regulator (anti-sigma factor)	K	Transcription	NA	NA	NA
RSUY_RS00205	RSUY_00440	hypothetical protein	-	-	hypothetical protein	RSIPO_RS07495	hypothetical protein	NA	NA	NA		NA		NA	NA	NA
RSUY_RS00210	RSUY_00450	hypothetical protein	RSc0037	-	hypothetical protein	RSIPO_RS07490	hypothetical protein	RRSL_02972	hypothetical protein	NA		NA		NA	NA	NA
RSUY_RS00215	RSUY_00460	membrane protein	RSc0038	-	membrane protein	RSIPO_RS07485	membrane protein	RRSL_02973	membrane protein	COG2847	Uncharacterized protein conserved in bacteria	S	Function unknown	Psyr_2286	hypothetical protein	NA
RSUY_RS00220	RSUY_00470	sensor histidine kinase	RSc0039	-	sensor histidine kinase	RSIPO_RS07480	sensor histidine kinase	RRSL_02974	sensor histidine kinase	COG0642 / COG3290 / COG4191 / COG2205 / COG5000 / COG4251 / COG3852	Signal transduction histidine kinase / Signal transduction histidine kinase regulating citrate/malate metabolism / Signal transduction histidine kinase regulating C4-dicarboxylate transport system / Osmosensitive K+ channel histidine kinase / Signal transduction histidine kinase involved in nitrogen fixation and metabolism regulation / Bacteriophytochrome (light-regulated signal transduction hist…	T / T / T / T / T / T / T	Signal transduction mechanisms / Signal transduction mechanisms / Signal transduction mechanisms / Signal transduction mechanisms / Signal transduction mechanisms / Signal transduction mechanisms / Signal transduction mechanisms	Psyr_4231	sensor histidine kinase	Light and oxygen sensing
RSUY_RS00225	RSUY_00480	two-component system response regulator	RSc0040	-	two-component system response regulator	NA	NA	RRSL_02975	chemotaxis protein CheY	COG4567 / COG2204 / COG2204 / COG0745 / COG0784 / COG2197 / COG4753 / COG3829 / COG3437 / COG4566 / COG2508 / COG3604 / COG3706	Response regulator consisting of a CheY-like receiver domain and a Fis-type HTH domain / Response regulator containing CheY-like receiver, AAA-type ATPase, and DNA-binding domains / Response regulator containing CheY-like receiver, AAA-type ATPase, and DNA-binding domains / Response regulators consisting of a CheY-like receiver domain and a winged-helix DNA-binding domain / FOG: CheY-like receive…	T,K / T / T / T,K / T / T,K / T / K,T / K,T / T / T,Q / K,T / T	Signal transduction mechanisms,Transcription / Signal transduction mechanisms / Signal transduction mechanisms / Signal transduction mechanisms,Transcription / Signal transduction mechanisms / Signal transduction mechanisms,Transcription / Signal transduction mechanisms / Transcription,Signal transduction mechanisms / Transcription,Signal transduction mechanisms / Signal transduction mechanisms /…	Psyr_4230	helix-turn-helix, Fis-type	Light and oxygen sensing
RSUY_RS00230	RSUY_00500	transposase	RSp1179	TIS1021	transposase / transposase	NA	NA	RRSL_03703 / RRSL_04012 / RRSL_01591 / RRSL_04033 / RRSL_03917 / RRSL_04481 / RRSL_03564 / RRSL_02614 / RRSL_01745 / RRSL_03830 / RRSL_00157 / RRSL_03150 / RRSL_01209 / RRSL_02448 / RRSL_01099 / RRSL_01789 / RRSL_02054 / RRSL_01212 / RRSL_02045 / RRSL_00311 / RRSL_02977 / RRSL_04200 / RRSL_02544 / RRSL_03342 / RRSL_02210 / RRSL_03856 / RRSL_04289 / RRSL_02352 / RRSL_00394 / RRSL_02439 / RRSL_0338…	transposase / transposase / transposase / transposase / transposase / transposase / transposase / transposase / transposase / transposase / transposase / transposase / transposase / transposase / transposase / transposase / transposase / transposase / transposase / transposase / transposase / transposase / transposase / transposase / transposase / transposase / transposase / transposase / transpo…	COG3039 / COG3666	Transposase and inactivated derivatives, IS5 family / Transposase and inactivated derivatives	L / L	Replication, recombination and repair / Replication, recombination and repair	Psyr_0096	transposase IS4	Phage & IS elements
RSUY_RS00235	NA	hypothetical protein	-	-	NA	RSIPO_RS07470	hypothetical protein	RRSL_01204	hypothetical protein	NA		NA		NA	NA	NA
RSUY_RS00240	RSUY_00510	serine recombinase	-	-	NA	RSIPO_RS07465	serine recombinase	RRSL_01205	serine recombinase	COG1961	Site-specific recombinases, DNA invertase Pin homologs	L	Replication, recombination and repair	NA	NA	NA
RSUY_RS00245	RSUY_00520	chromosome partitioning protein ParB	-	-	NA	RSIPO_RS07460	chromosome partitioning protein ParB	RRSL_01206	plasmid stablization protein ParB	COG1475	Predicted transcriptional regulators	K	Transcription	NA	NA	NA
RSUY_RS00250	RSUY_00530	chromosome partitioning protein ParB	-	-	NA	RSIPO_RS07455	chromosome partitioning protein ParB	RRSL_01207	plasmid stablization protein ParB	COG1475	Predicted transcriptional regulators	K	Transcription	NA	NA	NA
RSUY_RS00255	RSUY_00540	hypothetical protein	-	-	NA	RSIPO_RS07450	hypothetical protein	RRSL_01208	hypothetical protein	NA		NA		NA	NA	NA
RSUY_RS00260	RSUY_00560	transposase	RSp1179	TIS1021	transposase / transposase	NA	NA	RRSL_03703 / RRSL_04012 / RRSL_01591 / RRSL_04033 / RRSL_03917 / RRSL_04481 / RRSL_03564 / RRSL_02614 / RRSL_01745 / RRSL_03830 / RRSL_00157 / RRSL_03150 / RRSL_01209 / RRSL_02448 / RRSL_01099 / RRSL_01789 / RRSL_02054 / RRSL_01212 / RRSL_02045 / RRSL_00311 / RRSL_02977 / RRSL_04200 / RRSL_02544 / RRSL_03342 / RRSL_02210 / RRSL_03856 / RRSL_04289 / RRSL_02352 / RRSL_00394 / RRSL_02439 / RRSL_0338…	transposase / transposase / transposase / transposase / transposase / transposase / transposase / transposase / transposase / transposase / transposase / transposase / transposase / transposase / transposase / transposase / transposase / transposase / transposase / transposase / transposase / transposase / transposase / transposase / transposase / transposase / transposase / transposase / transpo…	COG3039 / COG3666	Transposase and inactivated derivatives, IS5 family / Transposase and inactivated derivatives	L / L	Replication, recombination and repair / Replication, recombination and repair	Psyr_0096	transposase IS4	Phage & IS elements
RSUY_RS00265	RSUY_00570	iron permease	RSc3086	hpiS	high-potential iron-sulfur protein	RSIPO_RS07445	iron permease	RRSL_03151	iron permease	NA		NA		NA	NA	NA
RSUY_RS00270	RSUY_00580	DNA-binding response regulator	RSc3087	kdpE	DNA-binding response regulator	RSIPO_RS07440	DNA-binding response regulator	RRSL_03152	transcriptional regulator	COG0745 / COG0784 / COG3706 / COG3706 / COG2204 / COG2197 / COG3437 / COG4753 / COG4566 / COG4565 / COG4567 / COG3707 / COG2201 / COG3947 / COG3710 / COG3279	Response regulators consisting of a CheY-like receiver domain and a winged-helix DNA-binding domain / FOG: CheY-like receiver / Response regulator containing a CheY-like receiver domain and a GGDEF domain / Response regulator containing a CheY-like receiver domain and a GGDEF domain / Response regulator containing CheY-like receiver, AAA-type ATPase, and DNA-binding domains / Response regulator c…	T,K / T / T / T / T / T,K / K,T / T / T / K,T / T,K / T / N,T / T / K / K,T	Signal transduction mechanisms,Transcription / Signal transduction mechanisms / Signal transduction mechanisms / Signal transduction mechanisms / Signal transduction mechanisms / Signal transduction mechanisms,Transcription / Transcription,Signal transduction mechanisms / Signal transduction mechanisms / Signal transduction mechanisms / Transcription,Signal transduction mechanisms / Signal transd…	Psyr_2051	response regulator receiver:transcriptionalregulatory protein, C-terminal	Transport (inorganic ions)
RSUY_RS00275	RSUY_00590	ABC transporter substrate-binding protein	RSc3088	-	ABC transporter substrate-binding protein	RSIPO_RS07435	ABC transporter substrate-binding protein	RRSL_03153	ABC transporter substrate-binding protein	COG3181	Uncharacterized protein conserved in bacteria	S	Function unknown	Psyr_3966	hypothetical protein	Organic acid metabolism and transport
RSUY_RS00280	RSUY_00600	membrane protein	RSc3091	-	membrane protein	RSIPO_RS07430	membrane protein	RRSL_03154	membrane protein	COG3203	Outer membrane protein (porin)	M	Cell wall/membrane/envelope biogenesis	NA	NA	NA
RSUY_RS00285	RSUY_00610	hypothetical protein	RSc3092	-	hypothetical protein	RSIPO_RS07425	hypothetical protein	RRSL_03155	signal peptide protein	NA		NA		NA	NA	NA
RSUY_RS00290	RSUY_00620	glutamate carboxypeptidase	RSc3093	-	glutamate carboxypeptidase	RSIPO_RS07420	glutamate carboxypeptidase	RRSL_03156	glutamate carboxypeptidase	COG0624 / COG1473 / COG2195	Acetylornithine deacetylase/Succinyl-diaminopimelate desuccinylase and related deacylases / Metal-dependent amidase/aminoacylase/carboxypeptidase / Di- and tripeptidases	E / R / E	Amino acid transport and metabolism / General function prediction only / Amino acid transport and metabolism	Psyr_1915	glutamate carboxypeptidase	Amino acid metabolism and transport
RSUY_RS00295	RSUY_00630	transposase	RSp1179	TIS1021	transposase / transposase	NA	NA	RRSL_03703 / RRSL_04012 / RRSL_01591 / RRSL_04033 / RRSL_03917 / RRSL_04481 / RRSL_03564 / RRSL_02614 / RRSL_01745 / RRSL_03830 / RRSL_00157 / RRSL_03150 / RRSL_01209 / RRSL_02448 / RRSL_01099 / RRSL_01789 / RRSL_02054 / RRSL_01212 / RRSL_02045 / RRSL_00311 / RRSL_02977 / RRSL_04200 / RRSL_02544 / RRSL_03342 / RRSL_02210 / RRSL_03856 / RRSL_04289 / RRSL_02352 / RRSL_00394 / RRSL_02439 / RRSL_0338…	transposase / transposase / transposase / transposase / transposase / transposase / transposase / transposase / transposase / transposase / transposase / transposase / transposase / transposase / transposase / transposase / transposase / transposase / transposase / transposase / transposase / transposase / transposase / transposase / transposase / transposase / transposase / transposase / transpo…	COG3039 / COG3666	Transposase and inactivated derivatives, IS5 family / Transposase and inactivated derivatives	L / L	Replication, recombination and repair / Replication, recombination and repair	Psyr_0096	transposase IS4	Phage & IS elements
RSUY_RS00300	RSUY_00640	hypothetical protein	-	-	NA	RSIPO_RS07410	hypothetical protein	NA	NA	NA		NA		NA	NA	NA
RSUY_RS00305	RSUY_00660	hypothetical protein	RSc3434	-	hypothetical protein	RSIPO_RS07405	hypothetical protein	RRSL_04278	hypothetical protein	NA		NA		NA	NA	NA
RSUY_RS00310	RSUY_00670	hypothetical protein	RSp0751	-	hypothetical protein	RSIPO_RS07400 / RSIPO_RS03735	hypothetical protein / hypothetical protein	RRSL_01741 / RRSL_00167	hypothetical protein / hypothetical protein	NA		NA		NA	NA	NA
RSUY_RS00315	RSUY_00680	membrane protein	RSp0752	-	membrane protein	RSIPO_RS07395 / RSIPO_RS03740	membrane protein / hypothetical protein	RRSL_01742 / RRSL_00168	membrane protein / membrane protein	COG5061	Oxidoreductin, endoplasmic reticulum membrane-associated protein involved in disulfide bond formation	O,U	Posttranslational modification, protein turnover, chaperones,Intracellular trafficking, secretion, and vesicular transport	NA	NA	NA
RSUY_RS00320	RSUY_00690	transposase	-	-	transposase / transposase / transposase / transposase / transposase / transposase / transposase / transposase	RSIPO_RS02350	NA	RRSL_02069 / RRSL_03158 / RRSL_00772 / RRSL_03244	transposase / transposase / transposase / transposase	COG3293 / COG3293	Transposase and inactivated derivatives / Transposase and inactivated derivatives	L / L	Replication, recombination and repair / Replication, recombination and repair	NA	NA	NA
RSUY_RS00325	RSUY_00700	hypothetical protein	RSp0753	-	NA	RSIPO_RS07385	hypothetical protein	NA	NA	NA		NA		NA	NA	NA
RSUY_RS00330	NA	hypothetical protein	-	-	NA	RSIPO_RS07380	hypothetical protein	NA	NA	NA		NA		NA	NA	NA
RSUY_RS00335	RSUY_00710	transposase	RSp1179	TIS1021	transposase / transposase	NA	NA	RRSL_03703 / RRSL_04012 / RRSL_01591 / RRSL_04033 / RRSL_03917 / RRSL_04481 / RRSL_03564 / RRSL_02614 / RRSL_01745 / RRSL_03830 / RRSL_00157 / RRSL_03150 / RRSL_01209 / RRSL_02448 / RRSL_01099 / RRSL_01789 / RRSL_02054 / RRSL_01212 / RRSL_02045 / RRSL_00311 / RRSL_02977 / RRSL_04200 / RRSL_02544 / RRSL_03342 / RRSL_02210 / RRSL_03856 / RRSL_04289 / RRSL_02352 / RRSL_00394 / RRSL_02439 / RRSL_0338…	transposase / transposase / transposase / transposase / transposase / transposase / transposase / transposase / transposase / transposase / transposase / transposase / transposase / transposase / transposase / transposase / transposase / transposase / transposase / transposase / transposase / transposase / transposase / transposase / transposase / transposase / transposase / transposase / transpo…	COG3039 / COG3666	Transposase and inactivated derivatives, IS5 family / Transposase and inactivated derivatives	L / L	Replication, recombination and repair / Replication, recombination and repair	Psyr_0096	transposase IS4	Phage & IS elements
RSUY_RS00340	RSUY_00730	membrane spanning protein	RSc3416	-	hypothetical protein	RSIPO_RS07375	membrane spanning protein	RRSL_04195	Hypothetical membrane spanning protein	COG0551	Zn-finger domain associated with topoisomerase type I	L	Replication, recombination and repair	NA	NA	NA
RSUY_RS00345	RSUY_00740	hypothetical protein	-	-	NA	RSIPO_RS07370	hypothetical protein	RRSL_04194	hypothetical protein	COG3781	Predicted membrane protein	S	Function unknown	NA	NA	NA
RSUY_RS00350	RSUY_00750	cellobiose phosphorylase	RSc3412	cheD4	cellobiose phosphorylase	RSIPO_RS07365	cellobiose phosphorylase	RRSL_04193	cellobiose phosphorylase	COG0840	Methyl-accepting chemotaxis protein	N,T	Cell motility,Signal transduction mechanisms	Psyr_0868 / Psyr_1150 / Psyr_2240	histidine kinase, HAMP region: chemotaxissensory transducer / chemotaxis sensory transducer protein / histidine kinase, HAMP region: chemotaxissensory transducer	Chemosensing & chemotaxis / Chemosensing & chemotaxis / Chemosensing & chemotaxis
RSUY_RS00355	RSUY_00760	IclR family transcriptional regulator	RSc3411	-	IclR family transcriptional regulator	RSIPO_RS07360	IclR family transcriptional regulator	RRSL_04192	IclR family transcriptional regulator	COG1414 / COG1321	Transcriptional regulator / Mn-dependent transcriptional regulator	K / K	Transcription / Transcription	NA	NA	NA
RSUY_RS00360	RSUY_00770	ABC transporter substrate-binding protein	RSc3410	-	ABC transporter substrate-binding protein	RSIPO_RS07355	ABC transporter substrate-binding protein	RRSL_04191	ABC transporter substrate-binding protein	COG0834 / COG4623	ABC-type amino acid transport/signal transduction systems, periplasmic component/domain / Predicted soluble lytic transglycosylase fused to an ABC-type amino acid-binding protein	E,T / M	Amino acid transport and metabolism,Signal transduction mechanisms / Cell wall/membrane/envelope biogenesis	NA	NA	NA
RSUY_RS00365	RSUY_00780	ectoine/hydroxyectoine ABC transporter permeasesubunit EhuD	RSc3409	-	ectoine/hydroxyectoine ABC transporter permeasesubunit EhuD	RSIPO_RS07350	ectoine/hydroxyectoine ABC transporter permeasesubunit EhuD	RRSL_04190	amino acid ABC transporter permease	COG0765 / COG4215 / COG4160 / COG4597 / COG4597 / COG2011 / COG3639 / COG0600 / COG1174 / COG1178 / COG1178 / COG4262	ABC-type amino acid transport system, permease component / ABC-type arginine transport system, permease component / ABC-type arginine/histidine transport system, permease component / ABC-type amino acid transport system, permease component / ABC-type amino acid transport system, permease component / ABC-type metal ion transport system, permease component / ABC-type phosphate/phosphonate transport…	E / E / E / E / E / P / P / P / E / P / P / R	Amino acid transport and metabolism / Amino acid transport and metabolism / Amino acid transport and metabolism / Amino acid transport and metabolism / Amino acid transport and metabolism / Inorganic ion transport and metabolism / Inorganic ion transport and metabolism / Inorganic ion transport and metabolism / Amino acid transport and metabolism / Inorganic ion transport and metabolism / Inorgan…	Psyr_0357	amino acid ABC transporter permease	Amino acid metabolism and transport
RSUY_RS00370	RSUY_00790	arginine ABC transporter ATP-binding protein	RSc3408	-	arginine ABC transporter ATP-binding protein	RSIPO_RS07345	arginine ABC transporter ATP-binding protein	RRSL_04189	arginine ABC transporter ATP-binding protein	COG1126 / COG4598 / COG1135 / COG1136 / COG3842 / COG4161 / COG1116 / COG1117 / COG1118 / COG1123 / COG1123 / COG1125 / COG1131 / COG3638 / COG3839 / COG1122 / COG1127 / COG1124 / COG0444 / COG0411 / COG2884 / COG1120 / COG0410 / COG4175 / COG4181 / COG4608 / COG1129 / COG1129 / COG1121 / COG4172 / COG4172 / COG3845 / COG3845 / COG3840 / COG4559 / COG2274 / COG1132 / COG1137 / COG4525 / COG4988 /…	ABC-type polar amino acid transport system, ATPase component / ABC-type histidine transport system, ATPase component / ABC-type metal ion transport system, ATPase component / ABC-type antimicrobial peptide transport system, ATPase component / ABC-type spermidine/putrescine transport systems, ATPase components / ABC-type arginine transport system, ATPase component / ABC-type nitrate/sulfonate/bica…	E / E / P / V / E / E / P / P / P / R / R / E / V / P / G / P / Q / E,P / E,P / E / D / P,H / E / E / Q / E / G / G / P / R / R / R / R / H / P / V / V / R / P / C,O / R / P / C,P / P / R / R / C,O / P / R / R / V / P / P / R / O / G,M / R / V / R / O / O / Q,P / R / R / H / R / R / R / L / L / L / L / R / F / R	Amino acid transport and metabolism / Amino acid transport and metabolism / Inorganic ion transport and metabolism / Defense mechanisms / Amino acid transport and metabolism / Amino acid transport and metabolism / Inorganic ion transport and metabolism / Inorganic ion transport and metabolism / Inorganic ion transport and metabolism / General function prediction only / General function prediction…	Psyr_0356	amino-acid ABC transporter ATP-binding proteinYecC	Amino acid metabolism and transport
RSUY_RS00375	RSUY_00800	FAD-dependent oxidoreductase	RSc3407	-	FAD-dependent oxidoreductase	RSIPO_RS07340	FAD-dependent oxidoreductase	RRSL_04188	FAD-dependent oxidoreductase	COG0665 / COG0579 / COG0578 / COG1233 / COG1053 / COG0654 / COG1148 / COG3349 / COG0446 / COG0644 / COG2081 / COG2081 / COG1635 / COG1232 / COG0492	Glycine/D-amino acid oxidases (deaminating) / Predicted dehydrogenase / Glycerol-3-phosphate dehydrogenase / Phytoene dehydrogenase and related proteins / Succinate dehydrogenase/fumarate reductase, flavoprotein subunit / 2-polyprenyl-6-methoxyphenol hydroxylase and related FAD-dependent oxidoreductases / Heterodisulfide reductase, subunit A and related polyferredoxins / Uncharacterized conserved…	E / R / C / Q / C / H,C / C / S / R / C / R / R / H / H / O	Amino acid transport and metabolism / General function prediction only / Energy production and conversion / Secondary metabolites biosynthesis, transport and catabolism / Energy production and conversion / Coenzyme transport and metabolism,Energy production and conversion / Energy production and conversion / Function unknown / General function prediction only / Energy production and conversion / …	Psyr_3513	FAD dependent oxidoreductase	NA
RSUY_RS00380	RSUY_00810	alpha/beta hydrolase	RSc3406	-	alpha/beta hydrolase	RSIPO_RS07335	alpha/beta hydrolase	RRSL_04187	alpha/beta hydrolase	COG0596 / COG2267 / COG4757 / COG1506 / COG3208 / COG1073 / COG2021	Predicted hydrolases or acyltransferases (alpha/beta hydrolase superfamily) / Lysophospholipase / Predicted alpha/beta hydrolase / Dipeptidyl aminopeptidases/acylaminoacyl-peptidases / Predicted thioesterase involved in non-ribosomal peptide biosynthesis / Hydrolases of the alpha/beta superfamily / Homoserine acetyltransferase	R / I / R / E / Q / R / E	General function prediction only / Lipid transport and metabolism / General function prediction only / Amino acid transport and metabolism / Secondary metabolites biosynthesis, transport and catabolism / General function prediction only / Amino acid transport and metabolism	NA	NA	NA
RSUY_RS00385	RSUY_00820	membrane protein	RSc3405	-	membrane protein	RSIPO_RS07330	membrane protein	RRSL_04186	membrane protein	COG4705	Uncharacterized membrane-anchored protein conserved in bacteria	S	Function unknown	NA	NA	NA
RSUY_RS00390	RSUY_00830	DNA-binding response regulator	RSc3404	-	DNA-binding response regulator	RSIPO_RS07325	DNA-binding response regulator	RRSL_04185	XRE family transcriptional regulator	COG0745 / COG0784 / COG2204 / COG3437 / COG3710 / COG3706 / COG2197 / COG4565	Response regulators consisting of a CheY-like receiver domain and a winged-helix DNA-binding domain / FOG: CheY-like receiver / Response regulator containing CheY-like receiver, AAA-type ATPase, and DNA-binding domains / Response regulator containing a CheY-like receiver domain and an HD-GYP domain / DNA-binding winged-HTH domains / Response regulator containing a CheY-like receiver domain and a …	T,K / T / T / K,T / K / T / T,K / K,T	Signal transduction mechanisms,Transcription / Signal transduction mechanisms / Signal transduction mechanisms / Transcription,Signal transduction mechanisms / Transcription / Signal transduction mechanisms / Signal transduction mechanisms,Transcription / Transcription,Signal transduction mechanisms	Psyr_3511	response regulator receiver:transcriptionalregulatory protein, C-terminal	Transcriptional regulation
RSUY_RS00395	RSUY_00840	two-component sensor histidine kinase	RSc3403	-	two-component sensor histidine kinase	RSIPO_RS07320	two-component sensor histidine kinase	RRSL_04184	sensor histidine kinase	COG0642 / COG2205 / COG5002 / COG4191 / COG3290 / COG4251 / COG5000 / COG3852 / COG4192 / COG3920 / COG2972 / COG4585 / COG2172 / COG3275 / COG3851 / COG3850	Signal transduction histidine kinase / Osmosensitive K+ channel histidine kinase / Signal transduction histidine kinase / Signal transduction histidine kinase regulating C4-dicarboxylate transport system / Signal transduction histidine kinase regulating citrate/malate metabolism / Bacteriophytochrome (light-regulated signal transduction histidine kinase) / Signal transduction histidine kinase inv…	T / T / T / T / T / T / T / T / T / T / T / T / T / T / T / T	Signal transduction mechanisms / Signal transduction mechanisms / Signal transduction mechanisms / Signal transduction mechanisms / Signal transduction mechanisms / Signal transduction mechanisms / Signal transduction mechanisms / Signal transduction mechanisms / Signal transduction mechanisms / Signal transduction mechanisms / Signal transduction mechanisms / Signal transduction mechanisms / Sig…	NA	NA	NA
RSUY_RS00400	RSUY_00850	membrane protein	RSc3402	-	hypothetical protein	RSIPO_RS07315	membrane protein	RRSL_04183	membrane protein	COG1266	Predicted metal-dependent membrane protease	R	General function prediction only	NA	NA	NA
RSUY_RS00405	RSUY_00860	shikimate kinase	RSc3401	RipS1	hypothetical protein / hypothetical protein / type III effector protein skwp2 / hypothetical protein / hypothetical protein	RSIPO_RS07310 / RSIPO_RS06175	shikimate kinase / type III effector protein skwp2	RRSL_04182	Shikimate kinase	NA		NA		NA	NA	Type III secretion system+ Effectors
RSUY_RS00410	RSUY_00870	MFS transporter	RSc3400	-	MFS transporter	RSIPO_RS07300	MFS transporter	RRSL_04180	MFS transporter	COG2814	Arabinose efflux permease	G	Carbohydrate transport and metabolism	NA	NA	NA
RSUY_RS00415	RSUY_00880	hypothetical protein	-	-	NA	RSIPO_RS07295	hypothetical protein	NA	NA	NA		NA		NA	NA	NA
RSUY_RS00420	RSUY_00890	polyketide cyclase	-	-	NA	RSIPO_RS07290	polyketide cyclase	RRSL_04178	polyketide cyclase	NA		NA		NA	NA	NA
RSUY_RS00425	RSUY_00900	flavohemoprotein	RSc3398	-	flavohemoprotein	RSIPO_RS07285	flavohemoprotein	RRSL_04177	flavohemoprotein	COG1018 / COG1017 / COG0543 / COG4097 / COG2871	Flavodoxin reductases (ferredoxin-NADPH reductases) family 1 / Hemoglobin-like flavoprotein / 2-polyprenylphenol hydroxylase and related flavodoxin oxidoreductases / Predicted ferric reductase / Na+-transporting NADH:ubiquinone oxidoreductase, subunit NqrF	C / C / H,C / P / C	Energy production and conversion / Energy production and conversion / Coenzyme transport and metabolism,Energy production and conversion / Inorganic ion transport and metabolism / Energy production and conversion	NA	NA	NA
RSUY_RS00430	RSUY_00910	Rrf2 family transcriptional regulator	RSc3397	-	Rrf2 family transcriptional regulator	RSIPO_RS07280	Rrf2 family transcriptional regulator	RRSL_04176	Rrf2 family transcriptional regulator	COG1959 / COG3711	Predicted transcriptional regulator / Transcriptional antiterminator	K / K	Transcription / Transcription	NA	NA	NA
RSUY_RS00435	RSUY_00920	DNA methyltransferase	RSc3396	-	DNA methyltransferase	RSIPO_RS07275	DNA methyltransferase	RRSL_04175	DNA methyltransferase	COG0286 / COG0116 / COG1041	Type I restriction-modification system methyltransferase subunit / Predicted N6-adenine-specific DNA methylase / Predicted DNA modification methylase	V / L / L	Defense mechanisms / Replication, recombination and repair / Replication, recombination and repair	NA	NA	NA
RSUY_RS00440	RSUY_00930	membrane protein	RSc3395	-	membrane protein	RSIPO_RS07270	membrane protein	RRSL_04174	membrane protein	NA		NA		NA	NA	NA
RSUY_RS00445	RSUY_00940	restriction endonuclease subunit R	RSc3394	-	restriction endonuclease subunit R	RSIPO_RS07265	restriction endonuclease subunit R	RRSL_04173	restriction endonuclease subunit R	COG4096 / COG1061 / COG4889 / COG1199	Type I site-specific restriction-modification system, R (restriction) subunit and related helicases / DNA or RNA helicases of superfamily II / Predicted helicase / Rad3-related DNA helicases	V / K,L / R / K,L	Defense mechanisms / Transcription,Replication, recombination and repair / General function prediction only / Transcription,Replication, recombination and repair	NA	NA	NA
RSUY_RS00450	RSUY_00950	histidine kinase	-	-	NA	NA	NA	RRSL_04172	histidine kinase	COG0642 / COG5002 / COG2205 / COG4191 / COG4251 / COG3290 / COG5000 / COG3852 / COG4192 / COG3920 / COG2972 / COG2172 / COG4585 / COG1389 / COG3275	Signal transduction histidine kinase / Signal transduction histidine kinase / Osmosensitive K+ channel histidine kinase / Signal transduction histidine kinase regulating C4-dicarboxylate transport system / Bacteriophytochrome (light-regulated signal transduction histidine kinase) / Signal transduction histidine kinase regulating citrate/malate metabolism / Signal transduction histidine kinase inv…	T / T / T / T / T / T / T / T / T / T / T / T / T / L / T	Signal transduction mechanisms / Signal transduction mechanisms / Signal transduction mechanisms / Signal transduction mechanisms / Signal transduction mechanisms / Signal transduction mechanisms / Signal transduction mechanisms / Signal transduction mechanisms / Signal transduction mechanisms / Signal transduction mechanisms / Signal transduction mechanisms / Signal transduction mechanisms / Sig…	NA	NA	NA
RSUY_RS00455	RSUY_00960	DNA-binding response regulator	RSc3392	-	DNA-binding response regulator	RSIPO_RS07250	DNA-binding response regulator	RRSL_04171	transcriptional regulator	COG0745 / COG0784 / COG2204 / COG2197 / COG4567 / COG3706 / COG3706 / COG3437 / COG4565 / COG4566 / COG4753 / COG3947 / COG3279 / COG2201 / COG3707 / COG3710	Response regulators consisting of a CheY-like receiver domain and a winged-helix DNA-binding domain / FOG: CheY-like receiver / Response regulator containing CheY-like receiver, AAA-type ATPase, and DNA-binding domains / Response regulator containing a CheY-like receiver domain and an HTH DNA-binding domain / Response regulator consisting of a CheY-like receiver domain and a Fis-type HTH domain /…	T,K / T / T / T,K / T,K / T / T / K,T / K,T / T / T / T / K,T / N,T / T / K	Signal transduction mechanisms,Transcription / Signal transduction mechanisms / Signal transduction mechanisms / Signal transduction mechanisms,Transcription / Signal transduction mechanisms,Transcription / Signal transduction mechanisms / Signal transduction mechanisms / Transcription,Signal transduction mechanisms / Transcription,Signal transduction mechanisms / Signal transduction mechanisms /…	NA	NA	NA
RSUY_RS00460	RSUY_00970	nitrate ABC transporter substrate-bindingprotein	RSc3391	-	nitrate ABC transporter substrate-bindingprotein	RSIPO_RS07245	nitrate ABC transporter substrate-bindingprotein	RRSL_04170	nitrate ABC transporter substrate-bindingprotein	COG0715	ABC-type nitrate/sulfonate/bicarbonate transport systems, periplasmic components	P	Inorganic ion transport and metabolism	NA	NA	NA
RSUY_RS00465	RSUY_00980	porin	RSc3390	-	porin	RSIPO_RS07240	porin	RRSL_04169	porin	COG3203	Outer membrane protein (porin)	M	Cell wall/membrane/envelope biogenesis	NA	NA	NA
RSUY_RS00470	RSUY_00990	phenylacetic acid degradation protein	-	-	NA	RSIPO_RS07235	phenylacetic acid degradation protein	RRSL_04168	phenylacetic acid degradation protein	COG2050	Uncharacterized protein, possibly involved in aromatic compounds catabolism	Q	Secondary metabolites biosynthesis, transport and catabolism	NA	NA	NA
RSUY_RS00475	RSUY_01000	hydrolase	-	-	hydrolase	RSIPO_RS07230	hydrolase	RRSL_04167	hydrolase	COG1335 / COG1535	Amidases related to nicotinamidase / Isochorismate hydrolase	Q / Q	Secondary metabolites biosynthesis, transport and catabolism / Secondary metabolites biosynthesis, transport and catabolism	Psyr_0998 / Psyr_1163 / Psyr_2859 / Psyr_1165	isochorismatase hydrolase / isochorismatase hydrolase / isochorismatase hydrolase / isochorismatase hydrolase	NA / NA / Siderophore synthesis and transport / NA
RSUY_RS00480	RSUY_01010	DNA-binding response regulator	RSc3388	-	DNA-binding response regulator	RSIPO_RS07225	DNA-binding response regulator	RRSL_04165	LuxR family transcriptional regulator	COG2197 / COG2771 / COG4753 / COG4566 / COG0784 / COG2204 / COG2909 / COG3706 / COG3279 / COG1595 / COG1318	Response regulator containing a CheY-like receiver domain and an HTH DNA-binding domain / DNA-binding HTH domain-containing proteins / Response regulator containing CheY-like receiver domain and AraC-type DNA-binding domain / Response regulator / FOG: CheY-like receiver / Response regulator containing CheY-like receiver, AAA-type ATPase, and DNA-binding domains / ATP-dependent transcriptional reg…	T,K / K / T / T / T / T / K / T / K,T / K / K	Signal transduction mechanisms,Transcription / Transcription / Signal transduction mechanisms / Signal transduction mechanisms / Signal transduction mechanisms / Signal transduction mechanisms / Transcription / Signal transduction mechanisms / Transcription,Signal transduction mechanisms / Transcription / Transcription	NA	NA	NA
RSUY_RS00485	RSUY_01030	diguanylate cyclase	RSc3387	-	diguanylate cyclase	RSIPO_RS07220	diguanylate cyclase	RRSL_04164	diguanylate cyclase	COG2200 / COG4943 / COG5001 / COG2197 / COG2204 / COG0784 / COG3706 / COG3437 / COG3434 / COG3279 / COG0745 / COG4753 / COG2201 / COG4565	FOG: EAL domain / Predicted signal transduction protein containing sensor and EAL domains / Predicted signal transduction protein containing a membrane domain, an EAL and a GGDEF domain / Response regulator containing a CheY-like receiver domain and an HTH DNA-binding domain / Response regulator containing CheY-like receiver, AAA-type ATPase, and DNA-binding domains / FOG: CheY-like receiver / Re…	T / T / T / T,K / T / T / T / K,T / T / K,T / T,K / T / N,T / K,T	Signal transduction mechanisms / Signal transduction mechanisms / Signal transduction mechanisms / Signal transduction mechanisms,Transcription / Signal transduction mechanisms / Signal transduction mechanisms / Signal transduction mechanisms / Transcription,Signal transduction mechanisms / Signal transduction mechanisms / Transcription,Signal transduction mechanisms / Signal transduction mechani…	NA	NA	NA
RSUY_RS00490	RSUY_01050	metal ABC transporter substrate-binding protein	RSc3386	-	metal ABC transporter substrate-binding protein	RSIPO_RS22685	metal ABC transporter substrate-binding protein	RRSL_01449	dioxygenase	COG1464 / COG0715	ABC-type metal ion transport system, periplasmic component/surface antigen / ABC-type nitrate/sulfonate/bicarbonate transport systems, periplasmic components	P / P	Inorganic ion transport and metabolism / Inorganic ion transport and metabolism	Psyr_0283 / Psyr_0328	NLPA lipoprotein / NLPA lipoprotein	Amino acid metabolism and transport / Transport
RSUY_RS00495	RSUY_01060	two-component sensor histidine kinase	RSc3385	kdpD	two-component sensor histidine kinase	NA	NA	RRSL_01448	histidine kinase	COG2205 / COG0642 / COG5002 / COG4251 / COG4191 / COG3290 / COG5000 / COG3852 / COG4192 / COG2172	Osmosensitive K+ channel histidine kinase / Signal transduction histidine kinase / Signal transduction histidine kinase / Bacteriophytochrome (light-regulated signal transduction histidine kinase) / Signal transduction histidine kinase regulating C4-dicarboxylate transport system / Signal transduction histidine kinase regulating citrate/malate metabolism / Signal transduction histidine kinase inv…	T / T / T / T / T / T / T / T / T / T	Signal transduction mechanisms / Signal transduction mechanisms / Signal transduction mechanisms / Signal transduction mechanisms / Signal transduction mechanisms / Signal transduction mechanisms / Signal transduction mechanisms / Signal transduction mechanisms / Signal transduction mechanisms / Signal transduction mechanisms	Psyr_2050	osmosensitive K+ channel signal transductionhistidine kinase	Transport (inorganic ions)
RSUY_RS00500	RSUY_01070	potassium-transporting ATPase subunit C	RSc3384	kdpC	potassium-transporting ATPase C chain	RSIPO_RS22670	potassium-transporting ATPase subunit C	RRSL_00842	potassium-transporting ATPase subunit C	COG2156	K+-transporting ATPase, c chain	P	Inorganic ion transport and metabolism	Psyr_2049	potassium-transporting ATPase subunit C	Transport (inorganic ions)
RSUY_RS00505	RSUY_01080	potassium-transporting ATPase subunit B	RSc3383	kdpB	potassium-transporting ATPase B chain	RSIPO_RS22665	potassium-transporting ATPase subunit B	RRSL_00843	potassium-transporting ATPase subunit B	COG2216 / COG2217 / COG0474	High-affinity K+ transport system, ATPase chain B / Cation transport ATPase / Cation transport ATPase	P / P / P	Inorganic ion transport and metabolism / Inorganic ion transport and metabolism / Inorganic ion transport and metabolism	Psyr_2048	potassium-transporting ATPase subunit B	Transport (inorganic ions)
RSUY_RS00510	RSUY_01090	potassium-transporting ATPase subunit KdpA	RSc3382	kdpA	potassium-transporting ATPase A chain	NA	NA	RRSL_00844	ATPase	COG2060	K+-transporting ATPase, A chain	P	Inorganic ion transport and metabolism	Psyr_2047	potassium-transporting ATPase subunit A	Transport (inorganic ions)
RSUY_RS00515	RSUY_01100	ATPase	RSc3381	-	K+-transporting ATPase subunit F	RSIPO_RS22650	ATPase	NA	NA	NA		NA		NA	NA	NA
RSUY_RS00520	RSUY_01120	hypothetical protein	RSc3379	-	hypothetical protein	RSIPO_RS22645	hypothetical protein	NA	NA	NA		NA		NA	NA	NA
RSUY_RS00525	RSUY_01130	5'-methylthioadenosine/S-adenosylhomocysteinenucleosidase	RSc3374	pfs	5'-methylthioadenosine/S-adenosylhomocysteinenucleosidase	RSIPO_RS22640	5'-methylthioadenosine/S-adenosylhomocysteinenucleosidase	NA	NA	COG0775 / COG2820	Nucleoside phosphorylase / Uridine phosphorylase	F / F	Nucleotide transport and metabolism / Nucleotide transport and metabolism	NA	NA	NA
RSUY_RS00530	RSUY_01140	hypothetical protein	RSc3375	-	hypothetical protein	RSIPO_RS22635	hypothetical protein	RRSL_00847	hypothetical protein	NA		NA		NA	NA	NA
RSUY_RS00535	RSUY_01150	helix-turn-helix transcriptional regulator	RSc3373	-	helix-turn-helix transcriptional regulator	RSIPO_RS22630	helix-turn-helix transcriptional regulator	RRSL_00848	hypothetical protein	COG2197 / COG2771 / COG4566 / COG2909	Response regulator containing a CheY-like receiver domain and an HTH DNA-binding domain / DNA-binding HTH domain-containing proteins / Response regulator / ATP-dependent transcriptional regulator	T,K / K / T / K	Signal transduction mechanisms,Transcription / Transcription / Signal transduction mechanisms / Transcription	NA	NA	NA
RSUY_RS00540	RSUY_01160	ATP-binding protein	RSc3372	-	nitrate ABC transporter ATP-binding protein	RSIPO_RS22625	ATP-binding protein	NA	NA	COG1116 / COG4525 / COG4175 / COG3842 / COG3839 / COG1136 / COG1131 / COG4754 / COG1118 / COG1126 / COG1125 / COG1135 / COG1127 / COG1124 / COG1123 / COG1123 / COG3840 / COG1122 / COG1129 / COG1129 / COG1121 / COG3638 / COG2884 / COG4148 / COG0444 / COG3845 / COG3845 / COG4181 / COG4608 / COG1120 / COG4598 / COG4555 / COG0411 / COG1117 / COG2274 / COG1137 / COG0410 / COG4161 / COG1132 / COG4152 /…	ABC-type nitrate/sulfonate/bicarbonate transport system, ATPase component / ABC-type taurine transport system, ATPase component / ABC-type proline/glycine betaine transport system, ATPase component / ABC-type spermidine/putrescine transport systems, ATPase components / ABC-type sugar transport systems, ATPase components / ABC-type antimicrobial peptide transport system, ATPase component / ABC-typ…	P / P / E / E / G / V / V / S / P / E / E / P / Q / E,P / R / R / H / P / G / G / P / P / D / P / E,P / R / R / Q / E / P,H / E / C,P / E / P / V / R / E / E / V / R / R / R / G,M / R / P / R / C,O / C,O / P / V / R / R / P / O / R / P / R / O / O / P / R / R / R / R / R / Q,P / V / R / H / L	Inorganic ion transport and metabolism / Inorganic ion transport and metabolism / Amino acid transport and metabolism / Amino acid transport and metabolism / Carbohydrate transport and metabolism / Defense mechanisms / Defense mechanisms / Function unknown / Inorganic ion transport and metabolism / Amino acid transport and metabolism / Amino acid transport and metabolism / Inorganic ion transport…	Psyr_5090	ABC transporter	Transport
RSUY_RS00545	RSUY_01170	sulfonate ABC transporter permease	RSc3371	-	sulfonate ABC transporter permease	RSIPO_RS22620	sulfonate ABC transporter permease	RRSL_00850	sulfonate ABC transporter permease	COG4986 / COG0600 / COG0600 / COG4176 / COG4149 / COG0395 / COG1174 / COG1178 / COG3833 / COG1176 / COG1175	ABC-type anion transport system, duplicated permease component / ABC-type nitrate/sulfonate/bicarbonate transport system, permease component / ABC-type nitrate/sulfonate/bicarbonate transport system, permease component / ABC-type proline/glycine betaine transport system, permease component / ABC-type molybdate transport system, permease component / ABC-type sugar transport system, permease compon…	P / P / P / E / P / G / E / P / G / E / G	Inorganic ion transport and metabolism / Inorganic ion transport and metabolism / Inorganic ion transport and metabolism / Amino acid transport and metabolism / Inorganic ion transport and metabolism / Carbohydrate transport and metabolism / Amino acid transport and metabolism / Inorganic ion transport and metabolism / Carbohydrate transport and metabolism / Amino acid transport and metabolism / …	Psyr_5091	binding-protein dependent transport system innermembrane protein	Transport
RSUY_RS00550	RSUY_01180	acylphosphatase	RSc3370	-	acylphosphatase	RSIPO_RS22615	acylphosphatase	RRSL_00851	acylphosphatase	COG1254 / COG0068	Acylphosphatases / Hydrogenase maturation factor	C / O	Energy production and conversion / Posttranslational modification, protein turnover, chaperones	NA	NA	NA
RSUY_RS00555	RSUY_01190	hypothetical protein	RSc3369	RipE1	AVRPPHE avirulence protein	RSIPO_RS22610	hypothetical protein	RRSL_00852	hypothetical protein	NA		NA		NA	NA	Type III secretion system+ Effectors
RSUY_RS00560	RSUY_01200	competence protein ComJ	RSc3368	-	competence protein ComJ	RSIPO_RS22605	competence protein ComJ	RRSL_00853	competence protein ComJ	COG2961	Protein involved in catabolism of external DNA	R	General function prediction only	Psyr_4772	hypothetical protein	NA
RSUY_RS00565	RSUY_01210	CoA transferase	RSc3367	-	CoA transferase	RSIPO_RS22600	CoA transferase	RRSL_00854	carnitine dehydratase	COG1804 / COG1804	Predicted acyl-CoA transferases/carnitine dehydratase / Predicted acyl-CoA transferases/carnitine dehydratase	C / C	Energy production and conversion / Energy production and conversion	NA	NA	NA
RSUY_RS00570	RSUY_01220	cell division topological specificity factor	RSc3366	minE	cell division topological specificity factor	RSIPO_RS22595	cell division topological specificity factor	RRSL_00855	cell division topological specificity factorMinE	COG0851	Septum formation topological specificity factor	D	Cell cycle control, cell division, chromosome partitioning	Psyr_1611	cell division topological specificity factorMinE	Cell division
RSUY_RS00575	RSUY_01230	septum site-determining protein MinD	RSc3365	minD	septum site-determining protein MinD	RSIPO_RS22590	septum site-determining protein MinD	RRSL_00856	cell division inhibitor MinD	COG2894 / COG0455 / COG1192 / COG4963 / COG1149 / COG3640	Septum formation inhibitor-activating ATPase / ATPases involved in chromosome partitioning / ATPases involved in chromosome partitioning / Flp pilus assembly protein, ATPase CpaE / MinD superfamily P-loop ATPase containing an inserted ferredoxin domain / CO dehydrogenase maturation factor	D / D / D / U / C / D	Cell cycle control, cell division, chromosome partitioning / Cell cycle control, cell division, chromosome partitioning / Cell cycle control, cell division, chromosome partitioning / Intracellular trafficking, secretion, and vesicular transport / Energy production and conversion / Cell cycle control, cell division, chromosome partitioning	Psyr_1612	septum site-determining protein MinD	Cell division
RSUY_RS00580	RSUY_01240	septum formation inhibitor	RSc3364	minC	septum site-determining protein MinC	RSIPO_RS22585	septum formation inhibitor	RRSL_00857	septation inhibitor protein	COG0850	Septum formation inhibitor	D	Cell cycle control, cell division, chromosome partitioning	Psyr_1613	septum formation inhibitor	Cell division
RSUY_RS00585	RSUY_01250	bifunctional metallophosphatase/5'-nucleotidase	RSc3363	cpdB	bifunctional metallophosphatase/5'-nucleotidase	RSIPO_RS22580	bifunctional metallophosphatase/5'-nucleotidase	RRSL_00858	2', 3'-cyclic nucleotide 2'-phosphodiesterase	COG0737	5'-nucleotidase/2',3'-cyclic phosphodiesterase and related esterases	F	Nucleotide transport and metabolism	NA	NA	NA
RSUY_RS00595	RSUY_01270	2-dehydropantoate 2-reductase	RSc3361	-	2-dehydropantoate 2-reductase	RSIPO_RS22570	2-dehydropantoate 2-reductase	RRSL_00860	2-dehydropantoate 2-reductase	COG1893 / COG0345	Ketopantoate reductase / Pyrroline-5-carboxylate reductase	H / E	Coenzyme transport and metabolism / Amino acid transport and metabolism	Psyr_2074	2-dehydropantoate 2-reductase	Cofactor metabolism
RSUY_RS00600	RSUY_01290	membrane protein	RSc3360	-	membrane protein	RSIPO_RS22565	membrane protein	RRSL_00861	membrane protein	COG4322	Uncharacterized protein conserved in bacteria	S	Function unknown	NA	NA	NA
RSUY_RS00605	RSUY_01300	DNA-binding protein	RSc3359	dbhB	DNA-binding protein	RSIPO_RS22560	DNA-binding protein	RRSL_00862	DNA-binding protein	COG0776	Bacterial nucleoid DNA-binding protein	L	Replication, recombination and repair	NA	NA	NA
RSUY_RS00610	RSUY_01310	SET domain-containing protein-lysineN-methyltransferase	RSc3358	-	SET domain-containing protein-lysineN-methyltransferase	RSIPO_RS22555	SET domain-containing protein-lysineN-methyltransferase	RRSL_00789	Zinc finger protein	COG2940	Proteins containing SET domain	R	General function prediction only	NA	NA	NA
RSUY_RS00615	RSUY_01320	sensor histidine kinase	-	-	NA	RSIPO_RS22550	sensor histidine kinase	RRSL_00790	sensor histidine kinase	COG0642 / COG5002 / COG2205 / COG4251 / COG4191 / COG3290 / COG5000 / COG2972 / COG3852 / COG1389 / COG2172	Signal transduction histidine kinase / Signal transduction histidine kinase / Osmosensitive K+ channel histidine kinase / Bacteriophytochrome (light-regulated signal transduction histidine kinase) / Signal transduction histidine kinase regulating C4-dicarboxylate transport system / Signal transduction histidine kinase regulating citrate/malate metabolism / Signal transduction histidine kinase inv…	T / T / T / T / T / T / T / T / T / L / T	Signal transduction mechanisms / Signal transduction mechanisms / Signal transduction mechanisms / Signal transduction mechanisms / Signal transduction mechanisms / Signal transduction mechanisms / Signal transduction mechanisms / Signal transduction mechanisms / Signal transduction mechanisms / Replication, recombination and repair / Signal transduction mechanisms	NA	NA	NA
RSUY_RS00620	RSUY_01330	DNA-binding response regulator	-	-	NA	RSIPO_RS22545	DNA-binding response regulator	RRSL_00791	chemotaxis protein CheY	COG0745 / COG0784 / COG2204 / COG2197 / COG3706 / COG3706 / COG3437 / COG3947 / COG4565 / COG3707 / COG4566 / COG3279 / COG4567 / COG4753 / COG3710 / COG2201	Response regulators consisting of a CheY-like receiver domain and a winged-helix DNA-binding domain / FOG: CheY-like receiver / Response regulator containing CheY-like receiver, AAA-type ATPase, and DNA-binding domains / Response regulator containing a CheY-like receiver domain and an HTH DNA-binding domain / Response regulator containing a CheY-like receiver domain and a GGDEF domain / Response …	T,K / T / T / T,K / T / T / K,T / T / K,T / T / T / K,T / T,K / T / K / N,T	Signal transduction mechanisms,Transcription / Signal transduction mechanisms / Signal transduction mechanisms / Signal transduction mechanisms,Transcription / Signal transduction mechanisms / Signal transduction mechanisms / Transcription,Signal transduction mechanisms / Signal transduction mechanisms / Transcription,Signal transduction mechanisms / Signal transduction mechanisms / Signal transd…	NA	NA	NA
RSUY_RS00625	RSUY_01340	hypothetical protein	RSc3357	-	hypothetical protein	RSIPO_RS22540	hypothetical protein	NA	NA	NA		NA		NA	NA	NA
RSUY_RS00630	RSUY_01350	4a-hydroxytetrahydrobiopterin dehydratase	RSc3356	phhB	4a-hydroxytetrahydrobiopterin dehydratase	RSIPO_RS22535	4a-hydroxytetrahydrobiopterin dehydratase	RRSL_00792	pterin-4-alpha-carbinolamine dehydratase	COG2154	Pterin-4a-carbinolamine dehydratase	H	Coenzyme transport and metabolism	Psyr_3576	4a-hydroxytetrahydrobiopterin dehydratase	Amino acid metabolism and transport
RSUY_RS00635	RSUY_01360	phenylalanine 4-monooxygenase	RSc3355	phhA	phenylalanine-4-hydroxylase	RSIPO_RS22530	phenylalanine 4-monooxygenase	RRSL_00794	phenylalanine 4-monooxygenase	COG3186	Phenylalanine-4-hydroxylase	E	Amino acid transport and metabolism	NA	NA	NA
RSUY_RS00640	RSUY_01370	AsnC family transcriptional regulator	RSc3354	-	AsnC family transcriptional regulator	RSIPO_RS22525	AsnC family transcriptional regulator	NA	NA	COG1522	Transcriptional regulators	K	Transcription	Psyr_1172	regulatory proteins, AsnC/Lrp	Transcriptional regulation
RSUY_RS00645	RSUY_01380	hypothetical protein	RSc3353	-	hypothetical protein	RSIPO_RS22520	hypothetical protein	NA	NA	COG3714	Predicted membrane protein	S	Function unknown	NA	NA	NA
RSUY_RS00650	RSUY_01390	ornithine cyclodeaminase	RSc3352	-	ornithine cyclodeaminase	RSIPO_RS22515	ornithine cyclodeaminase	RRSL_00795	ornithine cyclodeaminase	COG2423	Predicted ornithine cyclodeaminase, mu-crystallin homolog	E	Amino acid transport and metabolism	NA	NA	NA
RSUY_RS00655	RSUY_01400	membrane protein	RSc3350	ompW	membrane protein	RSIPO_RS22510	membrane protein	RRSL_00796	membrane protein	COG3047 / COG2067	Outer membrane protein W / Long-chain fatty acid transport protein	M / I	Cell wall/membrane/envelope biogenesis / Lipid transport and metabolism	NA	NA	NA
RSUY_RS00660	RSUY_01410	heavy metal-binding protein	RSc3349	-	hypothetical protein	RSIPO_RS22505	heavy metal-binding protein	RRSL_00797	Heavy Metal Binding Protein	COG2608	Copper chaperone	P	Inorganic ion transport and metabolism	Psyr_0656	heavy metal transport/detoxification protein	Stress resistance
RSUY_RS00665	RSUY_01420	copper-transporting ATPase	RSc3348	-	copper-transporting ATPase	RSIPO_RS22500	copper-transporting ATPase	RRSL_00798	Copper-exporting ATPase	COG2217 / COG0474 / COG0474 / COG2216 / COG2216 / COG0560 / COG4087 / COG2608 / COG0546 / COG1778	Cation transport ATPase / Cation transport ATPase / Cation transport ATPase / High-affinity K+ transport system, ATPase chain B / High-affinity K+ transport system, ATPase chain B / Phosphoserine phosphatase / Soluble P-type ATPase / Copper chaperone / Predicted phosphatases / Low specificity phosphatase (HAD superfamily)	P / P / P / P / P / E / R / P / R / R	Inorganic ion transport and metabolism / Inorganic ion transport and metabolism / Inorganic ion transport and metabolism / Inorganic ion transport and metabolism / Inorganic ion transport and metabolism / Amino acid transport and metabolism / General function prediction only / Inorganic ion transport and metabolism / General function prediction only / General function prediction only	Psyr_0654	copper-translocating P-type ATPase	Transport (inorganic ions)
RSUY_RS00670	RSUY_01430	Cu(I)-responsive transcriptional regulator	RSc3347	-	Cu(I)-responsive transcriptional regulator	RSIPO_RS22495	Cu(I)-responsive transcriptional regulator	NA	NA	COG0789	Predicted transcriptional regulators	K	Transcription	Psyr_0653	regulatory protein, MerR	Transcriptional regulation
RSUY_RS00675	RSUY_01440	lysophospholipase	RSc3346	-	alpha/beta hydrolase	RSIPO_RS22490	lysophospholipase	RRSL_00799	alpha/beta hydrolase	COG2267 / COG0596 / COG1647 / COG1073 / COG4757 / COG0429 / COG3545 / COG2945	Lysophospholipase / Predicted hydrolases or acyltransferases (alpha/beta hydrolase superfamily) / Esterase/lipase / Hydrolases of the alpha/beta superfamily / Predicted alpha/beta hydrolase / Predicted hydrolase of the alpha/beta-hydrolase fold / Predicted esterase of the alpha/beta hydrolase fold / Predicted hydrolase of the alpha/beta superfamily	I / R / R / R / R / R / R / R	Lipid transport and metabolism / General function prediction only / General function prediction only / General function prediction only / General function prediction only / General function prediction only / General function prediction only / General function prediction only	Psyr_4857	hypothetical protein	NA
RSUY_RS00680	RSUY_01450	choline dehydrogenase	RSc3345	betA	choline dehydrogenase	RSIPO_RS22485	choline dehydrogenase	RRSL_00800	choline dehydrogenase	COG2303 / COG0579 / COG1249 / COG0644 / COG2081	Choline dehydrogenase and related flavoproteins / Predicted dehydrogenase / Pyruvate/2-oxoglutarate dehydrogenase complex, dihydrolipoamide dehydrogenase (E3) component, and related enzymes / Dehydrogenases (flavoproteins) / Predicted flavoproteins	E / R / C / C / R	Amino acid transport and metabolism / General function prediction only / Energy production and conversion / Energy production and conversion / General function prediction only	Psyr_4732	choline dehydrogenase	QAC metabolism and transport
RSUY_RS00685	RSUY_01460	ABC transporter ATP-binding protein	RSc3344	-	ABC transporter ATP-binding protein	RSIPO_RS22480	ABC transporter ATP-binding protein	RRSL_00801	amino acid ABC transporter ATP-binding protein	COG0411 / COG4674 / COG1131 / COG1129 / COG1129 / COG1126 / COG1137 / COG0410 / COG1121 / COG1127 / COG1120 / COG1122 / COG3842 / COG1116 / COG3845 / COG3845 / COG1135 / COG4598 / COG1136 / COG3638 / COG1124 / COG1123 / COG1123 / COG0444 / COG1118 / COG1125 / COG3839 / COG2884 / COG0396 / COG4555 / COG1117 / COG3840 / COG4608 / COG4152 / COG4175 / COG4988 / COG4161 / COG4525 / COG4987 / COG2274 /…	ABC-type branched-chain amino acid transport systems, ATPase component / Uncharacterized ABC-type transport system, ATPase component / ABC-type multidrug transport system, ATPase component / ABC-type sugar transport system, ATPase component / ABC-type sugar transport system, ATPase component / ABC-type polar amino acid transport system, ATPase component / ABC-type (unclassified) transport system,…	E / R / V / G / G / E / R / E / P / Q / P,H / P / E / P / R / R / P / E / V / P / E,P / R / R / E,P / P / E / G / D / O / C,P / P / H / E / R / E / C,O / E / P / C,O / V / P / P / V / R / R / P / R / P / R / G,M / R / R / Q / R / V / O / V / R / P / R / R / Q,P / O / H / L / L / R / P / R / R / R	Amino acid transport and metabolism / General function prediction only / Defense mechanisms / Carbohydrate transport and metabolism / Carbohydrate transport and metabolism / Amino acid transport and metabolism / General function prediction only / Amino acid transport and metabolism / Inorganic ion transport and metabolism / Secondary metabolites biosynthesis, transport and catabolism / Inorganic …	NA	NA	NA
RSUY_RS00690	RSUY_01470	ABC transporter ATP-binding protein	RSc3343	-	ABC transporter ATP-binding protein	RSIPO_RS22475	ABC transporter ATP-binding protein	RRSL_00802	histidinol dehydrogenase	COG0410 / COG1137 / COG1131 / COG1126 / COG0411 / COG1124 / COG3842 / COG1129 / COG1129 / COG4674 / COG4152 / COG1127 / COG3839 / COG1121 / COG1125 / COG1116 / COG4987 / COG1135 / COG1136 / COG4598 / COG0444 / COG1122 / COG1120 / COG1118 / COG1123 / COG1123 / COG3845 / COG3845 / COG4555 / COG4161 / COG4619 / COG4988 / COG4181 / COG1101 / COG2274 / COG0396 / COG3638 / COG1132 / COG2884 / COG0488 /…	ABC-type branched-chain amino acid transport systems, ATPase component / ABC-type (unclassified) transport system, ATPase component / ABC-type multidrug transport system, ATPase component / ABC-type polar amino acid transport system, ATPase component / ABC-type branched-chain amino acid transport systems, ATPase component / ABC-type dipeptide/oligopeptide/nickel transport system, ATPase component…	E / R / V / E / E / E,P / E / G / G / R / R / Q / G / P / E / P / C,O / P / V / E / E,P / P / P,H / P / R / R / R / R / C,P / E / R / C,O / Q / R / V / O / P / V / D / R / R / R / R / G,M / E / H / R / E / O / P / P / P / P / P / P / P / O / R / P / R / V / P / R / H / Q,P / R / R / R / L	Amino acid transport and metabolism / General function prediction only / Defense mechanisms / Amino acid transport and metabolism / Amino acid transport and metabolism / Amino acid transport and metabolism,Inorganic ion transport and metabolism / Amino acid transport and metabolism / Carbohydrate transport and metabolism / Carbohydrate transport and metabolism / General function prediction only /…	NA	NA	NA
RSUY_RS00695	RSUY_01480	ABC transporter permease	RSc3342	-	ABC transporter permease	RSIPO_RS22470	ABC transporter permease	RRSL_00803	ABC transporter permease	COG0683	ABC-type branched-chain amino acid transport systems, periplasmic component	E	Amino acid transport and metabolism	NA	NA	NA
RSUY_RS00700	RSUY_01490	ABC transporter permease	RSc3341	-	ABC transporter permease	RSIPO_RS22465	ABC transporter permease	RRSL_00804	ABC transporter permease	COG0559 / COG4177 / COG1079	Branched-chain amino acid ABC-type transport system, permease components / ABC-type branched-chain amino acid transport system, permease component / Uncharacterized ABC-type transport system, permease component	E / E / R	Amino acid transport and metabolism / Amino acid transport and metabolism / General function prediction only	NA	NA	NA
RSUY_RS00705	RSUY_01500	ABC transporter permease	RSc3340	-	ABC transporter permease	NA	NA	RRSL_00806	ABC transporter permease	COG4177	ABC-type branched-chain amino acid transport system, permease component	E	Amino acid transport and metabolism	NA	NA	NA
RSUY_RS00710	RSUY_01510	hypothetical protein	RSc3339	-	hypothetical protein	RSIPO_RS22455	hypothetical protein	NA	NA	NA		NA		NA	NA	NA
RSUY_RS00715	RSUY_01520	hypothetical protein	RSc3338	-	membrane protein	RSIPO_RS22450	hypothetical protein	NA	NA	NA		NA		NA	NA	NA
RSUY_RS00720	RSUY_01530	membrane protein	RSc3337	-	membrane protein	RSIPO_RS22445	membrane protein	NA	NA	COG0730 / COG0730	Predicted permeases / Predicted permeases	R / R	General function prediction only / General function prediction only	Psyr_2454	hypothetical protein	NA
RSUY_RS00725	NA	hypothetical protein	-	-	NA	RSIPO_RS22440	hypothetical protein	NA	NA	NA		NA		NA	NA	NA
RSUY_RS00735	RSUY_01550	type IV secretion protein Rhs	RSp0085	-	type IV secretion protein Rhs / type IV secretion protein Rhs / type IV secretion protein Rhs	RSIPO_RS21875 / RSIPO_RS06450 / RSIPO_RS22430	type IV secretion protein Rhs / type IV secretion protein Rhs / type IV secretion protein Rhs	RRSL_03699 / RRSL_00642 / RRSL_04014 / RRSL_04047	type IV secretion protein Rhs / type IV secretion protein Rhs / type IV secretion protein Rhs / type IV secretion protein Rhs	COG3209 / COG3209	Rhs family protein / Rhs family protein	M / M	Cell wall/membrane/envelope biogenesis / Cell wall/membrane/envelope biogenesis	NA	NA	NA
RSUY_RS00740	RSUY_01560	membrane protein	RSc3335	-	membrane protein	RSIPO_RS22425	membrane protein	RRSL_03696	membrane protein	COG0451 / COG0702 / COG1028 / COG4221 / COG0300	Nucleoside-diphosphate-sugar epimerases / Predicted nucleoside-diphosphate-sugar epimerases / Dehydrogenases with different specificities (related to short-chain alcohol dehydrogenases) / Short-chain alcohol dehydrogenase of unknown specificity / Short-chain dehydrogenases of various substrate specificities	M,G / M,G / I,Q,R / R / R	Cell wall/membrane/envelope biogenesis,Carbohydrate transport and metabolism / Cell wall/membrane/envelope biogenesis,Carbohydrate transport and metabolism / Lipid transport and metabolism,Secondary metabolites biosynthesis, transport and catabolism,General function prediction only / General function prediction only / General function prediction only	NA	NA	NA
RSUY_RS00745	RSUY_01570	LysR family transcriptional regulator	RSc3334	-	LysR family transcriptional regulator	RSIPO_RS22420	LysR family transcriptional regulator	RRSL_03697	LysR family transcriptional regulator	COG0583 / COG2005	Transcriptional regulator / N-terminal domain of molybdenum-binding protein	K / R	Transcription / General function prediction only	Psyr_0688	regulatory protein LysR	Transcriptional regulation
RSUY_RS00750	RSUY_01580	hypothetical protein	RSc3333	-	hypothetical protein	RSIPO_RS22415	hypothetical protein	RRSL_03695	hypothetical protein	COG3530	Uncharacterized protein conserved in bacteria	S	Function unknown	Psyr_1123	hypothetical protein	NA
RSUY_RS00755	RSUY_01590	LysR family transcriptional regulator	RSc3332	-	LysR family transcriptional regulator	RSIPO_RS22410	LysR family transcriptional regulator	RRSL_03694	LysR family transcriptional regulator	COG0583	Transcriptional regulator	K	Transcription	Psyr_2357	regulatory protein LysR	Transcriptional regulation
RSUY_RS00760	RSUY_01600	short chain dehydrogenase	RSc3331	-	short chain dehydrogenase	RSIPO_RS22405	short chain dehydrogenase	RRSL_03693	short-chain dehydrogenase	COG1028 / COG4221 / COG1091 / COG0300 / COG0451 / COG0623 / COG2910 / COG0702 / COG0169	Dehydrogenases with different specificities (related to short-chain alcohol dehydrogenases) / Short-chain alcohol dehydrogenase of unknown specificity / dTDP-4-dehydrorhamnose reductase / Short-chain dehydrogenases of various substrate specificities / Nucleoside-diphosphate-sugar epimerases / Enoyl-[acyl-carrier-protein] reductase (NADH) / Putative NADH-flavin reductase / Predicted nucleoside-dip…	I,Q,R / R / M / R / M,G / I / R / M,G / E	Lipid transport and metabolism,Secondary metabolites biosynthesis, transport and catabolism,General function prediction only / General function prediction only / Cell wall/membrane/envelope biogenesis / General function prediction only / Cell wall/membrane/envelope biogenesis,Carbohydrate transport and metabolism / Lipid transport and metabolism / General function prediction only / Cell wall/memb…	NA	NA	NA
RSUY_RS00765	RSUY_01610	branched-chain amino acid ABC transportersubstrate-binding protein	RSc3329	-	branched-chain amino acid ABC transportersubstrate-binding protein	RSIPO_RS22400	branched-chain amino acid ABC transportersubstrate-binding protein	RRSL_03692	branched-chain amino acid ABC transportersubstrate-binding protein	COG0683	ABC-type branched-chain amino acid transport systems, periplasmic component	E	Amino acid transport and metabolism	NA	NA	NA
RSUY_RS00770	RSUY_01620	tRNA uridine(34) 5-carboxymethylaminomethylsynthesis enzyme MnmG	RSc3328	gidA	tRNA uridine(34) 5-carboxymethylaminomethylsynthesis enzyme MnmG	RSIPO_RS22395	tRNA uridine(34) 5-carboxymethylaminomethylsynthesis enzyme MnmG	RRSL_03691	tRNA uridine 5-carboxymethylaminomethylmodification protein	COG0445 / COG1206	NAD/FAD-utilizing enzyme apparently involved in cell division / NAD(FAD)-utilizing enzyme possibly involved in translation	D / J	Cell cycle control, cell division, chromosome partitioning / Translation, ribosomal structure and biogenesis	Psyr_5132	tRNA uridine 5-carboxymethylaminomethylmodification protein GidA	NA
RSUY_RS00775	RSUY_01630	16S rRNA methyltransferase G	RSc3327	gidB	ribosomal RNA small subunit methyltransferase G	RSIPO_RS22390	16S rRNA methyltransferase G	RRSL_03690	16S rRNA methyltransferase	COG0357 / COG2227 / COG2890 / COG2813	Predicted S-adenosylmethionine-dependent methyltransferase involved in bacterial cell division / 2-polyprenyl-3-methyl-5-hydroxy-6-metoxy-1,4-benzoquinol methylase / Methylase of polypeptide chain release factors / 16S RNA G1207 methylase RsmC	M / H / J / J	Cell wall/membrane/envelope biogenesis / Coenzyme transport and metabolism / Translation, ribosomal structure and biogenesis / Translation, ribosomal structure and biogenesis	Psyr_5131	16S rRNA methyltransferase GidB	NA
RSUY_RS00780	RSUY_01640	cobyric acid synthase CobQ	RSc3326	parA2	cobyric acid synthase CobQ	RSIPO_RS22385	cobyric acid synthase CobQ	RRSL_03689	cobyric acid synthase CobQ	COG1192 / COG0455 / COG0489	ATPases involved in chromosome partitioning / ATPases involved in chromosome partitioning / ATPases involved in chromosome partitioning	D / D / D	Cell cycle control, cell division, chromosome partitioning / Cell cycle control, cell division, chromosome partitioning / Cell cycle control, cell division, chromosome partitioning	Psyr_5130	cobyrinic acid a,c-diamide synthase	Cofactor metabolism
RSUY_RS00785	RSUY_01650	chromosome partitioning protein ParB	RSc3325	parB2	chromosome partitioning protein ParB	RSIPO_RS22380	chromosome partitioning protein ParB	RRSL_03688	chromosome partitioning protein ParB	COG1475	Predicted transcriptional regulators	K	Transcription	Psyr_5129	ParB-like partition protein	Replication and DNA repair
RSUY_RS00790	RSUY_01660	ATP synthase	RSc3324	-	ATP synthase	RSIPO_RS22375	ATP synthase	RRSL_03687	ATP synthase	NA		NA		NA	NA	NA
RSUY_RS00795	RSUY_01670	F0F1 ATP synthase subunit A	RSc3323	atpB	F0F1 ATP synthase subunit A	RSIPO_RS22370	F0F1 ATP synthase subunit A	RRSL_03686	ATP synthase subunit A	COG0356	F0F1-type ATP synthase, subunit a	C	Energy production and conversion	Psyr_5127	F0F1 ATP synthase subunit A	Energy generation
RSUY_RS00800	RSUY_01680	F0F1 ATP synthase subunit C	RSc3322	atpE	F0F1 ATP synthase subunit C	RSIPO_RS22365	F0F1 ATP synthase subunit C	RRSL_03685	F0F1 ATP synthase subunit C	COG0636	F0F1-type ATP synthase, subunit c/Archaeal/vacuolar-type H+-ATPase, subunit K	C	Energy production and conversion	Psyr_5126	F0F1 ATP synthase subunit C	Energy generation
RSUY_RS00805	RSUY_01690	F0F1 ATP synthase subunit B	RSc3321	atpF	ATP synthase subunit b 1	RSIPO_RS22360	F0F1 ATP synthase subunit B	RRSL_03684	F0F1 ATP synthase subunit B	COG0711	F0F1-type ATP synthase, subunit b	C	Energy production and conversion	Psyr_5125	F0F1 ATP synthase subunit B	Energy generation
RSUY_RS00810	RSUY_01700	ATP synthase subunit delta	RSc3320	atpH	ATP synthase subunit delta	RSIPO_RS22355	ATP synthase subunit delta	RRSL_03683	F0F1 ATP synthase subunit delta	COG0712	F0F1-type ATP synthase, delta subunit (mitochondrial oligomycin sensitivity protein)	C	Energy production and conversion	Psyr_5124	F0F1 ATP synthase subunit delta	Energy generation
RSUY_RS00815	RSUY_01710	ATP synthase subunit alpha	RSc3319	atpA	ATP synthase subunit alpha	RSIPO_RS22350	ATP synthase subunit alpha	RRSL_03682	F0F1 ATP synthase subunit alpha	COG0056 / COG1157 / COG1156 / COG0055 / COG1155 / COG1158	F0F1-type ATP synthase, alpha subunit / Flagellar biosynthesis/type III secretory pathway ATPase / Archaeal/vacuolar-type H+-ATPase subunit B / F0F1-type ATP synthase, beta subunit / Archaeal/vacuolar-type H+-ATPase subunit A / Transcription termination factor	C / N,U / C / C / C / K	Energy production and conversion / Cell motility,Intracellular trafficking, secretion, and vesicular transport / Energy production and conversion / Energy production and conversion / Energy production and conversion / Transcription	Psyr_5123	F0F1 ATP synthase subunit alpha	Energy generation
RSUY_RS00820	RSUY_01720	F0F1 ATP synthase subunit gamma	RSc3318	atpG	ATP synthase subunit gamma	RSIPO_RS22345	F0F1 ATP synthase subunit gamma	RRSL_03681	F0F1 ATP synthase subunit gamma	COG0224	F0F1-type ATP synthase, gamma subunit	C	Energy production and conversion	Psyr_5122	F0F1 ATP synthase subunit gamma	Energy generation
RSUY_RS00825	RSUY_01730	ATP synthase subunit beta	RSc3317	atpD	ATP synthase subunit beta	RSIPO_RS22340	NA	RRSL_03680	F0F1 ATP synthase subunit beta	COG0055 / COG1157 / COG1156 / COG0056 / COG1155 / COG1155 / COG1158	F0F1-type ATP synthase, beta subunit / Flagellar biosynthesis/type III secretory pathway ATPase / Archaeal/vacuolar-type H+-ATPase subunit B / F0F1-type ATP synthase, alpha subunit / Archaeal/vacuolar-type H+-ATPase subunit A / Archaeal/vacuolar-type H+-ATPase subunit A / Transcription termination factor	C / N,U / C / C / C / C / K	Energy production and conversion / Cell motility,Intracellular trafficking, secretion, and vesicular transport / Energy production and conversion / Energy production and conversion / Energy production and conversion / Energy production and conversion / Transcription	Psyr_5121	F0F1 ATP synthase subunit beta	Energy generation
RSUY_RS00830	RSUY_01740	F0F1 ATP synthase subunit epsilon	RSc3316	atpC	ATP synthase epsilon chain 1	RSIPO_RS22335	F0F1 ATP synthase subunit epsilon	RRSL_03679	F0F1 ATP synthase subunit epsilon	COG0355	F0F1-type ATP synthase, epsilon subunit (mitochondrial delta subunit)	C	Energy production and conversion	Psyr_5120	F0F1 ATP synthase subunit epsilon	Energy generation
RSUY_RS00835	RSUY_01750	membrane protein	RSc3315	-	membrane protein	NA	NA	RRSL_03678	membrane protein	NA		NA		NA	NA	NA
RSUY_RS00840	RSUY_01760	hypothetical protein	RSc3314	-	DUF3298 domain-containing protein	RSIPO_RS22320	hypothetical protein	RRSL_03677	hypothetical protein	NA		NA		NA	NA	NA
RSUY_RS00845	RSUY_01770	CoA-binding protein	RSc3313	-	CoA-binding protein	RSIPO_RS22315	CoA-binding protein	RRSL_03676	CoA-binding protein	COG1832 / COG1042	Predicted CoA-binding protein / Acyl-CoA synthetase (NDP forming)	R / C	General function prediction only / Energy production and conversion	NA	NA	NA
RSUY_RS00850	RSUY_01780	alpha/beta hydrolase	RSc3312	-	alpha/beta hydrolase	RSIPO_RS22310	alpha/beta hydrolase	RRSL_03675	alpha/beta hydrolase	COG0657 / COG2272	Esterase/lipase / Carboxylesterase type B	I / I	Lipid transport and metabolism / Lipid transport and metabolism	NA	NA	NA
RSUY_RS00855	RSUY_01790	hypothetical protein	RSc3311	-	hypothetical protein	RSIPO_RS22305	hypothetical protein	RRSL_03674	hypothetical protein	NA		NA		NA	NA	NA
RSUY_RS00860	RSUY_01800	phosphate ABC transporter substrate-bindingprotein PstS	RSc3310	pstS2	phosphate ABC transporter substrate-bindingprotein PstS	RSIPO_RS22300	phosphate ABC transporter substrate-bindingprotein PstS	RRSL_03673	phosphate ABC transporter substrate-bindingprotein	COG0226	ABC-type phosphate transport system, periplasmic component	P	Inorganic ion transport and metabolism	NA	NA	NA
RSUY_RS00865	RSUY_01810	glutathione S-transferase	RSc3309	gst2	glutathione S-transferase	RSIPO_RS22295	glutathione S-transferase	RRSL_03672	Glutathione S-transferase	COG0625	Glutathione S-transferase	O	Posttranslational modification, protein turnover, chaperones	NA	NA	NA
RSUY_RS00870	RSUY_01820	LysR family transcriptional regulator	RSc3308	-	LysR family transcriptional regulator	RSIPO_RS22290	LysR family transcriptional regulator	RRSL_03671	LysR family transcriptional regulator	COG0583 / COG3355	Transcriptional regulator / Predicted transcriptional regulator	K / K	Transcription / Transcription	Psyr_2707	regulatory protein LysR	Transcriptional regulation
RSUY_RS00875	RSUY_01830	hypothetical protein	-	-	NA	RSIPO_RS22285	hypothetical protein	RRSL_03670	hypothetical protein	NA		NA		NA	NA	NA
RSUY_RS00880	RSUY_01840	chemotaxis protein	RSc3307	-	methyl-accepting chemotaxis protein / chemotaxis protein	RSIPO_RS10475 / RSIPO_RS22280	methyl-accepting chemotaxis protein / chemotaxis protein	RRSL_03669 / RRSL_04067	methyl-accepting chemotaxis protein / methyl-accepting chemotaxis protein	COG0840 / COG3850	Methyl-accepting chemotaxis protein / Signal transduction histidine kinase, nitrate/nitrite-specific	N,T / T	Cell motility,Signal transduction mechanisms / Signal transduction mechanisms	Psyr_0906 / Psyr_2220 / Psyr_2246 / Psyr_3534	histidine kinase, HAMP region:Cache: chemotaxissensory transducer / histidine kinase, HAMP region:Cache: chemotaxissensory transducer / histidine kinase, HAMP region:Cache: chemotaxissensory transducer / histidine kinase, HAMP region:Cache: chemotaxissensory transducer	Chemosensing & chemotaxis / Chemosensing & chemotaxis / Chemosensing & chemotaxis / Chemosensing & chemotaxis
RSUY_RS00885	RSUY_01850	hypothetical protein	RSc3306	-	hypothetical protein	RSIPO_RS22275	hypothetical protein	RRSL_03668	hypothetical protein	NA		NA		NA	NA	NA
RSUY_RS00890	RSUY_01860	aldehyde-activating protein	RSc3305	-	aldehyde-activating protein	RSIPO_RS22270	aldehyde-activating protein	RRSL_03667	aldehyde-activating protein	COG3791	Uncharacterized conserved protein	S	Function unknown	Psyr_0127	glutathione-dependent formaldehyde-activatingprotein	NA
RSUY_RS00895	RSUY_01870	cupin	RSc3304	-	cupin	RSIPO_RS22265	cupin	RRSL_03666	cupin	COG1917 / COG0662 / COG4297 / COG1791 / COG3837 / COG2140 / COG3450	Uncharacterized conserved protein, contains double-stranded beta-helix domain / Mannose-6-phosphate isomerase / Uncharacterized protein containing double-stranded beta helix domain / Uncharacterized conserved protein, contains double-stranded beta-helix domain / Uncharacterized conserved protein, contains double-stranded beta-helix domain / Thermophilic glucose-6-phosphate isomerase and related m…	S / G / S / S / S / G,R / R	Function unknown / Carbohydrate transport and metabolism / Function unknown / Function unknown / Function unknown / Carbohydrate transport and metabolism,General function prediction only / General function prediction only	NA	NA	NA
RSUY_RS00900	RSUY_01880	uroporphyrinogen decarboxylase	RSc3303	hemE	uroporphyrinogen decarboxylase	RSIPO_RS22260	uroporphyrinogen decarboxylase	RRSL_03665	uroporphyrinogen decarboxylase	COG0407	Uroporphyrinogen-III decarboxylase	H	Coenzyme transport and metabolism	Psyr_0414	uroporphyrinogen decarboxylase	Cofactor metabolism
RSUY_RS00905	RSUY_01890	primosomal protein N'	RSc3302	priA	primosomal protein N'	RSIPO_RS22255	primosomal protein N'	RRSL_03663	primosome assembly protein PriA	COG1198 / COG1197 / COG1200 / COG4098	Primosomal protein N' (replication factor Y) - superfamily II helicase / Transcription-repair coupling factor (superfamily II helicase) / RecG-like helicase / Superfamily II DNA/RNA helicase required for DNA uptake (late competence protein)	L / L,K / L,K / L	Replication, recombination and repair / Replication, recombination and repair,Transcription / Replication, recombination and repair,Transcription / Replication, recombination and repair	Psyr_0398	primosome assembly protein PriA	Replication and DNA repair
RSUY_RS00910	RSUY_01900	trifunctional transcriptional regulator/prolinedehydrogenase/L-glutamate gamma-semialdehydedehydrogenase	RSc3301	putA	trifunctional transcriptional regulator/prolinedehydrogenase/L-glutamate gamma-semialdehydedehydrogenase	NA	NA	RRSL_03662	bifunctional prolinedehydrogenase/pyrroline-5-carboxylate dehydrogenase	COG4230 / COG0506 / COG1012 / COG3905	Delta 1-pyrroline-5-carboxylate dehydrogenase / Proline dehydrogenase / NAD-dependent aldehyde dehydrogenases / Predicted transcriptional regulator	C / E / C / K	Energy production and conversion / Amino acid transport and metabolism / Energy production and conversion / Transcription	Psyr_0506	trifunctional transcriptional regulator/prolinedehydrogenase/pyrroline-5-carboxylate dehydrogenase	Amino acid metabolism and transport
RSUY_RS00915	RSUY_01910	branched chain amino acid ABC transportersubstrate-binding protein	RSc3300	-	branched chain amino acid ABC transportersubstrate-binding protein	RSIPO_RS22235	branched chain amino acid ABC transportersubstrate-binding protein	RRSL_03661	amino acid ABC transporter substrate-bindingprotein	COG0683	ABC-type branched-chain amino acid transport systems, periplasmic component	E	Amino acid transport and metabolism	Psyr_0597 / Psyr_3845	extracellular ligand-binding receptor / extracellular ligand-binding receptor	Amino acid metabolism and transport / Amino acid metabolism and transport
RSUY_RS00920	RSUY_01920	potassium transporter Kef	RSc3299	-	potassium transporter Kef	RSIPO_RS22230	potassium transporter Kef	RRSL_03660	potassium transporter Kef	NA		NA		NA	NA	NA
RSUY_RS00925	RSUY_01930	glutamate--cysteine ligase	RSc3298	-	glutamate--cysteine ligase	RSIPO_RS22225	glutamate--cysteine ligase	RRSL_03659	gamma-glutamyl:cysteine ligase	COG2170 / COG3572	Uncharacterized conserved protein / Gamma-glutamylcysteine synthetase	S / H	Function unknown / Coenzyme transport and metabolism	NA	NA	NA
RSUY_RS00930	RSUY_01940	oligopeptide transporter, OPT family	RSc3297	-	oligopeptide transporter, OPT family	RSIPO_RS22220	oligopeptide transporter, OPT family	RRSL_03658	peptide transporter	COG1297	Predicted membrane protein	S	Function unknown	NA	NA	NA
RSUY_RS00935	RSUY_01950	hypothetical protein	-	-	NA	RSIPO_RS22215	hypothetical protein	RRSL_03657	hypothetical protein	NA		NA		NA	NA	NA
RSUY_RS00940	RSUY_01960	hypothetical protein	-	-	NA	RSIPO_RS22210	hypothetical protein	RRSL_03656	hypothetical protein	COG3220	Uncharacterized protein conserved in bacteria	S	Function unknown	NA	NA	NA
RSUY_RS00945	RSUY_01970	DUF2063 domain-containing protein	-	-	NA	RSIPO_RS22205	DUF2063 domain-containing protein	RRSL_03655	hypothetical protein	NA		NA		NA	NA	NA
RSUY_RS00950	RSUY_01980	L-serine ammonia-lyase	RSc3296	sdaA2	L-serine ammonia-lyase / L-serine ammonia-lyase	RSIPO_RS22200	L-serine ammonia-lyase	RRSL_03654	serine dehydratase	COG1760	L-serine deaminase	E	Amino acid transport and metabolism	Psyr_3522	Iron-sulfur-dependent L-serine dehydratasesingle chain form	Amino acid metabolism and transport
RSUY_RS00955	RSUY_01990	glycine dehydrogenase(aminomethyl-transferring)	RSc3295	gcvP	glycine dehydrogenase	RSIPO_RS22195	glycine dehydrogenase(aminomethyl-transferring)	RRSL_03653	glycine dehydrogenase	COG1003 / COG0403 / COG0403 / COG0520 / COG0112 / COG0076 / COG2008	Glycine cleavage system protein P (pyridoxal-binding), C-terminal domain / Glycine cleavage system protein P (pyridoxal-binding), N-terminal domain / Glycine cleavage system protein P (pyridoxal-binding), N-terminal domain / Selenocysteine lyase / Glycine/serine hydroxymethyltransferase / Glutamate decarboxylase and related PLP-dependent proteins / Threonine aldolase	E / E / E / E / E / E / E	Amino acid transport and metabolism / Amino acid transport and metabolism / Amino acid transport and metabolism / Amino acid transport and metabolism / Amino acid transport and metabolism / Amino acid transport and metabolism / Amino acid transport and metabolism	Psyr_1096	glycine dehydrogenase	Amino acid metabolism and transport
RSUY_RS00960	RSUY_02000	glycine cleavage system protein H	RSc3294	gcvH	glycine cleavage system protein H	RSIPO_RS22190	glycine cleavage system protein H	RRSL_03652	glycine cleavage system protein H	COG0509 / COG1038 / COG0511 / COG0508	Glycine cleavage system H protein (lipoate-binding) / Pyruvate carboxylase / Biotin carboxyl carrier protein / Pyruvate/2-oxoglutarate dehydrogenase complex, dihydrolipoamide acyltransferase (E2) component, and related enzymes	E / C / I / C	Amino acid transport and metabolism / Energy production and conversion / Lipid transport and metabolism / Energy production and conversion	Psyr_0247	glycine cleavage system protein H	Amino acid metabolism and transport
RSUY_RS00965	RSUY_02010	glycine cleavage system protein T	RSc3293	gcvT	aminomethyltransferase	RSIPO_RS22185	glycine cleavage system protein T	NA	NA	COG0404 / COG0354	Glycine cleavage system T protein (aminomethyltransferase) / Predicted aminomethyltransferase related to GcvT	E / R	Amino acid transport and metabolism / General function prediction only	Psyr_0246	glycine cleavage system aminomethyltransferaseT	Nitrogen metabolism
RSUY_RS00975	RSUY_02030	hypothetical protein	RSc3291	-	hypothetical protein	NA	NA	RRSL_02786	hypothetical protein	NA		NA		NA	NA	NA
RSUY_RS00980	RSUY_02040	type III effector protein	RSc3290	RipAX1	hypothetical protein	RSIPO_RS22170	type III effector protein	NA	NA	NA		NA		Psyr_1889	type III effector HopH1	Type III secretion system+ Effectors
RSUY_RS00985	RSUY_02050	ATP-dependent DNA helicase Rep	RSc3289	rep	ATP-dependent DNA helicase Rep	RSIPO_RS22165	ATP-dependent DNA helicase Rep	RRSL_02787	ATP-dependent DNA helicase Rep	COG0210 / COG1074 / COG1074 / COG1643	Superfamily I DNA and RNA helicases / ATP-dependent exoDNAse (exonuclease V) beta subunit (contains helicase and exonuclease domains) / ATP-dependent exoDNAse (exonuclease V) beta subunit (contains helicase and exonuclease domains) / HrpA-like helicases	L / L / L / L	Replication, recombination and repair / Replication, recombination and repair / Replication, recombination and repair / Replication, recombination and repair	Psyr_0075	ATP-dependent DNA helicase RepA	Replication and DNA repair
RSUY_RS00990	RSUY_02060	fucose/mannose-binding lectin	RSc3288	rsl2	sugar-binding lectin protein	RSIPO_RS22160	fucose/mannose-binding lectin	RRSL_02788	fucose/mannose-binding lectin	NA		NA		NA	NA	NA
RSUY_RS00995	RSUY_02070	hypothetical protein	-	aidA	NA	RSIPO_RS22155	hypothetical protein	RRSL_02789	AidA	NA		NA		NA	NA	NA
RSUY_RS01000	RSUY_02080	hypothetical protein	-	aidC (Meng,2015)	NA	RSIPO_RS22150	hypothetical protein	RRSL_02790	hypothetical protein	NA		NA		NA	NA	NA
RSUY_RS01005	RSUY_02090	LuxR family transcriptional regulator	RSc3287	solR	transcriptional activator protein SolR	RSIPO_RS22145	LuxR family transcriptional regulator	RRSL_02791	LuxR family transcriptional regulator	COG2771 / COG2197 / COG2909 / COG4566	DNA-binding HTH domain-containing proteins / Response regulator containing a CheY-like receiver domain and an HTH DNA-binding domain / ATP-dependent transcriptional regulator / Response regulator	K / T,K / K / T	Transcription / Signal transduction mechanisms,Transcription / Transcription / Signal transduction mechanisms	Psyr_4216	regulatory protein LuxR	Transcriptional regulation
RSUY_RS01010	RSUY_02100	acyl-homoserine-lactone synthase	RSc3286	solI	acyl-homoserine-lactone synthase	RSIPO_RS22140	acyl-homoserine-lactone synthase	RRSL_02792	acyl-homoserine-lactone synthase	COG3916	N-acyl-L-homoserine lactone synthetase	T,Q	Signal transduction mechanisms,Secondary metabolites biosynthesis, transport and catabolism	NA	NA	NA
RSUY_RS01015	RSUY_02110	ABC transporter permease	RSc3285	-	ABC transporter permease	RSIPO_RS22135	ABC transporter permease	RRSL_02793	ABC transporter permease	COG0683	ABC-type branched-chain amino acid transport systems, periplasmic component	E	Amino acid transport and metabolism	NA	NA	NA
RSUY_RS01020	RSUY_02120	coproporphyrinogen III oxidase	RSc3284	hemN	coproporphyrinogen III oxidase	RSIPO_RS22130	coproporphyrinogen III oxidase	RRSL_02794	coproporphyrinogen III oxidase	COG0635 / COG1032 / COG1243 / COG2238	Coproporphyrinogen III oxidase and related Fe-S oxidoreductases / Fe-S oxidoreductase / Histone acetyltransferase / Ribosomal protein S19E (S16A)	H / C / K,B / J	Coenzyme transport and metabolism / Energy production and conversion / Transcription,Chromatin structure and dynamics / Translation, ribosomal structure and biogenesis	Psyr_3423	coproporphyrinogen III oxidase	Cofactor metabolism
RSUY_RS01025	RSUY_02130	pyruvate kinase	RSp1448	pykA2	pyruvate kinase	RSIPO_RS22125	pyruvate kinase	RRSL_02795	pyruvate kinase	COG0469	Pyruvate kinase	G	Carbohydrate transport and metabolism	NA	NA	NA
RSUY_RS01030	RSUY_02140	hydroxypyruvate reductase	RSp1449	ttuD1	hydroxypyruvate reductase	RSIPO_RS22120	hydroxypyruvate reductase	RRSL_02796	hydroxypyruvate reductase	COG2379	Putative glycerate kinase	G	Carbohydrate transport and metabolism	NA	NA	NA
RSUY_RS01035	RSUY_02150	2-hydroxy-3-oxopropionate reductase	RSc3283	glxR	2-hydroxy-3-oxopropionate reductase	RSIPO_RS22115	2-hydroxy-3-oxopropionate reductase	RRSL_02797	tartronate semialdehyde reductase	COG2084 / COG1023 / COG0362 / COG0111 / COG1052 / COG0287 / COG1004 / COG0345	3-hydroxyisobutyrate dehydrogenase and related beta-hydroxyacid dehydrogenases / Predicted 6-phosphogluconate dehydrogenase / 6-phosphogluconate dehydrogenase / Phosphoglycerate dehydrogenase and related dehydrogenases / Lactate dehydrogenase and related dehydrogenases / Prephenate dehydrogenase / Predicted UDP-glucose 6-dehydrogenase / Pyrroline-5-carboxylate reductase	I / G / G / H,E / C,H,R / E / M / E	Lipid transport and metabolism / Carbohydrate transport and metabolism / Carbohydrate transport and metabolism / Coenzyme transport and metabolism,Amino acid transport and metabolism / Energy production and conversion,Coenzyme transport and metabolism,General function prediction only / Amino acid transport and metabolism / Cell wall/membrane/envelope biogenesis / Amino acid transport and metaboli…	NA	NA	NA
RSUY_RS01040	RSUY_02160	hydroxypyruvate isomerase	RSc3282	hyi	hydroxypyruvate isomerase	RSIPO_RS22110	hydroxypyruvate isomerase	RRSL_02798	hydroxypyruvate isomerase	COG3622 / COG1082	Hydroxypyruvate isomerase / Sugar phosphate isomerases/epimerases	G / G	Carbohydrate transport and metabolism / Carbohydrate transport and metabolism	NA	NA	NA
RSUY_RS01045	RSUY_02170	glyoxylate carboligase	RSc3281	gcl	glyoxylate carboligase	RSIPO_RS22105	glyoxylate carboligase	RRSL_02799	glyoxylate carboligase	COG3960 / COG0028 / COG3962 / COG3961	Glyoxylate carboligase / Thiamine pyrophosphate-requiring enzymes [acetolactate synthase, pyruvate dehydrogenase (cytochrome), glyoxylate carboligase, phosphonopyruvate decarboxylase] / Acetolactate synthase / Pyruvate decarboxylase and related thiamine pyrophosphate-requiring enzymes	R / E,H / E / G,H,R	General function prediction only / Amino acid transport and metabolism,Coenzyme transport and metabolism / Amino acid transport and metabolism / Carbohydrate transport and metabolism,Coenzyme transport and metabolism,General function prediction only	NA	NA	NA
RSUY_RS01050	RSUY_02180	LysR family transcriptional regulator	RSc3280	-	LysR family transcriptional regulator	RSIPO_RS22100	LysR family transcriptional regulator	RRSL_02800	LysR family transcriptional regulator	COG0583	Transcriptional regulator	K	Transcription	NA	NA	NA
RSUY_RS01055	RSUY_02190	cytotoxic translational repressor oftoxin-antitoxin stability system	RSc3279	-	cytotoxic translational repressor oftoxin-antitoxin stability system	RSIPO_RS22095	cytotoxic translational repressor oftoxin-antitoxin stability system	RRSL_02801	cytotoxic translational repressor oftoxin-antitoxin stability system	COG2026	Cytotoxic translational repressor of toxin-antitoxin stability system	J,D	Translation, ribosomal structure and biogenesis,Cell cycle control, cell division, chromosome partitioning	NA	NA	NA
RSUY_RS01060	RSUY_02200	transcriptional regulator	RSc3278	-	transcriptional regulator	RSIPO_RS22090	transcriptional regulator	RRSL_02802	DNA-binding protein	COG1396 / COG1342 / COG1476 / COG3620	Predicted transcriptional regulators / Predicted DNA-binding proteins / Predicted transcriptional regulators / Predicted transcriptional regulator with C-terminal CBS domains	K / R / K / K	Transcription / General function prediction only / Transcription / Transcription	NA	NA	NA
RSUY_RS01065	RSUY_02210	hypothetical protein	RSc3277	-	hypothetical protein	RSIPO_RS22085	hypothetical protein	RRSL_02803	hypothetical protein	COG1739	Uncharacterized conserved protein	S	Function unknown	Psyr_0674	hypothetical protein	NA
RSUY_RS01070	RSUY_02220	GntR family transcriptional regulator	RSc3276	-	GntR family transcriptional regulator	RSIPO_RS22080	GntR family transcriptional regulator	RRSL_02805	GntR family transcriptional regulator	COG1802 / COG2186 / COG2188 / COG1725 / COG1167	Transcriptional regulators / Transcriptional regulators / Transcriptional regulators / Predicted transcriptional regulators / Transcriptional regulators containing a DNA-binding HTH domain and an aminotransferase domain (MocR family) and their eukaryotic orthologs	K / K / K / K / K,E	Transcription / Transcription / Transcription / Transcription / Transcription,Amino acid transport and metabolism	NA	NA	NA
RSUY_RS01075	RSUY_02230	C4-dicarboxylate transporter DctA	RSc3275	dctA3	C4-dicarboxylate transporter 2	RSIPO_RS22075	C4-dicarboxylate transporter DctA	RRSL_02806	C4-dicarboxylate ABC transporter	COG1301 / COG1823 / COG3633	Na+/H+-dicarboxylate symporters / Predicted Na+/dicarboxylate symporter / Na+/serine symporter	C / R / E	Energy production and conversion / General function prediction only / Amino acid transport and metabolism	NA	NA	NA
RSUY_RS01080	RSUY_02240	allantoicase	RSc3274	-	allantoicase	RSIPO_RS22070	allantoicase	RRSL_02807	allantoicase	COG4266 / COG4266	Allantoicase / Allantoicase	F / F	Nucleotide transport and metabolism / Nucleotide transport and metabolism	Psyr_1807	allantoicase	Nucleotide metabolism and transport
RSUY_RS01085	RSUY_02250	ureidoglycolate hydrolase	-	-	ureidoglycolate hydrolase	RSIPO_RS22065	ureidoglycolate hydrolase	RRSL_02808	ureidoglycolate hydrolase	COG3194	Ureidoglycolate hydrolase	F	Nucleotide transport and metabolism	Psyr_1806	ureidoglycolate hydrolase	Nucleotide metabolism and transport
RSUY_RS01090	RSUY_02260	peptidase M20	RSc3273	-	peptidase M20	RSIPO_RS22060	peptidase M20	RRSL_02809	peptidase M20	COG0624 / COG1473	Acetylornithine deacetylase/Succinyl-diaminopimelate desuccinylase and related deacylases / Metal-dependent amidase/aminoacylase/carboxypeptidase	E / R	Amino acid transport and metabolism / General function prediction only	NA	NA	NA
RSUY_RS01095	RSUY_02270	type III effector protein	RSc3272	RipAM	hypothetical protein	RSIPO_RS22055	type III effector protein	NA	NA	NA		NA		NA	NA	Type III secretion system+ Effectors
RSUY_RS01100	RSUY_02280	arsenate reductase (glutaredoxin)	RSc3271	-	arsenate reductase (glutaredoxin)	RSIPO_RS22050	arsenate reductase (glutaredoxin)	RRSL_02811	arsenate reductase	COG1393	Arsenate reductase and related proteins, glutaredoxin family	P	Inorganic ion transport and metabolism	Psyr_3702	arsenate reductase	Stress resistance
RSUY_RS01105	RSUY_02290	hypothetical protein	RSc3270	-	hypothetical protein	RSIPO_RS22045	hypothetical protein	RRSL_02812	hypothetical protein	NA		NA		NA	NA	NA
RSUY_RS01110	RSUY_02300	exonuclease	RSc3269	-	exonuclease	RSIPO_RS22040	exonuclease	RRSL_02813	exonuclease	NA		NA		NA	NA	NA
RSUY_RS01115	RSUY_02310	MBL fold metallo-hydrolase	RSc3268	-	hypothetical protein	RSIPO_RS22035	MBL fold metallo-hydrolase	RRSL_02814	hypothetical protein	COG0491 / COG2333 / COG1237 / COG1234	Zn-dependent hydrolases, including glyoxylases / Predicted hydrolase (metallo-beta-lactamase superfamily) / Metal-dependent hydrolases of the beta-lactamase superfamily II / Metal-dependent hydrolases of the beta-lactamase superfamily III	R / R / R / R	General function prediction only / General function prediction only / General function prediction only / General function prediction only	NA	NA	NA
RSUY_RS01120	RSUY_02320	hypothetical protein	RSc3267	-	hypothetical protein	RSIPO_RS22030	hypothetical protein	RRSL_02815	hypothetical protein	COG0797	Lipoproteins	M	Cell wall/membrane/envelope biogenesis	NA	NA	NA
RSUY_RS01125	RSUY_02330	rRNA (cytidine-2'-O-)-methyltransferase	RSc3266	-	rRNA (cytidine-2'-O-)-methyltransferase	RSIPO_RS22025	rRNA (cytidine-2'-O-)-methyltransferase	RRSL_02816	16S rRNA methyltransferase	COG0313	Predicted methyltransferases	R	General function prediction only	Psyr_4112	hypothetical protein	NA
RSUY_RS01130	RSUY_02340	YraN family protein	RSc3265	-	YraN family protein	RSIPO_RS22020	YraN family protein	NA	NA	COG0792 / COG1637	Predicted endonuclease distantly related to archaeal Holliday junction resolvase / Predicted nuclease of the RecB family	L / L	Replication, recombination and repair / Replication, recombination and repair	Psyr_4114	hypothetical protein	NA
RSUY_RS01135	RSUY_02350	BON domain-containing protein	RSc3264	-	BON domain-containing protein	RSIPO_RS22015	BON domain-containing protein	RRSL_02817	signal peptide protein	COG2823	Predicted periplasmic or secreted lipoprotein	R	General function prediction only	NA	NA	NA
RSUY_RS01140	RSUY_02360	hypothetical protein	RSc3263	-	hypothetical protein	RSIPO_RS22010	hypothetical protein	RRSL_02819	signal peptide protein	COG2863	Cytochrome c553	C	Energy production and conversion	NA	NA	NA
RSUY_RS01145	RSUY_02370	flavocytochrome C sulfide dehydrogenase	RSc3262	soxF	flavocytochrome C sulfide dehydrogenase	NA	NA	RRSL_02820	flavocytochrome C sulfide dehydrogenase	COG0446 / COG1252 / COG1251	Uncharacterized NAD(FAD)-dependent dehydrogenases / NADH dehydrogenase, FAD-containing subunit / NAD(P)H-nitrite reductase	R / C / C	General function prediction only / Energy production and conversion / Energy production and conversion	NA	NA	NA
RSUY_RS01150	RSUY_02380	acetylserine transporter	RSc3261	-	membrane protein	RSIPO_RS22000	acetylserine transporter	RRSL_02821	membrane protein	COG0697	Permeases of the drug/metabolite transporter (DMT) superfamily	G,E,R	Carbohydrate transport and metabolism,Amino acid transport and metabolism,General function prediction only	NA	NA	NA
RSUY_RS01155	RSUY_02390	cytochrome C protein	RSc3260	-	cytochrome C protein	RSIPO_RS21995	cytochrome C protein	RRSL_02822	cytochrome C transmembrane protein	COG4654	Cytochrome c551/c552	C	Energy production and conversion	NA	NA	NA
RSUY_RS01160	RSUY_02400	thiosulfate oxidation carrier protein SoxY	RSc3259	-	thiosulfate oxidation carrier protein SoxY	RSIPO_RS21990	thiosulfate oxidation carrier protein SoxY	RRSL_02823	hypothetical protein	COG5501	Predicted secreted protein	S	Function unknown	NA	NA	NA
RSUY_RS01165	RSUY_02410	thiosulfate oxidation carrier complex proteinSoxZ	RSc3258	-	thiosulfate oxidation carrier complex proteinSoxZ	RSIPO_RS21985	thiosulfate oxidation carrier complex proteinSoxZ	RRSL_02824	hypothetical protein	NA		NA		NA	NA	NA
RSUY_RS01170	RSUY_02420	hypothetical protein	RSc3257	-	hypothetical protein	RSIPO_RS21980	hypothetical protein	RRSL_02825	signal peptide protein	COG1416	Uncharacterized conserved protein	S	Function unknown	NA	NA	NA
RSUY_RS01175	RSUY_02430	sulfur oxidation c-type cytochrome SoxA	RSc3256	-	sulfur oxidation c-type cytochrome SoxA	RSIPO_RS21975	sulfur oxidation c-type cytochrome SoxA	RRSL_02826	hypothetical protein	NA		NA		NA	NA	NA
RSUY_RS01180	RSUY_02440	sulfur oxidation c-type cytochrome SoxX	RSc3255	-	sulfur oxidation c-type cytochrome SoxX	RSIPO_RS21970	sulfur oxidation c-type cytochrome SoxX	RRSL_02827	hypothetical protein	NA		NA		NA	NA	NA
RSUY_RS01185	RSUY_02450	alkyl hydroperoxide reductase	RSc3254	-	alkyl hydroperoxide reductase	RSIPO_RS21965	alkyl hydroperoxide reductase	RRSL_02828	alkyl hydroperoxide reductase	COG0526 / COG1225 / COG0386 / COG3118	Thiol-disulfide isomerase and thioredoxins / Peroxiredoxin / Glutathione peroxidase / Thioredoxin domain-containing protein	O,C / O / O / O	Posttranslational modification, protein turnover, chaperones,Energy production and conversion / Posttranslational modification, protein turnover, chaperones / Posttranslational modification, protein turnover, chaperones / Posttranslational modification, protein turnover, chaperones	NA	NA	NA
RSUY_RS01190	RSUY_02460	thiosulfohydrolase SoxB	RSc3253	-	thiosulfohydrolase SoxB	RSIPO_RS21960	thiosulfohydrolase SoxB	NA	NA	COG0737	5'-nucleotidase/2',3'-cyclic phosphodiesterase and related esterases	F	Nucleotide transport and metabolism	NA	NA	NA
RSUY_RS01200	RSUY_02480	transposase	RSp1179	TIS1021	transposase / transposase	NA	NA	RRSL_03703 / RRSL_04012 / RRSL_01591 / RRSL_04033 / RRSL_03917 / RRSL_04481 / RRSL_03564 / RRSL_02614 / RRSL_01745 / RRSL_03830 / RRSL_00157 / RRSL_03150 / RRSL_01209 / RRSL_02448 / RRSL_01099 / RRSL_01789 / RRSL_02054 / RRSL_01212 / RRSL_02045 / RRSL_00311 / RRSL_02977 / RRSL_04200 / RRSL_02544 / RRSL_03342 / RRSL_02210 / RRSL_03856 / RRSL_04289 / RRSL_02352 / RRSL_00394 / RRSL_02439 / RRSL_0338…	transposase / transposase / transposase / transposase / transposase / transposase / transposase / transposase / transposase / transposase / transposase / transposase / transposase / transposase / transposase / transposase / transposase / transposase / transposase / transposase / transposase / transposase / transposase / transposase / transposase / transposase / transposase / transposase / transpo…	COG3039 / COG3666	Transposase and inactivated derivatives, IS5 family / Transposase and inactivated derivatives	L / L	Replication, recombination and repair / Replication, recombination and repair	Psyr_0096	transposase IS4	Phage & IS elements
RSUY_RS01205	RSUY_02490	SAM-dependent methyltransferase	RSc3157	-	SAM-dependent methyltransferase	RSIPO_RS21785	SAM-dependent methyltransferase	RRSL_00018	SAM-dependent methyltransferase	NA		NA		NA	NA	NA
RSUY_RS01210	RSUY_02500	NAD(FAD)-utilizing dehydrogenase	RSc3158	-	NAD(FAD)-utilizing dehydrogenase	RSIPO_RS21790	NAD(FAD)-utilizing dehydrogenase	NA	NA	COG2081 / COG0644 / COG0493 / COG0446 / COG1635 / COG0492 / COG1233 / COG2072 / COG0654 / COG3380 / COG3349 / COG1053 / COG1232 / COG1231	Predicted flavoproteins / Dehydrogenases (flavoproteins) / NADPH-dependent glutamate synthase beta chain and related oxidoreductases / Uncharacterized NAD(FAD)-dependent dehydrogenases / Flavoprotein involved in thiazole biosynthesis / Thioredoxin reductase / Phytoene dehydrogenase and related proteins / Predicted flavoprotein involved in K+ transport / 2-polyprenyl-6-methoxyphenol hydroxylase an…	R / C / E,R / R / H / O / Q / P / H,C / R / S / C / H / E	General function prediction only / Energy production and conversion / Amino acid transport and metabolism,General function prediction only / General function prediction only / Coenzyme transport and metabolism / Posttranslational modification, protein turnover, chaperones / Secondary metabolites biosynthesis, transport and catabolism / Inorganic ion transport and metabolism / Coenzyme transport a…	Psyr_4296	hypothetical protein	NA
RSUY_RS01215	RSUY_02510	methylase	RSc3159	-	methylase	RSIPO_RS21795	methylase	RRSL_00248	methylase	COG2890 / COG2813 / COG4123 / COG2264 / COG2263 / COG2518 / COG0742 / COG2519 / COG0116 / COG2242 / COG1092 / COG2227 / COG4076 / COG2265 / COG1041 / COG2230	Methylase of polypeptide chain release factors / 16S RNA G1207 methylase RsmC / Predicted O-methyltransferase / Ribosomal protein L11 methylase / Predicted RNA methylase / Protein-L-isoaspartate carboxylmethyltransferase / N6-adenine-specific methylase / tRNA(1-methyladenosine) methyltransferase and related methyltransferases / Predicted N6-adenine-specific DNA methylase / Precorrin-6B methylase …	J / J / R / J / J / O / L / J / L / H / R / H / R / J / L / M	Translation, ribosomal structure and biogenesis / Translation, ribosomal structure and biogenesis / General function prediction only / Translation, ribosomal structure and biogenesis / Translation, ribosomal structure and biogenesis / Posttranslational modification, protein turnover, chaperones / Replication, recombination and repair / Translation, ribosomal structure and biogenesis / Replication…	NA	NA	NA
RSUY_RS01220	RSUY_02520	sensor histidine kinase	RSc3160	-	histidine kinase	RSIPO_RS21800	sensor histidine kinase	RRSL_00249	sensor histidine kinase	COG4585 / COG4564 / COG3851 / COG3850 / COG0642	Signal transduction histidine kinase / Signal transduction histidine kinase / Signal transduction histidine kinase, glucose-6-phosphate specific / Signal transduction histidine kinase, nitrate/nitrite-specific / Signal transduction histidine kinase	T / T / T / T / T	Signal transduction mechanisms / Signal transduction mechanisms / Signal transduction mechanisms / Signal transduction mechanisms / Signal transduction mechanisms	NA	NA	NA
RSUY_RS01225	RSUY_02530	DNA-binding response regulator	RSc3161	-	DNA-binding response regulator	RSIPO_RS21805	DNA-binding response regulator	RRSL_00250	LuxR family transcriptional regulator	COG2197 / COG2909 / COG2771 / COG4565 / COG0784 / COG4753 / COG0745 / COG4567 / COG2204 / COG4566	Response regulator containing a CheY-like receiver domain and an HTH DNA-binding domain / ATP-dependent transcriptional regulator / DNA-binding HTH domain-containing proteins / Response regulator of citrate/malate metabolism / FOG: CheY-like receiver / Response regulator containing CheY-like receiver domain and AraC-type DNA-binding domain / Response regulators consisting of a CheY-like receiver …	T,K / K / K / K,T / T / T / T,K / T,K / T / T	Signal transduction mechanisms,Transcription / Transcription / Transcription / Transcription,Signal transduction mechanisms / Signal transduction mechanisms / Signal transduction mechanisms / Signal transduction mechanisms,Transcription / Signal transduction mechanisms,Transcription / Signal transduction mechanisms / Signal transduction mechanisms	NA	NA	NA
RSUY_RS01230	RSUY_02540	hemagglutinin	RSc3162	-	hemagglutinin	RSIPO_RS21810	hemagglutinin	RRSL_00251	hemagglutinin	COG4625 / COG5571	Uncharacterized protein with a C-terminal OMP (outer membrane protein) domain / Autotransporter protein or domain, integral membrane beta-barrel involved in protein secretion	S / N	Function unknown / Cell motility	NA	NA	NA
RSUY_RS01235	RSUY_02550	hypothetical protein	RSc3163	-	hypothetical protein	RSIPO_RS21815	hypothetical protein	RRSL_00252	hypothetical protein	COG0457 / COG0457 / COG0457 / COG5010 / COG5010 / COG5010 / COG5010 / COG3063 / COG3063 / COG3063 / COG4700 / COG4783 / COG3118	FOG: TPR repeat / FOG: TPR repeat / FOG: TPR repeat / Flp pilus assembly protein TadD, contains TPR repeats / Flp pilus assembly protein TadD, contains TPR repeats / Flp pilus assembly protein TadD, contains TPR repeats / Flp pilus assembly protein TadD, contains TPR repeats / Tfp pilus assembly protein PilF / Tfp pilus assembly protein PilF / Tfp pilus assembly protein PilF / Uncharacterized pro…	R / R / R / U / U / U / U / N,U / N,U / N,U / S / R / O	General function prediction only / General function prediction only / General function prediction only / Intracellular trafficking, secretion, and vesicular transport / Intracellular trafficking, secretion, and vesicular transport / Intracellular trafficking, secretion, and vesicular transport / Intracellular trafficking, secretion, and vesicular transport / Cell motility,Intracellular traffickin…	NA	NA	NA
RSUY_RS01240	RSUY_02560	glycosyl transferase family 8	RSc3164	-	glycosyl transferase family 8	RSIPO_RS21820	glycosyl transferase family 8	RRSL_00253	glycosyl transferase family 8	COG0859	ADP-heptose:LPS heptosyltransferase	M	Cell wall/membrane/envelope biogenesis	NA	NA	NA
RSUY_RS01245	RSUY_02570	esterase	RSc3165	-	esterase	RSIPO_RS21825	esterase	RRSL_00254	esterase	NA		NA		Psyr_0621	hypothetical protein	NA
RSUY_RS01250	RSUY_02580	adenylyl-sulfate kinase	RSc3166	cysC1	adenylyl-sulfate kinase	RSIPO_RS21830	adenylyl-sulfate kinase	RRSL_00255	adenylylsulfate kinase	COG0529	Adenylylsulfate kinase and related kinases	P	Inorganic ion transport and metabolism	NA	NA	NA
RSUY_RS01255	RSUY_02590	hypothetical protein	RSc3167	-	hypothetical protein	RSIPO_RS21835	hypothetical protein	RRSL_00634	hypothetical protein	COG0457 / COG0457 / COG0457 / COG0457 / COG3063 / COG3063 / COG4783 / COG4783 / COG5010 / COG5010 / COG5010 / COG4235	FOG: TPR repeat / FOG: TPR repeat / FOG: TPR repeat / FOG: TPR repeat / Tfp pilus assembly protein PilF / Tfp pilus assembly protein PilF / Putative Zn-dependent protease, contains TPR repeats / Putative Zn-dependent protease, contains TPR repeats / Flp pilus assembly protein TadD, contains TPR repeats / Flp pilus assembly protein TadD, contains TPR repeats / Flp pilus assembly protein TadD, cont…	R / R / R / R / N,U / N,U / R / R / U / U / U / O	General function prediction only / General function prediction only / General function prediction only / General function prediction only / Cell motility,Intracellular trafficking, secretion, and vesicular transport / Cell motility,Intracellular trafficking, secretion, and vesicular transport / General function prediction only / General function prediction only / Intracellular trafficking, secret…	NA	NA	NA
RSUY_RS01260	NA	hypothetical protein	-	-	NA	RSIPO_RS21840	hypothetical protein	NA	NA	NA		NA		NA	NA	NA
RSUY_RS01265	RSUY_02610	hypothetical protein	-	-	hypothetical protein	RSIPO_RS21845	hypothetical protein	NA	NA	NA		NA		NA	NA	NA
RSUY_RS01270	RSUY_02620	hypothetical protein	-	-	NA	RSIPO_RS21855	hypothetical protein	NA	NA	NA		NA		NA	NA	NA
RSUY_RS01280	RSUY_02640	type IV secretion protein Rhs	RSp1335	-	type IV secretion protein Rhs / type IV secretion protein Rhs	RSIPO_RS21865 / RSIPO_RS00320	NA / NA	RRSL_03700 / RRSL_00808 / RRSL_00640 / RRSL_04046	type IV secretion protein Rhs / type IV secretion protein Rhs / type IV secretion protein Rhs / type IV secretion protein Rhs	COG3209 / COG3209 / COG3209	Rhs family protein / Rhs family protein / Rhs family protein	M / M / M	Cell wall/membrane/envelope biogenesis / Cell wall/membrane/envelope biogenesis / Cell wall/membrane/envelope biogenesis	NA	NA	NA
RSUY_RS01290	RSUY_02660	type IV secretion protein Rhs	RSp0458	-	type IV secretion protein Rhs / type IV secretion protein Rhs / type IV secretion protein Rhs	RSIPO_RS21875 / RSIPO_RS06450 / RSIPO_RS22430	type IV secretion protein Rhs / type IV secretion protein Rhs / type IV secretion protein Rhs	RRSL_03699 / RRSL_00642 / RRSL_04014 / RRSL_04047	type IV secretion protein Rhs / type IV secretion protein Rhs / type IV secretion protein Rhs / type IV secretion protein Rhs	COG3209 / COG3209 / COG3209 / COG3209	Rhs family protein / Rhs family protein / Rhs family protein / Rhs family protein	M / M / M / M	Cell wall/membrane/envelope biogenesis / Cell wall/membrane/envelope biogenesis / Cell wall/membrane/envelope biogenesis / Cell wall/membrane/envelope biogenesis	NA	NA	NA
RSUY_RS01295	RSUY_02670	hypothetical protein	RSc3213	-	hypothetical protein	RSIPO_RS21880	hypothetical protein	RRSL_00644	hypothetical protein	NA		NA		NA	NA	NA
RSUY_RS01300	RSUY_02680	hypothetical protein	RSc3191	-	hypothetical protein	RSIPO_RS21885	hypothetical protein	RRSL_0644_1	hypothetical protein	NA		NA		NA	NA	NA
RSUY_RS01305	RSUY_02690	hypothetical protein	RSc3215	-	hypothetical protein	RSIPO_RS21890	hypothetical protein	NA	NA	NA		NA		NA	NA	NA
RSUY_RS01310	RSUY_02700	hypothetical protein	-	-	NA	RSIPO_RS21895	hypothetical protein	RRSL_00647	hypothetical protein	NA		NA		NA	NA	NA
RSUY_RS01315	RSUY_02710	hypothetical protein	-	-	NA	RSIPO_RS21900	hypothetical protein	NA	NA	NA		NA		NA	NA	NA
RSUY_RS01320	RSUY_02720	transposase	RSp1179	TIS1021	transposase / transposase	NA	NA	RRSL_03703 / RRSL_04012 / RRSL_01591 / RRSL_04033 / RRSL_03917 / RRSL_04481 / RRSL_03564 / RRSL_02614 / RRSL_01745 / RRSL_03830 / RRSL_00157 / RRSL_03150 / RRSL_01209 / RRSL_02448 / RRSL_01099 / RRSL_01789 / RRSL_02054 / RRSL_01212 / RRSL_02045 / RRSL_00311 / RRSL_02977 / RRSL_04200 / RRSL_02544 / RRSL_03342 / RRSL_02210 / RRSL_03856 / RRSL_04289 / RRSL_02352 / RRSL_00394 / RRSL_02439 / RRSL_0338…	transposase / transposase / transposase / transposase / transposase / transposase / transposase / transposase / transposase / transposase / transposase / transposase / transposase / transposase / transposase / transposase / transposase / transposase / transposase / transposase / transposase / transposase / transposase / transposase / transposase / transposase / transposase / transposase / transpo…	COG3039 / COG3666	Transposase and inactivated derivatives, IS5 family / Transposase and inactivated derivatives	L / L	Replication, recombination and repair / Replication, recombination and repair	Psyr_0096	transposase IS4	Phage & IS elements
RSUY_RS01325	RSUY_02730	LysR family transcriptional regulator	RSp0535	-	LysR family transcriptional regulator	RSIPO_RS21905	LysR family transcriptional regulator	RRSL_00367	LysR family transcriptional regulator	COG0583 / COG2522	Transcriptional regulator / Predicted transcriptional regulator	K / R	Transcription / General function prediction only	Psyr_2531	regulatory protein LysR	Transcriptional regulation
RSUY_RS01330	RSUY_02740	transposase	RSp1179	TIS1021	transposase / transposase	NA	NA	RRSL_03703 / RRSL_04012 / RRSL_01591 / RRSL_04033 / RRSL_03917 / RRSL_04481 / RRSL_03564 / RRSL_02614 / RRSL_01745 / RRSL_03830 / RRSL_00157 / RRSL_03150 / RRSL_01209 / RRSL_02448 / RRSL_01099 / RRSL_01789 / RRSL_02054 / RRSL_01212 / RRSL_02045 / RRSL_00311 / RRSL_02977 / RRSL_04200 / RRSL_02544 / RRSL_03342 / RRSL_02210 / RRSL_03856 / RRSL_04289 / RRSL_02352 / RRSL_00394 / RRSL_02439 / RRSL_0338…	transposase / transposase / transposase / transposase / transposase / transposase / transposase / transposase / transposase / transposase / transposase / transposase / transposase / transposase / transposase / transposase / transposase / transposase / transposase / transposase / transposase / transposase / transposase / transposase / transposase / transposase / transposase / transposase / transpo…	COG3039 / COG3666	Transposase and inactivated derivatives, IS5 family / Transposase and inactivated derivatives	L / L	Replication, recombination and repair / Replication, recombination and repair	Psyr_0096	transposase IS4	Phage & IS elements
RSUY_RS01340	RSUY_02760	transposase	RSp1179	TIS1021	transposase / transposase	NA	NA	RRSL_03703 / RRSL_04012 / RRSL_01591 / RRSL_04033 / RRSL_03917 / RRSL_04481 / RRSL_03564 / RRSL_02614 / RRSL_01745 / RRSL_03830 / RRSL_00157 / RRSL_03150 / RRSL_01209 / RRSL_02448 / RRSL_01099 / RRSL_01789 / RRSL_02054 / RRSL_01212 / RRSL_02045 / RRSL_00311 / RRSL_02977 / RRSL_04200 / RRSL_02544 / RRSL_03342 / RRSL_02210 / RRSL_03856 / RRSL_04289 / RRSL_02352 / RRSL_00394 / RRSL_02439 / RRSL_0338…	transposase / transposase / transposase / transposase / transposase / transposase / transposase / transposase / transposase / transposase / transposase / transposase / transposase / transposase / transposase / transposase / transposase / transposase / transposase / transposase / transposase / transposase / transposase / transposase / transposase / transposase / transposase / transposase / transpo…	COG3039 / COG3666	Transposase and inactivated derivatives, IS5 family / Transposase and inactivated derivatives	L / L	Replication, recombination and repair / Replication, recombination and repair	Psyr_0096	transposase IS4	Phage & IS elements
RSUY_RS01345	RSUY_02770	hypothetical protein	RSp0168	-	hypothetical protein	RSIPO_RS21920	hypothetical protein	RRSL_04281	hypothetical protein	NA		NA		NA	NA	NA
RSUY_RS01350	RSUY_02780	hypothetical protein	RSp0167	-	hypothetical protein	RSIPO_RS07205	hypothetical protein	RRSL_04282	hypothetical protein	NA		NA		NA	NA	NA
RSUY_RS01355	RSUY_02790	adenylyl-sulfate kinase	RSp0166	cysC2	adenylyl-sulfate kinase	RSIPO_RS07210	adenylyl-sulfate kinase	RRSL_04283	adenylylsulfate kinase	COG0529 / COG4639 / COG4088 / COG1341 / COG3265 / COG0125	Adenylylsulfate kinase and related kinases / Predicted kinase / Predicted nucleotide kinase / Predicted GTPase or GTP-binding protein / Gluconate kinase / Thymidylate kinase	P / R / F / R / G / F	Inorganic ion transport and metabolism / General function prediction only / Nucleotide transport and metabolism / General function prediction only / Carbohydrate transport and metabolism / Nucleotide transport and metabolism	NA	NA	NA
RSUY_RS01360	RSUY_02800	non-ribosomal peptide synthase	-	-	NA	RSIPO_RS07215	non-ribosomal peptide synthetase	NA	NA	COG1020 / COG1020 / COG0318 / COG0318 / COG0365 / COG0365 / COG1021 / COG1021 / COG1022 / COG1022 / COG1541	Non-ribosomal peptide synthetase modules and related proteins / Non-ribosomal peptide synthetase modules and related proteins / Acyl-CoA synthetases (AMP-forming)/AMP-acid ligases II / Acyl-CoA synthetases (AMP-forming)/AMP-acid ligases II / Acyl-coenzyme A synthetases/AMP-(fatty) acid ligases / Acyl-coenzyme A synthetases/AMP-(fatty) acid ligases / Peptide arylation enzymes / Peptide arylation e…	Q / Q / I,Q / I,Q / I / I / Q / Q / I / I / H	Secondary metabolites biosynthesis, transport and catabolism / Secondary metabolites biosynthesis, transport and catabolism / Lipid transport and metabolism,Secondary metabolites biosynthesis, transport and catabolism / Lipid transport and metabolism,Secondary metabolites biosynthesis, transport and catabolism / Lipid transport and metabolism / Lipid transport and metabolism / Secondary metabolit…	Psyr_1958 / Psyr_1959 / Psyr_1960	non-ribosomal peptide synthase:amino acidadenylation / amino acid adenylation / non-ribosomal peptide synthase:amino acidadenylation	Siderophore synthesis and transport / Siderophore synthesis and transport / Siderophore synthesis and transport
RSUY_RS01365	RSUY_02810	hypothetical protein	-	-	NA	NA	NA	NA	NA	COG1020 / COG0318 / COG0365 / COG1021 / COG1022	Non-ribosomal peptide synthetase modules and related proteins / Acyl-CoA synthetases (AMP-forming)/AMP-acid ligases II / Acyl-coenzyme A synthetases/AMP-(fatty) acid ligases / Peptide arylation enzymes / Long-chain acyl-CoA synthetases (AMP-forming)	Q / I,Q / I / Q / I	Secondary metabolites biosynthesis, transport and catabolism / Lipid transport and metabolism,Secondary metabolites biosynthesis, transport and catabolism / Lipid transport and metabolism / Secondary metabolites biosynthesis, transport and catabolism / Lipid transport and metabolism	NA	NA	NA
RSUY_RS01370	RSUY_02820	hypothetical protein	-	-	NA	NA	NA	NA	NA	NA		NA		NA	NA	NA
RSUY_RS01375	NA	hypothetical protein	-	-	NA	NA	NA	NA	NA	NA		NA		NA	NA	NA
RSUY_RS01380	RSUY_02840	non-ribosomal peptide synthase	-	-	NA	RSIPO_RS07215	non-ribosomal peptide synthetase	NA	NA	COG1020 / COG1020 / COG0318 / COG0318 / COG0318 / COG0365 / COG0365 / COG1021 / COG1021 / COG1021 / COG1022 / COG1022 / COG1022 / COG1022 / COG3319 / COG3208 / COG1541 / COG1541	Non-ribosomal peptide synthetase modules and related proteins / Non-ribosomal peptide synthetase modules and related proteins / Acyl-CoA synthetases (AMP-forming)/AMP-acid ligases II / Acyl-CoA synthetases (AMP-forming)/AMP-acid ligases II / Acyl-CoA synthetases (AMP-forming)/AMP-acid ligases II / Acyl-coenzyme A synthetases/AMP-(fatty) acid ligases / Acyl-coenzyme A synthetases/AMP-(fatty) acid …	Q / Q / I,Q / I,Q / I,Q / I / I / Q / Q / Q / I / I / I / I / Q / Q / H / H	Secondary metabolites biosynthesis, transport and catabolism / Secondary metabolites biosynthesis, transport and catabolism / Lipid transport and metabolism,Secondary metabolites biosynthesis, transport and catabolism / Lipid transport and metabolism,Secondary metabolites biosynthesis, transport and catabolism / Lipid transport and metabolism,Secondary metabolites biosynthesis, transport and cata…	Psyr_1958 / Psyr_1959 / Psyr_1960	non-ribosomal peptide synthase:amino acidadenylation / amino acid adenylation / non-ribosomal peptide synthase:amino acidadenylation	Siderophore synthesis and transport / Siderophore synthesis and transport / Siderophore synthesis and transport
RSUY_RS01385	RSUY_02850	hypothetical protein	RSp0165	-	hypothetical protein	RSIPO_RS21930 / RSIPO_RS00205	hypothetical protein / hypothetical protein	RRSL_04285	hypothetical protein	COG3251	Uncharacterized protein conserved in bacteria	S	Function unknown	NA	NA	NA
RSUY_RS01390	RSUY_02860	MATE family efflux transporter	RSp0164	-	MATE family efflux transporter	RSIPO_RS00210	NA	RRSL_04286	multidrug transporter MatE	COG0534 / COG0534	Na+-driven multidrug efflux pump / Na+-driven multidrug efflux pump	V / V	Defense mechanisms / Defense mechanisms	NA	NA	NA
RSUY_RS01395	RSUY_02870	4'-phosphopantetheinyl transferase	RSp0163	-	4'-phosphopantetheinyl transferase	RSIPO_RS21940	4'-phosphopantetheinyl transferase	RRSL_04287	4'-phosphopantetheinyl transferase	COG2091	Phosphopantetheinyl transferase	H	Coenzyme transport and metabolism	NA	NA	NA
RSUY_RS01400	RSUY_02880	drug:proton antiporter	RSp0162	egl	drug:proton antiporter	RSIPO_RS21945	drug:proton antiporter	RRSL_04288	drug:proton antiporter	COG2730	Endoglucanase	G	Carbohydrate transport and metabolism	NA	NA	NA
RSUY_RS01405	RSUY_02890	transposase	RSp1179	TIS1021	transposase / transposase	NA	NA	RRSL_03703 / RRSL_04012 / RRSL_01591 / RRSL_04033 / RRSL_03917 / RRSL_04481 / RRSL_03564 / RRSL_02614 / RRSL_01745 / RRSL_03830 / RRSL_00157 / RRSL_03150 / RRSL_01209 / RRSL_02448 / RRSL_01099 / RRSL_01789 / RRSL_02054 / RRSL_01212 / RRSL_02045 / RRSL_00311 / RRSL_02977 / RRSL_04200 / RRSL_02544 / RRSL_03342 / RRSL_02210 / RRSL_03856 / RRSL_04289 / RRSL_02352 / RRSL_00394 / RRSL_02439 / RRSL_0338…	transposase / transposase / transposase / transposase / transposase / transposase / transposase / transposase / transposase / transposase / transposase / transposase / transposase / transposase / transposase / transposase / transposase / transposase / transposase / transposase / transposase / transposase / transposase / transposase / transposase / transposase / transposase / transposase / transpo…	COG3039 / COG3666	Transposase and inactivated derivatives, IS5 family / Transposase and inactivated derivatives	L / L	Replication, recombination and repair / Replication, recombination and repair	Psyr_0096	transposase IS4	Phage & IS elements
RSUY_RS01410	RSUY_02900	hypothetical protein	-	-	NA	RSIPO_RS21780	hypothetical protein	RRSL_03940	hypothetical protein	NA		NA		NA	NA	NA
RSUY_RS01415	RSUY_02910	hypothetical protein	-	-	NA	RSIPO_RS21775	hypothetical protein	RRSL_03941	hypothetical protein	NA		NA		NA	NA	NA
RSUY_RS01425	RSUY_02930	mannose-binding lectin protein	RSp0569	-	NA	RSIPO_RS21765	mannose-binding lectin protein	RRSL_03943	hypothetical protein	NA		NA		NA	NA	NA
RSUY_RS01430	RSUY_02940	HxlR family transcriptional regulator	-	-	NA	RSIPO_RS21760	HxlR family transcriptional regulator	RRSL_03944	HxlR family transcriptional regulator	COG1733	Predicted transcriptional regulators	K	Transcription	Psyr_2312	hypothetical protein	NA
RSUY_RS01435	RSUY_02950	hypothetical protein	RSc0616	-	hypothetical protein	RSIPO_RS21755	hypothetical protein	RRSL_03945	hypothetical protein	COG4922 / COG2854	Uncharacterized protein conserved in bacteria / ABC-type transport system involved in resistance to organic solvents, auxiliary component	S / Q	Function unknown / Secondary metabolites biosynthesis, transport and catabolism	NA	NA	NA
RSUY_RS01445	RSUY_02980	alcohol dehydrogenase	RSp0697	hdfE	alcohol dehydrogenase	RSIPO_RS21745	alcohol dehydrogenase	RRSL_03948	alcohol dehydrogenase	COG1028 / COG0300 / COG4221 / COG3967 / COG0451	Dehydrogenases with different specificities (related to short-chain alcohol dehydrogenases) / Short-chain dehydrogenases of various substrate specificities / Short-chain alcohol dehydrogenase of unknown specificity / Short-chain dehydrogenase involved in D-alanine esterification of lipoteichoic acid and wall teichoic acid (D-alanine transfer protein) / Nucleoside-diphosphate-sugar epimerases	I,Q,R / R / R / M / M,G	Lipid transport and metabolism,Secondary metabolites biosynthesis, transport and catabolism,General function prediction only / General function prediction only / General function prediction only / Cell wall/membrane/envelope biogenesis / Cell wall/membrane/envelope biogenesis,Carbohydrate transport and metabolism	NA	NA	NA
RSUY_RS01450	RSUY_02990	penicillin epimerase	RSp0696	hdfD	penicillin epimerase	RSIPO_RS21740	penicillin epimerase	RRSL_03949	Isopenicillin N epimerase	COG0520 / COG1104 / COG3844 / COG0075 / COG0626 / COG0399 / COG0079	Selenocysteine lyase / Cysteine sulfinate desulfinase/cysteine desulfurase and related enzymes / Kynureninase / Serine-pyruvate aminotransferase/archaeal aspartate aminotransferase / Cystathionine beta-lyases/cystathionine gamma-synthases / Predicted pyridoxal phosphate-dependent enzyme apparently involved in regulation of cell wall biogenesis / Histidinol-phosphate/aromatic aminotransferase and …	E / E / E / E / E / M / E	Amino acid transport and metabolism / Amino acid transport and metabolism / Amino acid transport and metabolism / Amino acid transport and metabolism / Amino acid transport and metabolism / Cell wall/membrane/envelope biogenesis / Amino acid transport and metabolism	NA	NA	NA
RSUY_RS01455	RSUY_03000	hypothetical protein	RSp0695	hdfC	hypothetical protein	RSIPO_RS21735	hypothetical protein	RRSL_03950	signal peptide protein	COG0654 / COG0644 / COG2081 / COG1233	2-polyprenyl-6-methoxyphenol hydroxylase and related FAD-dependent oxidoreductases / Dehydrogenases (flavoproteins) / Predicted flavoproteins / Phytoene dehydrogenase and related proteins	H,C / C / R / Q	Coenzyme transport and metabolism,Energy production and conversion / Energy production and conversion / General function prediction only / Secondary metabolites biosynthesis, transport and catabolism	NA	NA	NA
RSUY_RS01460	RSUY_03010	tryptophan 2,3-dioxygenase	RSp0694	hdfB	Tryptophan 2,3-dioxygenase 2	RSIPO_RS21730	tryptophan 2,3-dioxygenase	RRSL_03951	tryptophan 2,3-dioxygenase	COG3483 / COG3483	Tryptophan 2,3-dioxygenase (vermilion) / Tryptophan 2,3-dioxygenase (vermilion)	E / E	Amino acid transport and metabolism / Amino acid transport and metabolism	NA	NA	NA
RSUY_RS01470	NA	hypothetical protein	-	-	NA	RSIPO_RS21720	hypothetical protein	NA	NA	NA		NA		NA	NA	NA
RSUY_RS01475	RSUY_03050	tryptophan 2-monooxygenase	RSc3151	-	tryptophan 2-monooxygenase oxidoreductase	RSIPO_RS21715	tryptophan 2-monooxygenase	RRSL_03953	tryptophan 2-monooxygenase oxidoreductase	NA		NA		Psyr_1536 / Psyr_4667	amine oxidase / tryptophan synthase subunit alpha	Plant-associated proteins / Plant-associated proteins
RSUY_RS01480	RSUY_03070	hypothetical protein	RSc3150	-	hypothetical protein	RSIPO_RS21710	hypothetical protein	RRSL_03955	hypothetical protein	NA		NA		NA	NA	NA
RSUY_RS01485	RSUY_03080	cytochrome c	-	-	cytochrome c	RSIPO_RS21705	cytochrome c	RRSL_03957	cytochrome C	COG2010 / COG2857 / COG2857	Cytochrome c, mono- and diheme variants / Cytochrome c1 / Cytochrome c1	C / C / C	Energy production and conversion / Energy production and conversion / Energy production and conversion	Psyr_2862	cytochrome c, class I	Energy generation
RSUY_RS01490	RSUY_03090	transcriptional regulator	RSc3149	-	transcriptional regulator	RSIPO_RS21700	transcriptional regulator	RRSL_03958	hypothetical protein	COG1396 / COG1476 / COG1813 / COG1395 / COG3620	Predicted transcriptional regulators / Predicted transcriptional regulators / Predicted transcription factor, homolog of eukaryotic MBF1 / Predicted transcriptional regulator / Predicted transcriptional regulator with C-terminal CBS domains	K / K / K / K / K	Transcription / Transcription / Transcription / Transcription / Transcription	NA	NA	NA
RSUY_RS01495	RSUY_03100	hypothetical protein	-	-	NA	RSIPO_RS21695	hypothetical protein	NA	NA	NA		NA		NA	NA	NA
RSUY_RS01500	RSUY_03110	amino acid-binding protein	RSc3147	-	amino acid-binding protein	RSIPO_RS21690	amino acid-binding protein	RRSL_03959	amino acid-binding protein	COG0683	ABC-type branched-chain amino acid transport systems, periplasmic component	E	Amino acid transport and metabolism	NA	NA	NA
RSUY_RS01505	RSUY_03120	hypothetical protein	RSc3146	-	hypothetical protein	RSIPO_RS21685	hypothetical protein	RRSL_03960	hypothetical protein	NA		NA		NA	NA	NA
RSUY_RS01510	RSUY_03130	hypothetical protein	RSc3144	-	hypothetical protein	RSIPO_RS21680	hypothetical protein	RRSL_03961	hypothetical protein	NA		NA		NA	NA	NA
RSUY_RS01515	RSUY_03140	hypothetical protein	RSc3143	-	hypothetical protein	RSIPO_RS21675	hypothetical protein	RRSL_03962	DeoR family transcriptional regulator	COG2199 / COG3706 / COG5001	FOG: GGDEF domain / Response regulator containing a CheY-like receiver domain and a GGDEF domain / Predicted signal transduction protein containing a membrane domain, an EAL and a GGDEF domain	T / T / T	Signal transduction mechanisms / Signal transduction mechanisms / Signal transduction mechanisms	NA	NA	NA
RSUY_RS01520	RSUY_03150	undecaprenyl-diphosphatase	RSc3142	-	undecaprenyl-diphosphatase	RSIPO_RS21670	undecaprenyl-diphosphatase	RRSL_03963	phosphoesterase	NA		NA		NA	NA	NA
RSUY_RS01525	RSUY_03160	membrane protein	RSc3141	-	membrane protein	RSIPO_RS21665	membrane protein	RRSL_03964	membrane protein	NA		NA		NA	NA	NA
RSUY_RS01530	RSUY_03170	peptidase S1	RSc3140	-	peptidase S1	RSIPO_RS21660	peptidase S1	RRSL_03965	peptidase S1	COG0265	Trypsin-like serine proteases, typically periplasmic, contain C-terminal PDZ domain	O	Posttranslational modification, protein turnover, chaperones	NA	NA	NA
RSUY_RS01535	RSUY_03180	MarR family transcriptional regulator	RSc3139	-	MarR family transcriptional regulator	RSIPO_RS21655	MarR family transcriptional regulator	RRSL_03966	MarR family transcriptional regulator	COG1846	Transcriptional regulators	K	Transcription	Psyr_1729	regulatory protein, MarR	Stress resistance
RSUY_RS01540	RSUY_03190	oxidoreductase	RSc3138	-	oxidoreductase	RSIPO_RS21650	oxidoreductase	RRSL_03967	oxidoreductase	COG1028 / COG0300 / COG4221 / COG0623 / COG3967 / COG0451	Dehydrogenases with different specificities (related to short-chain alcohol dehydrogenases) / Short-chain dehydrogenases of various substrate specificities / Short-chain alcohol dehydrogenase of unknown specificity / Enoyl-[acyl-carrier-protein] reductase (NADH) / Short-chain dehydrogenase involved in D-alanine esterification of lipoteichoic acid and wall teichoic acid (D-alanine transfer protein…	I,Q,R / R / R / I / M / M,G	Lipid transport and metabolism,Secondary metabolites biosynthesis, transport and catabolism,General function prediction only / General function prediction only / General function prediction only / Lipid transport and metabolism / Cell wall/membrane/envelope biogenesis / Cell wall/membrane/envelope biogenesis,Carbohydrate transport and metabolism	NA	NA	NA
RSUY_RS01545	RSUY_03200	hypothetical protein	RSc3137	-	hypothetical protein / hypothetical protein	RSIPO_RS21645	hypothetical protein	RRSL_03968	signal peptide protein	COG3868	Uncharacterized conserved protein	S	Function unknown	NA	NA	NA
RSUY_RS01550	RSUY_03210	chemotaxis protein	RSc3136	-	chemotaxis protein	RSIPO_RS21640	chemotaxis protein	RRSL_03970	chemotaxis protein	COG0840 / COG0840	Methyl-accepting chemotaxis protein / Methyl-accepting chemotaxis protein	N,T / N,T	Cell motility,Signal transduction mechanisms / Cell motility,Signal transduction mechanisms	Psyr_0071	histidine kinase, HAMP region: chemotaxissensory transducer	Chemosensing & chemotaxis
RSUY_RS01555	RSUY_03220	ferritin	RSc3135	-	ferritin	RSIPO_RS21635	ferritin	RRSL_03971	ferritin	NA		NA		NA	NA	NA
RSUY_RS01560	RSUY_03230	MFS transporter	RSc3134	-	MFS transporter	RSIPO_RS21630	MFS transporter	RRSL_03972	MFS transporter	NA		NA		Psyr_2181	major facilitator transporter	Carbohydrate metabolism and transport
RSUY_RS01565	RSUY_03240	N-acetyltransferase	RSc3133	-	N-acetyltransferase	RSIPO_RS21625	N-acetyltransferase	RRSL_03973	N-acetyltransferase	COG1247 / COG1670	Sortase and related acyltransferases / Acetyltransferases, including N-acetylases of ribosomal proteins	M / J	Cell wall/membrane/envelope biogenesis / Translation, ribosomal structure and biogenesis	Psyr_4433	N-acetyltransferase GCN5	NA
RSUY_RS01570	RSUY_03250	DNA-binding protein	RSc3132	-	DNA-binding protein	RSIPO_RS21620	DNA-binding protein	RRSL_03974	DNA-binding protein	COG1396 / COG1476 / COG1813 / COG1395	Predicted transcriptional regulators / Predicted transcriptional regulators / Predicted transcription factor, homolog of eukaryotic MBF1 / Predicted transcriptional regulator	K / K / K / K	Transcription / Transcription / Transcription / Transcription	Psyr_0238 / Psyr_2705	helix-hairpin-helix DNA-binding motif-containingprotein / helix-hairpin-helix DNA-binding motif-containingprotein	NA / NA
RSUY_RS01575	RSUY_03260	lactate dehydrogenase	RSc3131	ldhA	lactate dehydrogenase	RSIPO_RS21615	lactate dehydrogenase	RRSL_03975	D-lactate dehydrogenase	COG1052 / COG0111	Lactate dehydrogenase and related dehydrogenases / Phosphoglycerate dehydrogenase and related dehydrogenases	C,H,R / H,E	Energy production and conversion,Coenzyme transport and metabolism,General function prediction only / Coenzyme transport and metabolism,Amino acid transport and metabolism	NA	NA	NA
RSUY_RS01580	RSUY_03270	zinc-dependent alcohol dehydrogenase	RSc3130	adhA	zinc-dependent alcohol dehydrogenase	RSIPO_RS21610	zinc-dependent alcohol dehydrogenase	RRSL_03976	alcohol dehydrogenase	COG1064 / COG1062 / COG1063 / COG0604 / COG2130	Zn-dependent alcohol dehydrogenases / Zn-dependent alcohol dehydrogenases, class III / Threonine dehydrogenase and related Zn-dependent dehydrogenases / NADPH:quinone reductase and related Zn-dependent oxidoreductases / Putative NADP-dependent oxidoreductases	R / C / E,R / C,R / R	General function prediction only / Energy production and conversion / Amino acid transport and metabolism,General function prediction only / Energy production and conversion,General function prediction only / General function prediction only	NA	NA	NA
RSUY_RS01585	RSUY_03280	sigma-54-dependent Fis family transcriptionalregulator	RSc3129	-	sigma-54-dependent Fis family transcriptionalregulator	RSIPO_RS21605	sigma-54-dependent Fis family transcriptionalregulator	RRSL_03977	Fis family transcriptional regulator	COG3284 / COG3829 / COG2204 / COG3604 / COG1221 / COG3283 / COG4650 / COG0714 / COG1067 / COG2901 / COG3290	Transcriptional activator of acetoin/glycerol metabolism / Transcriptional regulator containing PAS, AAA-type ATPase, and DNA-binding domains / Response regulator containing CheY-like receiver, AAA-type ATPase, and DNA-binding domains / Transcriptional regulator containing GAF, AAA-type ATPase, and DNA binding domains / Transcriptional regulators containing an AAA-type ATPase domain and a DNA-bin…	Q,K / K,T / T / K,T / K,T / K,E / K,T / R / O / K,L / T	Secondary metabolites biosynthesis, transport and catabolism,Transcription / Transcription,Signal transduction mechanisms / Signal transduction mechanisms / Transcription,Signal transduction mechanisms / Transcription,Signal transduction mechanisms / Transcription,Amino acid transport and metabolism / Transcription,Signal transduction mechanisms / General function prediction only / Posttranslatio…	Psyr_1736	helix-turn-helix, Fis-type	NA
RSUY_RS01590	RSUY_03290	aldehyde dehydrogenase	RSc3128	exaC	aldehyde dehydrogenase	RSIPO_RS21600	aldehyde dehydrogenase	RRSL_03978	aldehyde dehydrogenase	COG1012 / COG4230	NAD-dependent aldehyde dehydrogenases / Delta 1-pyrroline-5-carboxylate dehydrogenase	C / C	Energy production and conversion / Energy production and conversion	Psyr_0629	aldehyde dehydrogenase	NA
RSUY_RS01595	RSUY_03300	ethanolamine ammonia lyase large subunit	RSc3127	eutB	ethanolamine ammonia lyase large subunit	RSIPO_RS21595	ethanolamine ammonia lyase large subunit	RRSL_03979	ethanolamine ammonia lyase large subunit	COG4303	Ethanolamine ammonia-lyase, large subunit	E	Amino acid transport and metabolism	Psyr_0628	ethanolamine ammonia lyase large subunit	Phospholipid metabolism
RSUY_RS01600	RSUY_03310	ethanolamine ammonia-lyase small subunit	RSc3126	eutC	ethanolamine ammonia-lyase light chain	RSIPO_RS21590	ethanolamine ammonia-lyase small subunit	RRSL_03980	ethanolamine ammonia-lyase small subunit	COG4302	Ethanolamine ammonia-lyase, small subunit	E	Amino acid transport and metabolism	Psyr_0627	ethanolamine ammonia-lyase small subunit	Phospholipid metabolism
RSUY_RS01605	RSUY_03320	exodeoxyribonuclease I	RSc3125	sbcB	exodeoxyribonuclease I	RSIPO_RS21585	exodeoxyribonuclease I	RRSL_03981	exonuclease I	COG2925 / COG0847	Exonuclease I / DNA polymerase III, epsilon subunit and related 3'-5' exonucleases	L / L	Replication, recombination and repair / Replication, recombination and repair	Psyr_4020	exonuclease I	Replication and DNA repair
RSUY_RS01610	RSUY_03330	indolepyruvate ferredoxin oxidoreductase	RSc3122	-	MFS transporter	RSIPO_RS21580	indolepyruvate ferredoxin oxidoreductase	RRSL_03982	MFS transporter	COG4231 / COG1014	Indolepyruvate ferredoxin oxidoreductase, alpha and beta subunits / Pyruvate:ferredoxin oxidoreductase and related 2-oxoacid:ferredoxin oxidoreductases, gamma subunit	C / C	Energy production and conversion / Energy production and conversion	Psyr_3021	indolepyruvate ferredoxin oxidoreductase	NA
RSUY_RS01615	RSUY_03340	hypothetical protein	RSc3120	-	hypothetical protein	RSIPO_RS21575	hypothetical protein	RRSL_03983	hypothetical protein	COG3467	Predicted flavin-nucleotide-binding protein	R	General function prediction only	NA	NA	NA
RSUY_RS01620	RSUY_03350	DNA-binding protein	RSc3119	-	DNA-binding protein	NA	NA	RRSL_03984	DNA-binding protein	COG1167 / COG0436 / COG0079 / COG1725 / COG1802 / COG2188 / COG2186	Transcriptional regulators containing a DNA-binding HTH domain and an aminotransferase domain (MocR family) and their eukaryotic orthologs / Aspartate/tyrosine/aromatic aminotransferase / Histidinol-phosphate/aromatic aminotransferase and cobyric acid decarboxylase / Predicted transcriptional regulators / Transcriptional regulators / Transcriptional regulators / Transcriptional regulators	K,E / E / E / K / K / K / K	Transcription,Amino acid transport and metabolism / Amino acid transport and metabolism / Amino acid transport and metabolism / Transcription / Transcription / Transcription / Transcription	Psyr_5056	regulatory protein, GntR	Transcriptional regulation
RSUY_RS01625	RSUY_03370	membrane protein	RSc3118	-	membrane protein / membrane protein	RSIPO_RS21555 / RSIPO_RS21560	membrane protein / membrane protein	RRSL_03986 / RRSL_03987	membrane protein / membrane protein	NA		NA		NA	NA	NA
RSUY_RS01630	RSUY_03380	membrane protein	RSc3117	-	membrane protein / membrane protein	RSIPO_RS21555 / RSIPO_RS21560	membrane protein / membrane protein	RRSL_03986 / RRSL_03987	membrane protein / membrane protein	NA		NA		NA	NA	NA
RSUY_RS01635	RSUY_03390	type II secretion system protein GspF	RSc3116	gspF	type II secretion system protein GspF	RSIPO_RS21550	type II secretion system protein GspF	RRSL_03988	general secretion pathway protein F	COG1459	Type II secretory pathway, component PulF	N,U	Cell motility,Intracellular trafficking, secretion, and vesicular transport	NA	NA	NA
RSUY_RS01640	RSUY_03400	MFS transporter	-	-	NA	RSIPO_RS21545	MFS transporter	RRSL_03989	MFS transporter	NA		NA		NA	NA	NA
RSUY_RS01645	RSUY_03410	type II secretion system protein GspE	RSc3115	gspE	type II secretion system protein GspE	RSIPO_RS21540	type II secretion system protein GspE	RRSL_03990	general secretion pathway protein E	COG2804 / COG2805 / COG5008 / COG0630 / COG4962 / COG1419 / COG3267	Type II secretory pathway, ATPase PulE/Tfp pilus assembly pathway, ATPase PilB / Tfp pilus assembly protein, pilus retraction ATPase PilT / Tfp pilus assembly protein, ATPase PilU / Type IV secretory pathway, VirB11 components, and related ATPases involved in archaeal flagella biosynthesis / Flp pilus assembly protein, ATPase CpaF / Flagellar GTP-binding protein / Type II secretory pathway, compo…	N,U / N,U / N,U / N,U / U / N / U	Cell motility,Intracellular trafficking, secretion, and vesicular transport / Cell motility,Intracellular trafficking, secretion, and vesicular transport / Cell motility,Intracellular trafficking, secretion, and vesicular transport / Cell motility,Intracellular trafficking, secretion, and vesicular transport / Intracellular trafficking, secretion, and vesicular transport / Cell motility / Intrace…	NA	NA	NA
RSUY_RS01650	NA	type II secretion system protein GspD	-	-	type II secretion system protein GspD	RSIPO_RS21535	type II secretion system protein GspD	RRSL_03991	general secretion pathway protein D	COG1450 / COG1450 / COG4964 / COG4796	Type II secretory pathway, component PulD / Type II secretory pathway, component PulD / Flp pilus assembly protein, secretin CpaC / Type II secretory pathway, component HofQ	N,U / N,U / U / U	Cell motility,Intracellular trafficking, secretion, and vesicular transport / Cell motility,Intracellular trafficking, secretion, and vesicular transport / Intracellular trafficking, secretion, and vesicular transport / Intracellular trafficking, secretion, and vesicular transport	NA	NA	NA
RSUY_RS01655	RSUY_03430	general secretion pathway protein GspN	RSc3113	gspN	general secretion pathway protein GspN	RSIPO_RS21530	general secretion pathway protein GspN	RRSL_03992	general secretion pathway protein N	NA		NA		NA	NA	NA
RSUY_RS01660	RSUY_03440	general secretion pathway protein GspM	RSc3112	gspM	general secretion pathway protein GspM	RSIPO_RS21525	general secretion pathway protein GspM	RRSL_03993	general secretion pathway protein M	COG3149	Type II secretory pathway, component PulM	U	Intracellular trafficking, secretion, and vesicular transport	NA	NA	NA
RSUY_RS01665	RSUY_03450	general secretion pathway protein GspL	RSc3111	gspL	general secretion pathway protein GspL	RSIPO_RS21520	general secretion pathway protein GspL	RRSL_03994	general secretion pathway protein L	NA		NA		NA	NA	NA
RSUY_RS01670	RSUY_03460	general secretion pathway protein GspK	RSc3110	gspK	general secretion pathway protein GspK	RSIPO_RS21515	general secretion pathway protein GspK	RRSL_03995	general secretion pathway protein K	COG3156	Type II secretory pathway, component PulK	U	Intracellular trafficking, secretion, and vesicular transport	NA	NA	NA
RSUY_RS01675	RSUY_03470	general secretion pathway protein GspJ	RSc3109	gspJ	general secretion pathway protein GspJ	RSIPO_RS21510	general secretion pathway protein GspJ	RRSL_03996	general secretion pathway protein J	COG4795	Type II secretory pathway, component PulJ	U	Intracellular trafficking, secretion, and vesicular transport	NA	NA	NA
RSUY_RS01680	RSUY_03480	type II secretion system protein GspI	RSc3108	gspI	type II secretion system protein GspI	RSIPO_RS21505	type II secretion system protein GspI	RRSL_03997	general secretion pathway protein I	NA		NA		NA	NA	NA
RSUY_RS01685	RSUY_03490	type II secretion system protein GspH	RSc3107	gspH	type II secretion system protein GspH	RSIPO_RS21500	type II secretion system protein GspH	RRSL_03998	general secretion pathway protein H	NA		NA		NA	NA	NA
RSUY_RS01690	RSUY_03500	type II secretion system protein GspG	RSc3106	gspG	type II secretion system protein GspG	RSIPO_RS21495	type II secretion system protein GspG	RRSL_03999	general secretion pathway protein G	COG2165	Type II secretory pathway, pseudopilin PulG	N,U	Cell motility,Intracellular trafficking, secretion, and vesicular transport	Psyr_3149	general secretion pathway protein G	Secretion/Efflux/Export
RSUY_RS01695	RSUY_03510	pilus assembly protein PilZ	RSc3105	gspC	pilus assembly protein PilZ	RSIPO_RS21490	pilus assembly protein PilZ	RRSL_04000	pilus assembly protein PilZ	NA		NA		NA	NA	NA
RSUY_RS01700	RSUY_03520	calcium sensor EFh	RSc3104	-	calcium sensor EFh	RSIPO_RS21485	calcium sensor EFh	RRSL_04001	calcium sensor EFh	COG5126	Ca2+-binding protein (EF-Hand superfamily)	T,Z,D,R	Signal transduction mechanisms,Cytoskeleton,Cell cycle control, cell division, chromosome partitioning,General function prediction only	NA	NA	NA
RSUY_RS01705	RSUY_03530	4-hydroxyphenylpyruvate dioxygenase	RSc3103	-	4-hydroxyphenylpyruvate dioxygenase	RSIPO_RS21480	4-hydroxyphenylpyruvate dioxygenase	RRSL_04002	4-hydroxyphenylpyruvate dioxygenase	COG3185	4-hydroxyphenylpyruvate dioxygenase and related hemolysins	E,R	Amino acid transport and metabolism,General function prediction only	Psyr_3330	4-hydroxyphenylpyruvate dioxygenase	Amino acid metabolism and transport
RSUY_RS01710	RSUY_03540	AsnC family transcriptional regulator	RSc3102	-	AsnC family transcriptional regulator	RSIPO_RS21475	AsnC family transcriptional regulator	RRSL_04003	AsnC family transcriptional regulator	COG1522 / COG2865 / COG3398	Transcriptional regulators / Predicted transcriptional regulator containing an HTH domain and an uncharacterized domain shared with the mammalian protein Schlafen / Uncharacterized protein conserved in archaea	K / K / S	Transcription / Transcription / Function unknown	Psyr_0133 / Psyr_0251 / Psyr_3022	helix-turn-helix, Fis-type / regulatory proteins, AsnC/Lrp / regulatory proteins, AsnC/Lrp	NA / Transcriptional regulation / Transcriptional regulation
RSUY_RS01715	NA	hypothetical protein	-	-	NA	RSIPO_RS21470	hypothetical protein	NA	NA	NA		NA		NA	NA	NA
RSUY_RS01720	RSUY_03560	serine protease	RSc3101	-	serine protease / serine protease	RSIPO_RS21465 / RSIPO_RS03325	serine protease / serine protease	RRSL_04004	serine protease	COG1404 / COG0406	Subtilisin-like serine proteases / Fructose-2,6-bisphosphatase	O / G	Posttranslational modification, protein turnover, chaperones / Carbohydrate transport and metabolism	NA	NA	NA
RSUY_RS01725	RSUY_03570	ketosteroid isomerase	RSc3100	-	ketosteroid isomerase	RSIPO_RS21460 / RSIPO_RS00160	ketosteroid isomerase / ketosteroid isomerase	RRSL_04005	ketosteroid isomerase	COG4319	Ketosteroid isomerase homolog	S	Function unknown	NA	NA	NA
RSUY_RS01730	RSUY_03580	hypothetical protein	RSc3099	-	hypothetical protein	RSIPO_RS21455 / RSIPO_RS00155	hypothetical protein / hypothetical protein	RRSL_04006	signal peptide protein	NA		NA		NA	NA	NA
RSUY_RS01735	RSUY_03590	N-acetyltransferase GCN5	RSc3098	-	N-acetyltransferase GCN5	RSIPO_RS00150	N-acetyltransferase GCN5	RRSL_04007	N-acetyltransferase GCN5	COG1670 / COG1247	Acetyltransferases, including N-acetylases of ribosomal proteins / Sortase and related acyltransferases	J / M	Translation, ribosomal structure and biogenesis / Cell wall/membrane/envelope biogenesis	NA	NA	NA
RSUY_RS01740	RSUY_03600	nad(p)h dehydrogenase (quinone); protein	RSc3097	-	NAD(P)H dehydrogenase	RSIPO_RS00145	nad(p)h dehydrogenase (quinone); protein	NA	NA	COG2249 / COG1182 / COG0431 / COG0655	Putative NADPH-quinone reductase (modulator of drug activity B) / Acyl carrier protein phosphodiesterase / Predicted flavoprotein / Multimeric flavodoxin WrbA	R / I / R / R	General function prediction only / Lipid transport and metabolism / General function prediction only / General function prediction only	NA	NA	NA
RSUY_RS01745	RSUY_03610	glutathione-regulated potassium-efflux systemprotein KefC	RSc3096	kefC	glutathione-regulated potassium-efflux systemprotein KefC	RSIPO_RS00140	glutathione-regulated potassium-efflux systemprotein KefC	RRSL_04008	potassium transporter	COG0475 / COG1226 / COG4651 / COG0569	Kef-type K+ transport systems, membrane components / Kef-type K+ transport systems, predicted NAD-binding component / Kef-type K+ transport system, predicted NAD-binding component / K+ transport systems, NAD-binding component	P / P / P / P	Inorganic ion transport and metabolism / Inorganic ion transport and metabolism / Inorganic ion transport and metabolism / Inorganic ion transport and metabolism	Psyr_2139	potassium efflux system protein	Transport (inorganic ions)
RSUY_RS01750	RSUY_03620	hypothetical protein	-	-	NA	NA	NA	NA	NA	NA		NA		NA	NA	NA
RSUY_RS01755	RSUY_03630	hypothetical protein	-	-	NA	NA	NA	RRSL_04009	hypothetical protein	NA		NA		NA	NA	NA
RSUY_RS01760	NA	hypothetical protein	-	-	NA	RSIPO_RS00125	hypothetical protein	NA	NA	NA		NA		NA	NA	NA
RSUY_RS01765	RSUY_03640	DNA repair protein	RSc3094	-	DNA repair protein	RSIPO_RS00120	DNA repair protein	RRSL_04011	DNA repair protein	NA		NA		NA	NA	NA
RSUY_RS01770	RSUY_03650	transposase	RSp1179	TIS1021	transposase / transposase	NA	NA	RRSL_03703 / RRSL_04012 / RRSL_01591 / RRSL_04033 / RRSL_03917 / RRSL_04481 / RRSL_03564 / RRSL_02614 / RRSL_01745 / RRSL_03830 / RRSL_00157 / RRSL_03150 / RRSL_01209 / RRSL_02448 / RRSL_01099 / RRSL_01789 / RRSL_02054 / RRSL_01212 / RRSL_02045 / RRSL_00311 / RRSL_02977 / RRSL_04200 / RRSL_02544 / RRSL_03342 / RRSL_02210 / RRSL_03856 / RRSL_04289 / RRSL_02352 / RRSL_00394 / RRSL_02439 / RRSL_0338…	transposase / transposase / transposase / transposase / transposase / transposase / transposase / transposase / transposase / transposase / transposase / transposase / transposase / transposase / transposase / transposase / transposase / transposase / transposase / transposase / transposase / transposase / transposase / transposase / transposase / transposase / transposase / transposase / transpo…	COG3039 / COG3666	Transposase and inactivated derivatives, IS5 family / Transposase and inactivated derivatives	L / L	Replication, recombination and repair / Replication, recombination and repair	Psyr_0096	transposase IS4	Phage & IS elements
RSUY_RS01775	RSUY_03660	hypothetical protein	-	-	NA	RSIPO_RS21440	hypothetical protein	RRSL_02885	hypothetical protein	NA		NA		NA	NA	NA
RSUY_RS01780	RSUY_03680	hypothetical protein	RSc3085	-	hypothetical protein	RSIPO_RS21435	hypothetical protein	RRSL_02886	hypothetical protein	NA		NA		NA	NA	NA
RSUY_RS01785	RSUY_03710	hypothetical protein	-	-	NA	RSIPO_RS21425	hypothetical protein	RRSL_02888	hypothetical protein	NA		NA		NA	NA	NA
RSUY_RS01790	RSUY_03720	hypothetical protein	-	-	NA	RSIPO_RS21420	hypothetical protein	RRSL_02889	hypothetical protein	NA		NA		NA	NA	NA
RSUY_RS01800	RSUY_03740	cytochrome c	RSc3084	-	cytochrome c	RSIPO_RS21410	cytochrome c	RRSL_02890	cytochrome C	COG3245 / COG3245 / COG2010 / COG2010	Cytochrome c5 / Cytochrome c5 / Cytochrome c, mono- and diheme variants / Cytochrome c, mono- and diheme variants	C / C / C / C	Energy production and conversion / Energy production and conversion / Energy production and conversion / Energy production and conversion	NA	NA	NA
RSUY_RS01805	RSUY_03750	hypothetical protein	RSc3083	-	hypothetical protein	RSIPO_RS21405	hypothetical protein	RRSL_02891	signal peptide protein	NA		NA		NA	NA	NA
RSUY_RS01810	RSUY_03760	hypothetical protein	-	-	NA	RSIPO_RS21400	hypothetical protein	RRSL_02892	hypothetical protein	NA		NA		NA	NA	NA
RSUY_RS01815	RSUY_03770	membrane protein	RSc3082	-	NA	RSIPO_RS21395	membrane protein	RRSL_02893	membrane protein	NA		NA		NA	NA	NA
RSUY_RS01820	RSUY_03780	MerR family transcriptional regulator	RSc3080	-	MerR family transcriptional regulator	RSIPO_RS21390	MerR family transcriptional regulator	RRSL_02894	MerR family transcriptional regulator	COG0789	Predicted transcriptional regulators	K	Transcription	NA	NA	NA
RSUY_RS01825	RSUY_03790	hypothetical protein	-	-	NA	RSIPO_RS21385	hypothetical protein	RRSL_02895	hypothetical protein	COG3687	Predicted metal-dependent hydrolase	R	General function prediction only	NA	NA	NA
RSUY_RS01830	RSUY_03800	alpha/beta hydrolase	-	-	NA	RSIPO_RS21380	alpha/beta hydrolase	RRSL_02896	alpha/beta hydrolase	COG0596 / COG2267 / COG2021 / COG1075	Predicted hydrolases or acyltransferases (alpha/beta hydrolase superfamily) / Lysophospholipase / Homoserine acetyltransferase / Predicted acetyltransferases and hydrolases with the alpha/beta hydrolase fold	R / I / E / R	General function prediction only / Lipid transport and metabolism / Amino acid transport and metabolism / General function prediction only	NA	NA	NA
RSUY_RS01835	RSUY_03810	short-chain dehydrogenase	-	-	NA	RSIPO_RS21375	short-chain dehydrogenase	RRSL_02897	short-chain dehydrogenase	COG0300 / COG4221 / COG1028 / COG3967	Short-chain dehydrogenases of various substrate specificities / Short-chain alcohol dehydrogenase of unknown specificity / Dehydrogenases with different specificities (related to short-chain alcohol dehydrogenases) / Short-chain dehydrogenase involved in D-alanine esterification of lipoteichoic acid and wall teichoic acid (D-alanine transfer protein)	R / R / I,Q,R / M	General function prediction only / General function prediction only / Lipid transport and metabolism,Secondary metabolites biosynthesis, transport and catabolism,General function prediction only / Cell wall/membrane/envelope biogenesis	NA	NA	NA
RSUY_RS01840	RSUY_03820	4-hydroxyacetophenone monooxygenase	-	-	NA	RSIPO_RS21370	4-hydroxyacetophenone monooxygenase	RRSL_02898	4-hydroxyacetophenone monooxygenase	COG2072 / COG0492 / COG3486 / COG2081 / COG1249 / COG1232 / COG1233 / COG1231 / COG0644 / COG3380 / COG1053 / COG0654 / COG0446	Predicted flavoprotein involved in K+ transport / Thioredoxin reductase / Lysine/ornithine N-monooxygenase / Predicted flavoproteins / Pyruvate/2-oxoglutarate dehydrogenase complex, dihydrolipoamide dehydrogenase (E3) component, and related enzymes / Protoporphyrinogen oxidase / Phytoene dehydrogenase and related proteins / Monoamine oxidase / Dehydrogenases (flavoproteins) / Predicted NAD/FAD-de…	P / O / Q / R / C / H / Q / E / C / R / C / H,C / R	Inorganic ion transport and metabolism / Posttranslational modification, protein turnover, chaperones / Secondary metabolites biosynthesis, transport and catabolism / General function prediction only / Energy production and conversion / Coenzyme transport and metabolism / Secondary metabolites biosynthesis, transport and catabolism / Amino acid transport and metabolism / Energy production and con…	NA	NA	NA
RSUY_RS01845	RSUY_03830	hybrid sensor histidine kinase/responseregulator	RSc3079	-	hybrid sensor histidine kinase/responseregulator	RSIPO_RS21365	hybrid sensor histidine kinase/responseregulator	RRSL_02899	chemotaxis protein CheY	COG0642 / COG2205 / COG4251 / COG5002 / COG4191 / COG0784 / COG0745 / COG2204 / COG3290 / COG4753 / COG3437 / COG3706 / COG3852 / COG2197 / COG4192 / COG2202 / COG2202 / COG2972 / COG5000 / COG3279 / COG3275 / COG4585 / COG0643 / COG3283	Signal transduction histidine kinase / Osmosensitive K+ channel histidine kinase / Bacteriophytochrome (light-regulated signal transduction histidine kinase) / Signal transduction histidine kinase / Signal transduction histidine kinase regulating C4-dicarboxylate transport system / FOG: CheY-like receiver / Response regulators consisting of a CheY-like receiver domain and a winged-helix DNA-bindi…	T / T / T / T / T / T / T,K / T / T / T / K,T / T / T / T,K / T / T / T / T / T / K,T / T / T / N,T / K,E	Signal transduction mechanisms / Signal transduction mechanisms / Signal transduction mechanisms / Signal transduction mechanisms / Signal transduction mechanisms / Signal transduction mechanisms / Signal transduction mechanisms,Transcription / Signal transduction mechanisms / Signal transduction mechanisms / Signal transduction mechanisms / Transcription,Signal transduction mechanisms / Signal t…	NA	NA	NA
RSUY_RS01850	RSUY_03840	DNA-binding response regulator	RSc3078	-	DNA-binding response regulator	RSIPO_RS21360	DNA-binding response regulator	RRSL_02900	hisitidine kinase	COG2197 / COG2771 / COG4565 / COG4566 / COG0784 / COG4753 / COG2204 / COG3279	Response regulator containing a CheY-like receiver domain and an HTH DNA-binding domain / DNA-binding HTH domain-containing proteins / Response regulator of citrate/malate metabolism / Response regulator / FOG: CheY-like receiver / Response regulator containing CheY-like receiver domain and AraC-type DNA-binding domain / Response regulator containing CheY-like receiver, AAA-type ATPase, and DNA-b…	T,K / K / K,T / T / T / T / T / K,T	Signal transduction mechanisms,Transcription / Transcription / Transcription,Signal transduction mechanisms / Signal transduction mechanisms / Signal transduction mechanisms / Signal transduction mechanisms / Signal transduction mechanisms / Transcription,Signal transduction mechanisms	Psyr_1294	LuxR response regulator receiver	Transcriptional regulation
RSUY_RS01855	RSUY_03850	cation transporter	RSc3077	czcD	cation transporter	RSIPO_RS21355	cation transporter	RRSL_02901	cation transporter	COG0053 / COG1230	Predicted Co/Zn/Cd cation transporters / Co/Zn/Cd efflux system component	P / P	Inorganic ion transport and metabolism / Inorganic ion transport and metabolism	NA	NA	NA
RSUY_RS01860	RSUY_03860	quinonprotein alcohol dehydrogenase-liketransmembrane	RSc3076	-	NA	RSIPO_RS21350	quinonprotein alcohol dehydrogenase-liketransmembrane	RRSL_02902	signal peptide protein	NA		NA		NA	NA	NA
RSUY_RS01865	RSUY_03870	hypothetical protein	RSc3074	-	hypothetical protein	RSIPO_RS21345	hypothetical protein	RRSL_02903	hypothetical protein	NA		NA		NA	NA	NA
RSUY_RS01870	RSUY_03880	hypothetical protein	RSc3073	-	hypothetical protein	RSIPO_RS21340	hypothetical protein	RRSL_02904	hypothetical protein	NA		NA		NA	NA	NA
RSUY_RS01875	RSUY_03890	hypothetical protein	RSc3072	-	hypothetical protein	RSIPO_RS21335	hypothetical protein	RRSL_02905	hypothetical protein	NA		NA		NA	NA	NA
RSUY_RS01880	RSUY_03900	hypothetical protein	RSc3071	-	hypothetical protein	RSIPO_RS21330	hypothetical protein	RRSL_02906	hypothetical protein	NA		NA		NA	NA	NA
RSUY_RS01885	RSUY_03910	glutathione S-transferase	RSc3070	-	glutathione S-transferase	RSIPO_RS21325	glutathione S-transferase	NA	NA	COG0625	Glutathione S-transferase	O	Posttranslational modification, protein turnover, chaperones	NA	NA	NA
RSUY_RS01890	RSUY_03920	transporter protein	RSc3069	-	MFS transporter	RSIPO_RS21320	transporter protein	RRSL_02907	MFS transporter	COG2814 / COG2223	Arabinose efflux permease / Nitrate/nitrite transporter	G / P	Carbohydrate transport and metabolism / Inorganic ion transport and metabolism	Psyr_0420	major facilitator transporter	Transport
RSUY_RS01895	RSUY_03930	mechanosensitive ion channel protein MscS	RSc3068	-	mechanosensitive ion channel protein MscS	RSIPO_RS21315	mechanosensitive ion channel protein MscS	RRSL_02908	mechanosensitive ion channel protein MscS	COG0668 / COG3264	Small-conductance mechanosensitive channel / Small-conductance mechanosensitive channel	M / M	Cell wall/membrane/envelope biogenesis / Cell wall/membrane/envelope biogenesis	Psyr_4477	MscS mechanosensitive ion channel	Mechanosensitive ion channel
RSUY_RS01900	RSUY_03940	peptidase	RSc3067	-	peptidase	RSIPO_RS21310	peptidase	RRSL_02910	peptidase	COG3295	Uncharacterized protein conserved in bacteria	S	Function unknown	NA	NA	NA
RSUY_RS01905	RSUY_03950	transcription regulator protein	-	-	NA	RSIPO_RS21305	transcription regulator protein	NA	NA	NA		NA		NA	NA	NA
RSUY_RS01910	RSUY_03960	cog3713, mipa like outer membrane protein v	RSc3065	-	structural protein MipA	RSIPO_RS21300	cog3713, mipa like outer membrane protein v	NA	NA	COG3713	Outer membrane protein V	M	Cell wall/membrane/envelope biogenesis	Psyr_3082	MltA-interacting MipA	NA
RSUY_RS01915	RSUY_03970	DNA-binding response regulator	RSc3064	-	DNA-binding response regulator	RSIPO_RS21295	DNA-binding response regulator	NA	NA	COG0745 / COG3437 / COG0784 / COG2204 / COG3706 / COG3706 / COG2197 / COG3710 / COG4565 / COG4753 / COG3279 / COG4567 / COG2201 / COG3947 / COG4566 / COG3707	Response regulators consisting of a CheY-like receiver domain and a winged-helix DNA-binding domain / Response regulator containing a CheY-like receiver domain and an HD-GYP domain / FOG: CheY-like receiver / Response regulator containing CheY-like receiver, AAA-type ATPase, and DNA-binding domains / Response regulator containing a CheY-like receiver domain and a GGDEF domain / Response regulator…	T,K / K,T / T / T / T / T / T,K / K / K,T / T / K,T / T,K / N,T / T / T / T	Signal transduction mechanisms,Transcription / Transcription,Signal transduction mechanisms / Signal transduction mechanisms / Signal transduction mechanisms / Signal transduction mechanisms / Signal transduction mechanisms / Signal transduction mechanisms,Transcription / Transcription / Transcription,Signal transduction mechanisms / Signal transduction mechanisms / Transcription,Signal transduct…	Psyr_3716	response regulator receiver:transcriptionalregulatory protein, C-terminal	Transcriptional regulation
RSUY_RS01920	RSUY_03980	two-component sensor histidine kinase	RSc3063	-	two-component sensor histidine kinase	RSIPO_RS21290	two-component sensor histidine kinase	RRSL_02912	sensor histidine kinase	COG0642 / COG2205 / COG5002 / COG4251 / COG3852 / COG5000 / COG4191 / COG3290 / COG4192 / COG4585 / COG3920 / COG2972 / COG3851	Signal transduction histidine kinase / Osmosensitive K+ channel histidine kinase / Signal transduction histidine kinase / Bacteriophytochrome (light-regulated signal transduction histidine kinase) / Signal transduction histidine kinase, nitrogen specific / Signal transduction histidine kinase involved in nitrogen fixation and metabolism regulation / Signal transduction histidine kinase regulating…	T / T / T / T / T / T / T / T / T / T / T / T / T	Signal transduction mechanisms / Signal transduction mechanisms / Signal transduction mechanisms / Signal transduction mechanisms / Signal transduction mechanisms / Signal transduction mechanisms / Signal transduction mechanisms / Signal transduction mechanisms / Signal transduction mechanisms / Signal transduction mechanisms / Signal transduction mechanisms / Signal transduction mechanisms / Sig…	NA	NA	NA
RSUY_RS01925	RSUY_03990	AraC family transcriptional regulator	RSc3062	-	AraC family transcriptional regulator	RSIPO_RS21285	AraC family transcriptional regulator	NA	NA	COG2207 / COG4977 / COG2169 / COG4753 / COG1917	AraC-type DNA-binding domain-containing proteins / Transcriptional regulator containing an amidase domain and an AraC-type DNA-binding HTH domain / Adenosine deaminase / Response regulator containing CheY-like receiver domain and AraC-type DNA-binding domain / Uncharacterized conserved protein, contains double-stranded beta-helix domain	K / K / F / T / S	Transcription / Transcription / Nucleotide transport and metabolism / Signal transduction mechanisms / Function unknown	Psyr_0649	AraC family transcriptional regulator	NA
RSUY_RS01930	RSUY_04000	ethanolamine utilization protein EutH	RSc3061	-	ethanolamine utilization protein EutH	RSIPO_RS21280	ethanolamine utilization protein EutH	RRSL_02913	ethanolamine utilization protein EutH	COG0683	ABC-type branched-chain amino acid transport systems, periplasmic component	E	Amino acid transport and metabolism	NA	NA	NA
RSUY_RS01935	RSUY_04010	MFS transporter	RSc3060	-	MFS transporter / MFS transporter	RSIPO_RS21270 / RSIPO_RS21275	MFS transporter / MFS transporter	RRSL_02915 / RRSL_02917	major facilitator transporter / major facilitator transporter	COG2814	Arabinose efflux permease	G	Carbohydrate transport and metabolism	Psyr_1899 / Psyr_3167	major facilitator transporter / citrate-proton symport	Organic acid metabolism and transport / Organic acid metabolism and transport
RSUY_RS01940	RSUY_04020	MFS transporter	RSc3059	-	MFS transporter / MFS transporter	RSIPO_RS21270 / RSIPO_RS21275	MFS transporter / MFS transporter	RRSL_02915 / RRSL_02917	major facilitator transporter / major facilitator transporter	COG2814	Arabinose efflux permease	G	Carbohydrate transport and metabolism	Psyr_1899 / Psyr_3167	major facilitator transporter / citrate-proton symport	Organic acid metabolism and transport / Organic acid metabolism and transport
RSUY_RS01945	RSUY_04030	N-acylglucosamine 2-epimerase	RSc3058	manA	N-acylglucosamine 2-epimerase	RSIPO_RS21265	N-acylglucosamine 2-epimerase	RRSL_02918	N-acylglucosamine 2-epimerase	COG2942	N-acyl-D-glucosamine 2-epimerase	G	Carbohydrate transport and metabolism	Psyr_0603	N-acylglucosamine 2-epimerase	Carbohydrate metabolism and transport
RSUY_RS01950	RSUY_04040	glucan biosynthesis protein D	RSc3057	mdoD	glucan biosynthesis protein D	RSIPO_RS21260	glucan biosynthesis protein D	RRSL_02919	glucan biosynthesis protein D	COG3131	Periplasmic glucans biosynthesis protein	P	Inorganic ion transport and metabolism	Psyr_5085	glucan biosynthesis protein D	Polysaccharide synthesis and regulation
RSUY_RS01955	RSUY_04050	AbrB family transcriptional regulator	RSc3056	-	AbrB family transcriptional regulator	RSIPO_RS21255	AbrB family transcriptional regulator	RRSL_02920	AbrB family transcriptional regulator	COG2336	Growth regulator	T	Signal transduction mechanisms	NA	NA	NA
RSUY_RS01960	RSUY_04060	pilus biogenesis protein	RSc3055	-	pilus biogenesis protein	RSIPO_RS21250	pilus biogenesis protein	RRSL_02921	pilus biogenesis protein	COG5573 / COG1848	Predicted nucleic-acid-binding protein, contains PIN domain / Predicted nucleic acid-binding protein, contains PIN domain	R / R	General function prediction only / General function prediction only	NA	NA	NA
RSUY_RS01965	RSUY_04070	hypothetical protein	RSc3054	-	hypothetical protein	RSIPO_RS21245	hypothetical protein	RRSL_02922	hypothetical protein	COG3310	Uncharacterized protein conserved in bacteria	S	Function unknown	NA	NA	NA
RSUY_RS01970	RSUY_04080	hypothetical protein	RSc3053	-	hypothetical protein	RSIPO_RS21240	hypothetical protein	RRSL_02923	signal peptide protein	NA		NA		NA	NA	NA
RSUY_RS01975	RSUY_04090	glycerol kinase	RSc3052	glpK	glycerol kinase	RSIPO_RS21235	glycerol kinase	RRSL_02924	glycerol kinase	COG0554 / COG1070 / COG1069 / COG1924	Glycerol kinase / Sugar (pentulose and hexulose) kinases / Ribulose kinase / Activator of 2-hydroxyglutaryl-CoA dehydratase (HSP70-class ATPase domain)	C / G / C / I	Energy production and conversion / Carbohydrate transport and metabolism / Energy production and conversion / Lipid transport and metabolism	Psyr_3905	glycerol kinase	Phospholipid metabolism
RSUY_RS01980	RSUY_04100	ABC transporter substrate-binding protein	RSc3051	-	ABC transporter substrate-binding protein	RSIPO_RS21230	ABC transporter substrate-binding protein	RRSL_00156	ABC transporter substrate-binding protein	COG1653 / COG2182	ABC-type sugar transport system, periplasmic component / Maltose-binding periplasmic proteins/domains	G / G	Carbohydrate transport and metabolism / Carbohydrate transport and metabolism	Psyr_1742	ABC transporter, periplasmic substrate-bindingprotein	Transport
RSUY_RS01985	RSUY_04110	membrane protein	RSc3050	-	membrane protein	RSIPO_RS21225	membrane protein	RRSL_00155	membrane protein	COG5477	Predicted small integral membrane protein	S	Function unknown	NA	NA	NA
RSUY_RS01990	RSUY_04120	sugar ABC transporter permease	RSc3049	-	sugar ABC transporter permease	RSIPO_RS21220	sugar ABC transporter permease	RRSL_00154	sugar ABC transporter permease	COG0395 / COG3833 / COG1177 / COG1178 / COG1178 / COG1175 / COG1176 / COG4149 / COG0555	ABC-type sugar transport system, permease component / ABC-type maltose transport systems, permease component / ABC-type spermidine/putrescine transport system, permease component II / ABC-type Fe3+ transport system, permease component / ABC-type Fe3+ transport system, permease component / ABC-type sugar transport systems, permease components / ABC-type spermidine/putrescine transport system, perm…	G / G / E / P / P / G / E / P / O	Carbohydrate transport and metabolism / Carbohydrate transport and metabolism / Amino acid transport and metabolism / Inorganic ion transport and metabolism / Inorganic ion transport and metabolism / Carbohydrate transport and metabolism / Amino acid transport and metabolism / Inorganic ion transport and metabolism / Posttranslational modification, protein turnover, chaperones	Psyr_1740	binding-protein dependent transport system innermembrane protein	Carbohydrate metabolism and transport
RSUY_RS01995	NA	ABC transporter permease	-	-	ABC transporter permease	RSIPO_RS21215	ABC transporter permease	RRSL_00153	ABC transporter permease	COG1175 / COG1178 / COG1178 / COG1177 / COG1176 / COG4209 / COG0555 / COG0395 / COG4149 / COG3833 / COG4208 / COG4132	ABC-type sugar transport systems, permease components / ABC-type Fe3+ transport system, permease component / ABC-type Fe3+ transport system, permease component / ABC-type spermidine/putrescine transport system, permease component II / ABC-type spermidine/putrescine transport system, permease component I / ABC-type polysaccharide transport system, permease component / ABC-type sulfate transport sy…	G / P / P / E / E / G / O / G / P / G / P / R	Carbohydrate transport and metabolism / Inorganic ion transport and metabolism / Inorganic ion transport and metabolism / Amino acid transport and metabolism / Amino acid transport and metabolism / Carbohydrate transport and metabolism / Posttranslational modification, protein turnover, chaperones / Carbohydrate transport and metabolism / Inorganic ion transport and metabolism / Carbohydrate tran…	Psyr_1739	binding-protein dependent transport system innermembrane protein	Carbohydrate metabolism and transport
RSUY_RS02000	RSUY_04140	ABC transporter ATP-binding protein	RSc3047	-	ABC transporter ATP-binding protein	RSIPO_RS21210	ABC transporter ATP-binding protein	RRSL_00152	ABC transporter ATP-binding protein	COG3839 / COG3842 / COG1118 / COG1131 / COG1122 / COG1116 / COG1125 / COG1135 / COG1136 / COG4148 / COG1120 / COG3840 / COG1127 / COG4175 / COG1124 / COG1123 / COG1123 / COG1126 / COG2274 / COG0410 / COG4555 / COG0411 / COG3638 / COG1132 / COG4988 / COG4525 / COG2884 / COG3845 / COG3845 / COG1117 / COG1129 / COG1129 / COG1121 / COG4619 / COG4604 / COG0444 / COG4608 / COG4167 / COG4987 / COG1137 /…	ABC-type sugar transport systems, ATPase components / ABC-type spermidine/putrescine transport systems, ATPase components / ABC-type sulfate/molybdate transport systems, ATPase component / ABC-type multidrug transport system, ATPase component / ABC-type cobalt transport system, ATPase component / ABC-type nitrate/sulfonate/bicarbonate transport system, ATPase component / ABC-type proline/glycine …	G / E / P / V / P / P / E / P / V / P / P,H / H / Q / E / E,P / R / R / E / V / E / C,P / E / P / V / C,O / P / D / R / R / P / G / G / P / R / P / E,P / E / V / C,O / R / R / R / R / E / R / E / R / P / Q / R / O / R / Q,P / H / P / O / G,M / O / R / R / R / P / R / V / P / R / R	Carbohydrate transport and metabolism / Amino acid transport and metabolism / Inorganic ion transport and metabolism / Defense mechanisms / Inorganic ion transport and metabolism / Inorganic ion transport and metabolism / Amino acid transport and metabolism / Inorganic ion transport and metabolism / Defense mechanisms / Inorganic ion transport and metabolism / Inorganic ion transport and metaboli…	Psyr_1738	ABC transporter	Carbohydrate metabolism and transport
RSUY_RS02005	RSUY_04150	ABC transporter	RSc3046	-	ABC transporter	RSIPO_RS21205	ABC transporter	NA	NA	COG3839 / COG3842 / COG1118 / COG1116 / COG1136 / COG1131 / COG1125 / COG1135 / COG1122 / COG1120 / COG1126 / COG2884 / COG3840 / COG4175 / COG4181 / COG4148 / COG1127 / COG1124 / COG1117 / COG0410 / COG1121 / COG4555 / COG3638 / COG1123 / COG1123 / COG4525 / COG2274 / COG4161 / COG1129 / COG1129 / COG0411 / COG4598 / COG4604 / COG1137 / COG1119 / COG3845 / COG3845 / COG4152 / COG4136 / COG0488 /…	ABC-type sugar transport systems, ATPase components / ABC-type spermidine/putrescine transport systems, ATPase components / ABC-type sulfate/molybdate transport systems, ATPase component / ABC-type nitrate/sulfonate/bicarbonate transport system, ATPase component / ABC-type antimicrobial peptide transport system, ATPase component / ABC-type multidrug transport system, ATPase component / ABC-type p…	G / E / P / P / V / V / E / P / P / P,H / E / D / H / E / Q / P / Q / E,P / P / E / P / C,P / P / R / R / P / V / E / G / G / E / E / P / R / P / R / R / R / R / R / R / O / V / R / C,O / R / R / P / R / R / R / E / P / O / V / R / P / C,O / E,P / R / R / H / R / G,M / O / Q,P / R / L	Carbohydrate transport and metabolism / Amino acid transport and metabolism / Inorganic ion transport and metabolism / Inorganic ion transport and metabolism / Defense mechanisms / Defense mechanisms / Amino acid transport and metabolism / Inorganic ion transport and metabolism / Inorganic ion transport and metabolism / Inorganic ion transport and metabolism,Coenzyme transport and metabolism / Am…	Psyr_1737	ABC transporter	Carbohydrate metabolism and transport
RSUY_RS02010	RSUY_04160	glycerol-3-phosphate dehydrogenase	RSc3045	glpD	glycerol-3-phosphate dehydrogenase	RSIPO_RS21200	glycerol-3-phosphate dehydrogenase	RRSL_00150	glycerol-3-phosphate dehydrogenase	COG0578 / COG0665 / COG0579	Glycerol-3-phosphate dehydrogenase / Glycine/D-amino acid oxidases (deaminating) / Predicted dehydrogenase	C / E / R	Energy production and conversion / Amino acid transport and metabolism / General function prediction only	Psyr_3907	glycerol-3-phosphate dehydrogenase	Phospholipid metabolism
RSUY_RS02015	RSUY_04170	DeoR family transcriptional regulator	RSc3044	glpR	DeoR family transcriptional regulator	NA	NA	RRSL_00149	DeoR faimly transcriptional regulator	COG1349 / COG2345 / COG1522 / COG4190 / COG2378 / COG1846 / COG2188	Transcriptional regulators of sugar metabolism / Predicted transcriptional regulator / Transcriptional regulators / Predicted transcriptional regulator / Predicted transcriptional regulator / Transcriptional regulators / Transcriptional regulators	K,G / K / K / K / K / K / K	Transcription,Carbohydrate transport and metabolism / Transcription / Transcription / Transcription / Transcription / Transcription / Transcription	Psyr_3906	regulatory protein, DeoR	Phospholipid metabolism
RSUY_RS02020	RSUY_04180	CHAD domain-containing protein	RSc3043	-	CHAD domain-containing protein	RSIPO_RS21190	CHAD domain-containing protein	NA	NA	COG5607	Uncharacterized conserved protein	S	Function unknown	NA	NA	NA
RSUY_RS02050	RSUY_04240	transposase	RSp0461	tISRso10a	transposase / transposase / transposase	RSIPO_RS08540 / RSIPO_RS10500 / RSIPO_RS12935 / RSIPO_RS17625	transposase / transposase / transposase / transposase	NA	NA	COG2963	Transposase and inactivated derivatives	L	Replication, recombination and repair	NA	NA	NA
RSUY_RS02055	NA	transposase	-	-	transposase / transposase / transposase / transposase / transposase	RSIPO_RS17620 / RSIPO_RS00175	transposase / transposase	RRSL_03936 / RRSL_04061 / RRSL_01430	transposase / transposase / transposase	COG2801	Transposase and inactivated derivatives	L	Replication, recombination and repair	NA	NA	NA
RSUY_RS02075	RSUY_04290	elongation factor Tu	RSc3041	tuf	elongation factor Tu / elongation factor Tu	NA	NA	RRSL_00885	elongation factor Tu	COG0050 / COG5256 / COG3276 / COG5258 / COG5257 / COG2895 / COG0480 / COG1217 / COG0532 / COG4108 / COG0481 / COG0218 / COG2229	GTPases - translation elongation factors / Translation elongation factor EF-1alpha (GTPase) / Selenocysteine-specific translation elongation factor / GTPase / Translation initiation factor 2, gamma subunit (eIF-2gamma; GTPase) / GTPases - Sulfate adenylate transferase subunit 1 / Translation elongation factors (GTPases) / Predicted membrane GTPase involved in stress response / Translation initiat…	J / J / J / R / J / P / J / T / J / J / M / R / R	Translation, ribosomal structure and biogenesis / Translation, ribosomal structure and biogenesis / Translation, ribosomal structure and biogenesis / General function prediction only / Translation, ribosomal structure and biogenesis / Inorganic ion transport and metabolism / Translation, ribosomal structure and biogenesis / Signal transduction mechanisms / Translation, ribosomal structure and bio…	Psyr_4550	elongation factor Tu	Translation
RSUY_RS02085	RSUY_04310	preprotein translocase subunit SecE	RSc3040	secE	preprotein translocase subunit SecE	NA	NA	RRSL_00884	preprotein translocase subunit SecE	COG0690	Preprotein translocase subunit SecE	U	Intracellular trafficking, secretion, and vesicular transport	Psyr_4561	preprotein translocase subunit SecE	Secretion/Efflux/Export
RSUY_RS02090	RSUY_04320	transcription termination/antiterminationprotein NusG	RSc3039	nusG	transcription termination/antiterminationprotein NusG	RSIPO_RS21080	transcription termination/antiterminationprotein NusG	RRSL_00883	transcription termination/antitermination factorNusG	COG0250	Transcription antiterminator	K	Transcription	Psyr_4560	transcription antitermination protein NusG	Transcription
RSUY_RS02095	RSUY_04330	50S ribosomal protein L11	RSc3038	rplK	50S ribosomal protein L11	RSIPO_RS21085	50S ribosomal protein L11	RRSL_00882	50S ribosomal protein L11	COG0080	Ribosomal protein L11	J	Translation, ribosomal structure and biogenesis	Psyr_4559	50S ribosomal protein L11	Translation
RSUY_RS02100	RSUY_04340	50S ribosomal protein L1	RSc3037	rplA	50S ribosomal protein L1	RSIPO_RS21090	50S ribosomal protein L1	RRSL_00881	50S ribosomal protein L1	COG0081	Ribosomal protein L1	J	Translation, ribosomal structure and biogenesis	Psyr_4558	50S ribosomal protein L1	Translation
RSUY_RS02105	RSUY_04350	50S ribosomal protein L10	RSc3036	rplJ	50S ribosomal protein L10	RSIPO_RS21095	50S ribosomal protein L10	RRSL_00879	50S ribosomal protein L10	COG0244	Ribosomal protein L10	J	Translation, ribosomal structure and biogenesis	Psyr_4557	50S ribosomal protein L10	Translation
RSUY_RS02110	RSUY_04360	50S ribosomal protein L7/L12	RSc3035	rplL	50S ribosomal protein L7/L12	RSIPO_RS21100	50S ribosomal protein L7/L12	RRSL_00878	50S ribosomal protein L7/L12	COG0222	Ribosomal protein L7/L12	J	Translation, ribosomal structure and biogenesis	Psyr_4556	50S ribosomal protein L7/L12	Translation
RSUY_RS02115	RSUY_04370	DNA-directed RNA polymerase subunit beta	RSc3034	rpoB	DNA-directed RNA polymerase subunit beta	NA	NA	RRSL_00877	DNA-directed RNA polymerase subunit beta	COG0085 / COG0085 / COG0085	DNA-directed RNA polymerase, beta subunit/140 kD subunit / DNA-directed RNA polymerase, beta subunit/140 kD subunit / DNA-directed RNA polymerase, beta subunit/140 kD subunit	K / K / K	Transcription / Transcription / Transcription	Psyr_4555	DNA-directed RNA polymerase subunit beta	Transcription
RSUY_RS02120	RSUY_04380	DNA-directed RNA polymerase subunit beta'	RSc3033	rpoC	DNA-directed RNA polymerase subunit beta'	NA	NA	RRSL_00876	DNA-directed RNA polymerase subunit beta'	COG0086 / COG0086 / COG0086 / COG0086	DNA-directed RNA polymerase, beta' subunit/160 kD subunit / DNA-directed RNA polymerase, beta' subunit/160 kD subunit / DNA-directed RNA polymerase, beta' subunit/160 kD subunit / DNA-directed RNA polymerase, beta' subunit/160 kD subunit	K / K / K / K	Transcription / Transcription / Transcription / Transcription	Psyr_4554	DNA-directed RNA polymerase subunit beta'	Transcription
RSUY_RS02125	RSUY_04390	hypothetical protein	RSc3032	-	hypothetical protein	RSIPO_RS21125	hypothetical protein	RRSL_00875	hypothetical protein	COG4685	Uncharacterized protein conserved in bacteria	S	Function unknown	NA	NA	NA
RSUY_RS02130	RSUY_04400	hypothetical protein	RSc3031	-	hypothetical protein	RSIPO_RS21130	hypothetical protein	RRSL_00874	hypothetical protein	COG3234	Uncharacterized protein conserved in bacteria	S	Function unknown	NA	NA	NA
RSUY_RS02135	RSUY_04410	protein precursor	RSc3030	-	hypothetical protein	RSIPO_RS21135	protein precursor	RRSL_00873	hypothetical protein	COG2373	Large extracellular alpha-helical protein	R	General function prediction only	NA	NA	NA
RSUY_RS02140	RSUY_04420	hypothetical protein	RSc3029	-	hypothetical protein	NA	NA	RRSL_00872	signal peptide protein	COG5445 / COG5445	Predicted secreted protein / Predicted secreted protein	S / S	Function unknown / Function unknown	NA	NA	NA
RSUY_RS02145	RSUY_04430	hypothetical protein	RSc3028	-	hypothetical protein	RSIPO_RS21150	hypothetical protein	RRSL_00871	signal peptide protein	COG4676	Uncharacterized protein conserved in bacteria	S	Function unknown	NA	NA	NA
RSUY_RS02150	RSUY_04440	hypothetical protein	RSc3027	-	hypothetical protein	RSIPO_RS21155	hypothetical protein	RRSL_00870	signal peptide protein	COG4676	Uncharacterized protein conserved in bacteria	S	Function unknown	NA	NA	NA
RSUY_RS02155	RSUY_04450	SAM-dependent methyltransferase	RSc3026	-	SAM-dependent methyltransferase	RSIPO_RS21160	SAM-dependent methyltransferase	RRSL_00869	SAM-dependent methyltransferase	COG2227 / COG0500 / COG4106	2-polyprenyl-3-methyl-5-hydroxy-6-metoxy-1,4-benzoquinol methylase / SAM-dependent methyltransferases / Trans-aconitate methyltransferase	H / Q,R / R	Coenzyme transport and metabolism / Secondary metabolites biosynthesis, transport and catabolism,General function prediction only / General function prediction only	NA	NA	NA
RSUY_RS02160	RSUY_04460	ATP-dependent DNA helicase RecQ	RSc3025	recQ	ATP-dependent DNA helicase RecQ	RSIPO_RS21165	ATP-dependent DNA helicase RecQ	RRSL_00868	ATP-dependent DNA helicase RecQ	COG0514 / COG0513 / COG1205 / COG1201 / COG1202 / COG1061 / COG1204 / COG0556	Superfamily II DNA helicase / Superfamily II DNA and RNA helicases / Distinct helicase family with a unique C-terminal domain including a metal-binding cysteine cluster / Lhr-like helicases / Superfamily II helicase, archaea-specific / DNA or RNA helicases of superfamily II / Superfamily II helicase / Helicase subunit of the DNA excision repair complex	L / L,K,J / R / R / R / K,L / R / L	Replication, recombination and repair / Replication, recombination and repair,Transcription,Translation, ribosomal structure and biogenesis / General function prediction only / General function prediction only / General function prediction only / Transcription,Replication, recombination and repair / General function prediction only / Replication, recombination and repair	Psyr_3738	ATP-dependent DNA helicase RecQ	RNA degradation
RSUY_RS02165	RSUY_04470	30S ribosomal protein S12	RSc3024	rpsL	30S ribosomal protein S12	RSIPO_RS21170	30S ribosomal protein S12	RRSL_00867	30S ribosomal protein S12	COG0048	Ribosomal protein S12	J	Translation, ribosomal structure and biogenesis	Psyr_4553	30S ribosomal protein S12	Translation
RSUY_RS02170	RSUY_04480	30S ribosomal protein S7	RSc3023	rpsG	30S ribosomal protein S7	RSIPO_RS21175	30S ribosomal protein S7	RRSL_00866	30S ribosomal protein S7	COG0049	Ribosomal protein S7	J	Translation, ribosomal structure and biogenesis	Psyr_4552	30S ribosomal protein S7	Translation
RSUY_RS02175	RSUY_04490	elongation factor G	RSc3022	fusA1	elongation factor G / elongation factor G	RSIPO_RS21180 / RSIPO_RS03905	NA / NA	RRSL_01775 / RRSL_00865	elongation factor G / elongation factor G	COG0480 / COG4108 / COG1217 / COG1217 / COG1217 / COG0481 / COG0481 / COG0481 / COG5256 / COG0050 / COG0532 / COG3276 / COG2895 / COG5257	Translation elongation factors (GTPases) / Peptide chain release factor RF-3 / Predicted membrane GTPase involved in stress response / Predicted membrane GTPase involved in stress response / Predicted membrane GTPase involved in stress response / Membrane GTPase LepA / Membrane GTPase LepA / Membrane GTPase LepA / Translation elongation factor EF-1alpha (GTPase) / GTPases - translation elongation…	J / J / T / T / T / M / M / M / J / J / J / J / P / J	Translation, ribosomal structure and biogenesis / Translation, ribosomal structure and biogenesis / Signal transduction mechanisms / Signal transduction mechanisms / Signal transduction mechanisms / Cell wall/membrane/envelope biogenesis / Cell wall/membrane/envelope biogenesis / Cell wall/membrane/envelope biogenesis / Translation, ribosomal structure and biogenesis / Translation, ribosomal stru…	Psyr_4551	elongation factor G	Translation
RSUY_RS02180	RSUY_04500	elongation factor Tu	RSc3041	tuf	elongation factor Tu / elongation factor Tu	NA	NA	RRSL_00885	elongation factor Tu	COG0050 / COG5256 / COG3276 / COG5258 / COG5257 / COG2895 / COG0480 / COG1217 / COG0532 / COG4108 / COG0481 / COG0218 / COG2229	GTPases - translation elongation factors / Translation elongation factor EF-1alpha (GTPase) / Selenocysteine-specific translation elongation factor / GTPase / Translation initiation factor 2, gamma subunit (eIF-2gamma; GTPase) / GTPases - Sulfate adenylate transferase subunit 1 / Translation elongation factors (GTPases) / Predicted membrane GTPase involved in stress response / Translation initiat…	J / J / J / R / J / P / J / T / J / J / M / R / R	Translation, ribosomal structure and biogenesis / Translation, ribosomal structure and biogenesis / Translation, ribosomal structure and biogenesis / General function prediction only / Translation, ribosomal structure and biogenesis / Inorganic ion transport and metabolism / Translation, ribosomal structure and biogenesis / Signal transduction mechanisms / Translation, ribosomal structure and bio…	Psyr_4550	elongation factor Tu	Translation
RSUY_RS02185	RSUY_04510	30S ribosomal protein S10	RSc3020	rpsJ	30S ribosomal protein S10	NA	NA	RRSL_01831	30S ribosomal protein S10	COG0051	Ribosomal protein S10	J	Translation, ribosomal structure and biogenesis	Psyr_4549	30S ribosomal protein S10	Translation
RSUY_RS02190	RSUY_04520	50S ribosomal protein L3	RSc3019	rplC	50S ribosomal protein L3	RSIPO_RS00070	50S ribosomal protein L3	RRSL_01832	50S ribosomal protein L3	COG0087	Ribosomal protein L3	J	Translation, ribosomal structure and biogenesis	Psyr_4548	50S ribosomal protein L3	Translation
RSUY_RS02195	RSUY_04530	50S ribosomal protein L4	RSc3018	rplD	50S ribosomal protein L4	RSIPO_RS00075	50S ribosomal protein L4	RRSL_01833	50S ribosomal protein L4	COG0088	Ribosomal protein L4	J	Translation, ribosomal structure and biogenesis	Psyr_4547	50S ribosomal protein L4	Translation
RSUY_RS02200	RSUY_04540	50S ribosomal protein L23	RSc3017	rplW	50S ribosomal protein L23	RSIPO_RS00080	50S ribosomal protein L23	RRSL_01834	50S ribosomal protein L23	COG0089	Ribosomal protein L23	J	Translation, ribosomal structure and biogenesis	Psyr_4546	50S ribosomal protein L23	Translation
RSUY_RS02205	RSUY_04550	50S ribosomal protein L2	RSc3016	rplB	50S ribosomal protein L2	RSIPO_RS00085	50S ribosomal protein L2	RRSL_01835	50S ribosomal protein L2	COG0090	Ribosomal protein L2	J	Translation, ribosomal structure and biogenesis	Psyr_4545	50S ribosomal protein L2	Translation
RSUY_RS02210	RSUY_04560	30S ribosomal protein S19	RSc3015	rpsS	30S ribosomal protein S19	RSIPO_RS00090	30S ribosomal protein S19	RRSL_01836	30S ribosomal protein S19	COG0185	Ribosomal protein S19	J	Translation, ribosomal structure and biogenesis	Psyr_4544	30S ribosomal protein S19	Translation
RSUY_RS02215	RSUY_04570	50S ribosomal protein L22	RSc3014	rplV	50S ribosomal protein L22	RSIPO_RS00095	50S ribosomal protein L22	RRSL_01837	50S ribosomal protein L22	COG0091	Ribosomal protein L22	J	Translation, ribosomal structure and biogenesis	Psyr_4543	50S ribosomal protein L22	Translation
RSUY_RS02220	RSUY_04580	30S ribosomal protein S3	RSc3013	rpsC	30S ribosomal protein S3	RSIPO_RS00100	30S ribosomal protein S3	RRSL_01838	30S ribosomal protein S3	COG0092	Ribosomal protein S3	J	Translation, ribosomal structure and biogenesis	Psyr_4542	30S ribosomal protein S3	Translation
RSUY_RS02225	RSUY_04590	50S ribosomal protein L16	RSc3012	rplP	50S ribosomal protein L16	NA	NA	RRSL_01839	50S ribosomal protein L16	COG0197	Ribosomal protein L16/L10E	J	Translation, ribosomal structure and biogenesis	Psyr_4541	50S ribosomal protein L16	Translation
RSUY_RS02230	RSUY_04600	50S ribosomal protein L29	RSc3011	rpmC	50S ribosomal protein L29	NA	NA	RRSL_01840	50S ribosomal protein L29	COG0255	Ribosomal protein L29	J	Translation, ribosomal structure and biogenesis	Psyr_4540	50S ribosomal protein L29	Translation
RSUY_RS02235	RSUY_04610	30S ribosomal protein S17	RSc3010	rpsQ	30S ribosomal protein S17	NA	NA	RRSL_01841	30S ribosomal protein S17	COG0186	Ribosomal protein S17	J	Translation, ribosomal structure and biogenesis	Psyr_4539	30S ribosomal protein S17	Translation
RSUY_RS02240	RSUY_04620	50S ribosomal protein L14	RSc3009	rplN	50S ribosomal protein L14	NA	NA	RRSL_01842	50S ribosomal protein L14	COG0093	Ribosomal protein L14	J	Translation, ribosomal structure and biogenesis	Psyr_4538	50S ribosomal protein L14	Translation
RSUY_RS02245	RSUY_04630	50S ribosomal protein L24	RSc3008	rplX	50S ribosomal protein L24	NA	NA	RRSL_01843	50S ribosomal protein L24	COG0198	Ribosomal protein L24	J	Translation, ribosomal structure and biogenesis	Psyr_4537	50S ribosomal protein L24	Translation
RSUY_RS02250	RSUY_04640	50S ribosomal protein L5	RSc3007	rplE	50S ribosomal protein L5	NA	NA	RRSL_01844	50S ribosomal protein L5	COG0094	Ribosomal protein L5	J	Translation, ribosomal structure and biogenesis	Psyr_4536	50S ribosomal protein L5	Translation
RSUY_RS02255	RSUY_04650	30S ribosomal protein S14	RSc3006	rpsN	30S ribosomal protein S14	NA	NA	RRSL_01845	30S ribosomal protein S14	COG0199	Ribosomal protein S14	J	Translation, ribosomal structure and biogenesis	Psyr_4535	30S ribosomal protein S14	Translation
RSUY_RS02260	RSUY_04660	30S ribosomal protein S8	RSc3005	rpsH	30S ribosomal protein S8	RSIPO_RS21075	30S ribosomal protein S8	RRSL_01846	30S ribosomal protein S8	COG0096	Ribosomal protein S8	J	Translation, ribosomal structure and biogenesis	Psyr_4534	30S ribosomal protein S8	Translation
RSUY_RS02265	RSUY_04670	50S ribosomal protein L6	RSc3004	rplF	50S ribosomal protein L6	RSIPO_RS21070	50S ribosomal protein L6	RRSL_01847	50S ribosomal protein L6	COG0097	Ribosomal protein L6P/L9E	J	Translation, ribosomal structure and biogenesis	Psyr_4533	50S ribosomal protein L6	Translation
RSUY_RS02270	RSUY_04680	50S ribosomal protein L18	RSc3003	rplR	50S ribosomal protein L18	RSIPO_RS21065	50S ribosomal protein L18	RRSL_01848	50S ribosomal protein L18	COG0256	Ribosomal protein L18	J	Translation, ribosomal structure and biogenesis	Psyr_4532	50S ribosomal protein L18	Translation
RSUY_RS02275	RSUY_04690	30S ribosomal protein S5	RSc3002	rpsE	30S ribosomal protein S5	RSIPO_RS21060	30S ribosomal protein S5	RRSL_01849	30S ribosomal protein S5	COG0098	Ribosomal protein S5	J	Translation, ribosomal structure and biogenesis	Psyr_4531	30S ribosomal protein S5	Translation
RSUY_RS02280	RSUY_04700	50S ribosomal protein L30	RSc3001	rpmD	50S ribosomal protein L30	RSIPO_RS21055	50S ribosomal protein L30	RRSL_01850	50S ribosomal protein L30	COG1841	Ribosomal protein L30/L7E	J	Translation, ribosomal structure and biogenesis	Psyr_4530	50S ribosomal protein L30	Translation
RSUY_RS02285	RSUY_04710	50S ribosomal protein L15	RSc3000	rplO	50S ribosomal protein L15	RSIPO_RS21050	50S ribosomal protein L15	RRSL_01851	50S ribosomal protein L15	COG0200	Ribosomal protein L15	J	Translation, ribosomal structure and biogenesis	Psyr_4529	50S ribosomal protein L15	Translation
RSUY_RS02290	RSUY_04720	preprotein translocase subunit SecY	RSc2999	secY	preprotein translocase subunit SecY	RSIPO_RS21045	preprotein translocase subunit SecY	RRSL_01852	preprotein translocase subunit SecY	COG0201	Preprotein translocase subunit SecY	U	Intracellular trafficking, secretion, and vesicular transport	Psyr_4528	preprotein translocase subunit SecY	Secretion/Efflux/Export
RSUY_RS02295	RSUY_04730	translation initiation factor IF-1	RSc2998	infA	translation initiation factor IF-1	RSIPO_RS21040	translation initiation factor IF-1	RRSL_01853	translation initiation factor IF-1	COG0361	Translation initiation factor 1 (IF-1)	J	Translation, ribosomal structure and biogenesis	Psyr_3182	translation initiation factor IF-1	Translation
RSUY_RS02300	RSUY_04740	50S ribosomal protein L36	RSc2997	rpmJ	NA	NA	NA	RRSL_01854	50S ribosomal protein L36	COG0257	Ribosomal protein L36	J	Translation, ribosomal structure and biogenesis	NA	NA	NA
RSUY_RS02305	RSUY_04750	30S ribosomal protein S13	RSc2996	rpsM	30S ribosomal protein S13	RSIPO_RS21035	30S ribosomal protein S13	RRSL_01855	30S ribosomal protein S13	COG0099	Ribosomal protein S13	J	Translation, ribosomal structure and biogenesis	Psyr_4527	30S ribosomal protein S13	Translation
RSUY_RS02310	RSUY_04760	30S ribosomal protein S11	RSc2995	rpsK	30S ribosomal protein S11	RSIPO_RS21030	30S ribosomal protein S11	RRSL_01856	30S ribosomal protein S11	COG0100	Ribosomal protein S11	J	Translation, ribosomal structure and biogenesis	Psyr_4526	30S ribosomal protein S11	Translation
RSUY_RS02315	RSUY_04770	30S ribosomal protein S4	RSc2994	rpsD	30S ribosomal protein S4	RSIPO_RS21025	30S ribosomal protein S4	RRSL_01857	30S ribosomal protein S4	COG0522 / COG1189 / COG2302	Ribosomal protein S4 and related proteins / Predicted rRNA methylase / Uncharacterized conserved protein, contains S4-like domain	J / J / S	Translation, ribosomal structure and biogenesis / Translation, ribosomal structure and biogenesis / Function unknown	Psyr_4525	30S ribosomal protein S4	Translation
RSUY_RS02320	RSUY_04780	DNA-directed RNA polymerase subunit alpha	RSc2993	rpoA	DNA-directed RNA polymerase subunit alpha	RSIPO_RS21020	DNA-directed RNA polymerase subunit alpha	RRSL_01858	DNA-directed RNA polymerase subunit alpha	COG0202	DNA-directed RNA polymerase, alpha subunit/40 kD subunit	K	Transcription	Psyr_4524	DNA-directed RNA polymerase subunit alpha	Transcription
RSUY_RS02325	RSUY_04790	50S ribosomal protein L17	RSc2992	rplQ	50S ribosomal protein L17	RSIPO_RS21015	50S ribosomal protein L17	RRSL_01859	50S ribosomal protein L17	COG0203	Ribosomal protein L17	J	Translation, ribosomal structure and biogenesis	Psyr_4523	50S ribosomal protein L17	Translation
RSUY_RS02330	RSUY_04800	divalent-cation tolerance protein CutA	RSc2991	cutA	divalent-cation tolerance protein CutA	RSIPO_RS21010	divalent-cation tolerance protein CutA	RRSL_01860	divalent ion tolerance protein CutA	COG1324 / COG3323	Uncharacterized protein involved in tolerance to divalent cations / Uncharacterized protein conserved in bacteria	P / S	Inorganic ion transport and metabolism / Function unknown	NA	NA	NA
RSUY_RS02335	RSUY_04810	thiol:disulfide interchange protein	RSc2990	dsbD	thiol:disulfide interchange protein DsbD	RSIPO_RS21005	thiol:disulfide interchange protein	RRSL_01861	thiol:disulfide interchange protein	COG4232 / COG0785	Thiol:disulfide interchange protein / Cytochrome c biogenesis protein	O,C / O	Posttranslational modification, protein turnover, chaperones,Energy production and conversion / Posttranslational modification, protein turnover, chaperones	Psyr_4398	thiol:disulfide interchange protein	NA
RSUY_RS02340	RSUY_04820	delta-aminolevulinic acid dehydratase	RSc2989	hemB	delta-aminolevulinic acid dehydratase	RSIPO_RS21000	delta-aminolevulinic acid dehydratase	RRSL_01862	delta-aminolevulinic acid dehydratase	COG0113	Delta-aminolevulinic acid dehydratase	H	Coenzyme transport and metabolism	Psyr_0292	delta-aminolevulinic acid dehydratase	Cofactor metabolism
RSUY_RS02345	RSUY_04830	YihA family ribosome biogenesis GTP-bindingprotein	RSc2988	-	GTP-binding protein	RSIPO_RS20995	YihA family ribosome biogenesis GTP-bindingprotein	RRSL_01863	GTP-binding protein YsxC	COG0218 / COG1160 / COG1160 / COG1159 / COG1161 / COG0486 / COG2262 / COG2229	Predicted GTPase / Predicted GTPases / Predicted GTPases / GTPase / Predicted GTPases / Predicted GTPase / GTPases / Predicted GTPase	R / R / R / R / R / R / R / R	General function prediction only / General function prediction only / General function prediction only / General function prediction only / General function prediction only / General function prediction only / General function prediction only / General function prediction only	Psyr_0269	ribosome biogenesis GTP-binding protein YsxC	Translation
RSUY_RS02350	RSUY_04840	cytochrome c	RSc2987	-	cytochrome c	RSIPO_RS20990	cytochrome c	RRSL_01865	cytochrome C	COG2863 / COG2863 / COG2010 / COG2010	Cytochrome c553 / Cytochrome c553 / Cytochrome c, mono- and diheme variants / Cytochrome c, mono- and diheme variants	C / C / C / C	Energy production and conversion / Energy production and conversion / Energy production and conversion / Energy production and conversion	NA	NA	NA
RSUY_RS02355	RSUY_04850	cytochrome c biogenesis protein ResB	RSc2986	resB	cytochrome c biogenesis protein	RSIPO_RS20985	cytochrome c biogenesis protein ResB	RRSL_01866	cytochrome C biogenesis protein ResB	COG1333	ResB protein required for cytochrome c biosynthesis	O	Posttranslational modification, protein turnover, chaperones	NA	NA	NA
RSUY_RS02360	RSUY_04860	c-type cytochrome biogenesis protein CcsB	RSc2985	-	c-type cytochrome biogenesis protein CcsB	RSIPO_RS20980	c-type cytochrome biogenesis protein CcsB	RRSL_01867	cytochrome C biogenesis protein	COG0755 / COG4137 / COG1138	ABC-type transport system involved in cytochrome c biogenesis, permease component / ABC-type uncharacterized transport system, permease component / Cytochrome c biogenesis factor	O / R / O	Posttranslational modification, protein turnover, chaperones / General function prediction only / Posttranslational modification, protein turnover, chaperones	NA	NA	NA
RSUY_RS02365	RSUY_04870	ATP/GTP-binding protein	RSc2984	-	hypothetical protein	NA	NA	RRSL_01868	ATP/GTP binding protein	COG4315	Uncharacterized protein conserved in bacteria	S	Function unknown	Psyr_1476	hypothetical protein	NA
RSUY_RS02370	RSUY_04880	DNA-directed RNA polymerase sigma-70 factor	RSc2983	rpoE2	DNA-directed RNA polymerase sigma-70 factor	RSIPO_RS20970	DNA-directed RNA polymerase sigma-70 factor	RRSL_01869	RNA polymerase sigma70	COG1595	DNA-directed RNA polymerase specialized sigma subunit, sigma24 homolog	K	Transcription	NA	NA	NA
RSUY_RS02375	RSUY_04890	membrane protein	RSc2982	-	membrane protein	RSIPO_RS20965	membrane protein	RRSL_01870	membrane protein	COG5662	Predicted transmembrane transcriptional regulator (anti-sigma factor)	K	Transcription	NA	NA	NA
RSUY_RS02380	RSUY_04900	sulfoxide reductase	RSc2981	-	mononuclear molybdenum enzyme YedY	RSIPO_RS20960	sulfoxide reductase	RRSL_01871	sulfoxide reductase catalytic subunit YedY	COG2041	Sulfite oxidase and related enzymes	R	General function prediction only	Psyr_0850	sulfite oxidase subunit YedY	Sulfur metabolism and transport
RSUY_RS02385	RSUY_04910	sulfoxide reductase heme-binding subunit YedZ	RSc2980	-	sulfoxide reductase heme-binding subunit YedZ	RSIPO_RS20955	sulfoxide reductase heme-binding subunit YedZ	RRSL_01872	sulfite oxidase	COG2717	Predicted membrane protein	S	Function unknown	Psyr_0851	sulfite oxidase subunit YedZ	Sulfur metabolism and transport
RSUY_RS02390	RSUY_04920	diaminopimelate decarboxylase	RSc2979	lysA	diaminopimelate decarboxylase	RSIPO_RS20950	diaminopimelate decarboxylase	RRSL_01873	diaminopimelate decarboxylase	COG0019 / COG1166	Diaminopimelate decarboxylase / Arginine decarboxylase (spermidine biosynthesis)	E / E	Amino acid transport and metabolism / Amino acid transport and metabolism	Psyr_0182	diaminopimelate decarboxylase	Amino acid metabolism and transport
RSUY_RS02395	RSUY_04930	membrane protein	RSc2978	-	membrane protein	RSIPO_RS20945	membrane protein	RRSL_01874	membrane protein	NA		NA		NA	NA	NA
RSUY_RS02400	RSUY_04940	iron donor protein CyaY	RSc2977	cyaY	iron donor protein CyaY	RSIPO_RS20940	iron donor protein CyaY	RRSL_01875	frataxin	COG1965	Protein implicated in iron transport, frataxin homolog	P	Inorganic ion transport and metabolism	Psyr_0180	frataxin-like protein	NA
RSUY_RS02405	RSUY_04950	penicillin-binding protein 1A	RSc2976	mrcA	penicillin-binding protein 1A	RSIPO_RS20935	penicillin-binding protein 1A	RRSL_01876	penicillin-binding protein 1A	COG5009 / COG0744 / COG0744 / COG4953 / COG4953 / COG0768	Membrane carboxypeptidase/penicillin-binding protein / Membrane carboxypeptidase (penicillin-binding protein) / Membrane carboxypeptidase (penicillin-binding protein) / Membrane carboxypeptidase/penicillin-binding protein PbpC / Membrane carboxypeptidase/penicillin-binding protein PbpC / Cell division protein FtsI/penicillin-binding protein 2	M / M / M / M / M / M	Cell wall/membrane/envelope biogenesis / Cell wall/membrane/envelope biogenesis / Cell wall/membrane/envelope biogenesis / Cell wall/membrane/envelope biogenesis / Cell wall/membrane/envelope biogenesis / Cell wall/membrane/envelope biogenesis	Psyr_0402	peptidoglycan glycosyltransferase	Peptidoglycan/cell wall polymers
RSUY_RS02410	RSUY_04960	pilus assembly protein PilM	RSc2975	pilM	pilus assembly protein PilM	RSIPO_RS20930	pilus assembly protein PilM	RRSL_01877	pilus assembly protein PilM	COG4972 / COG0849	Tfp pilus assembly protein, ATPase PilM / Actin-like ATPase involved in cell division	N,U / D	Cell motility,Intracellular trafficking, secretion, and vesicular transport / Cell cycle control, cell division, chromosome partitioning	Psyr_0403	type IV pilus assembly protein PilM	Pili synthesis and regulation
RSUY_RS02415	RSUY_04970	ferrous iron transporter B	RSc2974	pilN	ferrous iron transporter B	RSIPO_RS20925	ferrous iron transporter B	RRSL_01878	ferrous iron transporter B	COG3166	Tfp pilus assembly protein PilN	N,U	Cell motility,Intracellular trafficking, secretion, and vesicular transport	Psyr_0404	fimbrial assembly	Pili synthesis and regulation
RSUY_RS02420	RSUY_04980	pilus assembly protein PilO	RSc2973	pilO	type IV pilus biogenesis protein PilO	RSIPO_RS20920	pilus assembly protein PilO	RRSL_01879	pilus assembly protein PilO	COG3167	Tfp pilus assembly protein PilO	N,U	Cell motility,Intracellular trafficking, secretion, and vesicular transport	NA	NA	NA
RSUY_RS02425	RSUY_04990	pilus assembly protein PilP	RSc2972	pilP	pilus assembly protein PilP	RSIPO_RS20915	pilus assembly protein PilP	RRSL_01880	pilus assembly protein PilP	COG3168	Tfp pilus assembly protein PilP	N,U	Cell motility,Intracellular trafficking, secretion, and vesicular transport	Psyr_0406	pilus assembly protein, PilQ	Pili synthesis and regulation
RSUY_RS02430	RSUY_05000	secretin	RSc2971	pilQ	secretin	RSIPO_RS20910	secretin	RRSL_01881	secretin	COG4796 / COG1450 / COG1450 / COG4964	Type II secretory pathway, component HofQ / Type II secretory pathway, component PulD / Type II secretory pathway, component PulD / Flp pilus assembly protein, secretin CpaC	U / N,U / N,U / U	Intracellular trafficking, secretion, and vesicular transport / Cell motility,Intracellular trafficking, secretion, and vesicular transport / Cell motility,Intracellular trafficking, secretion, and vesicular transport / Intracellular trafficking, secretion, and vesicular transport	Psyr_0407	type II and III secretion systemprotein:NolW-like:NolW-like	Pili synthesis and regulation
RSUY_RS02435	RSUY_05010	shikimate kinase	RSc2970	aroK	shikimate kinase	RSIPO_RS20905	shikimate kinase	NA	NA	COG0703 / COG3265 / COG0283	Shikimate kinase / Gluconate kinase / Cytidylate kinase	E / G / F	Amino acid transport and metabolism / Carbohydrate transport and metabolism / Nucleotide transport and metabolism	Psyr_0408	shikimate kinase	Amino acid metabolism and transport
RSUY_RS02440	RSUY_05020	3-dehydroquinate synthase	RSc2969	aroB	3-dehydroquinate synthase	RSIPO_RS20900	3-dehydroquinate synthase	RRSL_01884	3-dehydroquinate synthase	COG0337 / COG0371 / COG1454	3-dehydroquinate synthetase / Glycerol dehydrogenase and related enzymes / Alcohol dehydrogenase, class IV	E / C / C	Amino acid transport and metabolism / Energy production and conversion / Energy production and conversion	Psyr_0409	3-dehydroquinate synthase	Amino acid metabolism and transport
RSUY_RS02445	RSUY_05030	deoxyguanosinetriphosphate triphosphohydrolase	RSc2968	dgt	deoxyguanosinetriphosphate triphosphohydrolase	RSIPO_RS20895	deoxyguanosinetriphosphate triphosphohydrolase	RRSL_01885	deoxyguanosinetriphosphate triphosphohydrolase	COG0232 / COG1078 / COG1418	dGTP triphosphohydrolase / HD superfamily phosphohydrolases / Predicted HD superfamily hydrolase	F / R / R	Nucleotide transport and metabolism / General function prediction only / General function prediction only	NA	NA	NA
RSUY_RS02450	RSUY_05040	membrane protein	RSc2967	-	membrane protein	RSIPO_RS20890	membrane protein	RRSL_01886	membrane protein	COG3047 / COG3637	Outer membrane protein W / Opacity protein and related surface antigens	M / M	Cell wall/membrane/envelope biogenesis / Cell wall/membrane/envelope biogenesis	NA	NA	NA
RSUY_RS02455	RSUY_05050	transposase	RSc2966	-	transposase	NA	NA	RRSL_01887	transposase	COG1943	Transposase and inactivated derivatives	L	Replication, recombination and repair	NA	NA	NA
RSUY_RS02460	RSUY_05060	glutamate synthase	RSc2965	gltB	glutamate synthase	RSIPO_RS20880	glutamate synthase	RRSL_01888	glutamate synthase	COG0069 / COG0067 / COG0070	Glutamate synthase domain 2 / Glutamate synthase domain 1 / Glutamate synthase domain 3	E / E / E	Amino acid transport and metabolism / Amino acid transport and metabolism / Amino acid transport and metabolism	Psyr_0411	glutamate synthase subunit alpha	Nitrogen metabolism
RSUY_RS02465	RSUY_05070	dihydropyrimidine dehydrogenase subunit A	RSc2964	gltD	dihydropyrimidine dehydrogenase subunit A	RSIPO_RS20875	dihydropyrimidine dehydrogenase subunit A	RRSL_01889	dihydropyrimidine dehydrogenase subunit A	COG0493 / COG1249 / COG1249 / COG0492 / COG0446 / COG2072 / COG1233 / COG1252	NADPH-dependent glutamate synthase beta chain and related oxidoreductases / Pyruvate/2-oxoglutarate dehydrogenase complex, dihydrolipoamide dehydrogenase (E3) component, and related enzymes / Pyruvate/2-oxoglutarate dehydrogenase complex, dihydrolipoamide dehydrogenase (E3) component, and related enzymes / Thioredoxin reductase / Uncharacterized NAD(FAD)-dependent dehydrogenases / Predicted flavo…	E,R / C / C / O / R / P / Q / C	Amino acid transport and metabolism,General function prediction only / Energy production and conversion / Energy production and conversion / Posttranslational modification, protein turnover, chaperones / General function prediction only / Inorganic ion transport and metabolism / Secondary metabolites biosynthesis, transport and catabolism / Energy production and conversion	Psyr_0412	glutamate synthase subunit beta	Nitrogen metabolism
RSUY_RS02470	RSUY_05080	tat pathway signal sequence	RSc2963	-	hypothetical protein	RSIPO_RS20870	tat pathway signal sequence	RRSL_01890	Plasmid pENH91 DNA, SacI-KpnI region containingchlorocatechol degradative operon	COG3181	Uncharacterized protein conserved in bacteria	S	Function unknown	Psyr_3966	hypothetical protein	Organic acid metabolism and transport
RSUY_RS02475	RSUY_05090	ABC transporter ATP-binding protein	RSc2962	-	ABC transporter ATP-binding protein	RSIPO_RS20865	ABC transporter ATP-binding protein	RRSL_01891	toluene ABC transporter ATP-binding protein	COG1127 / COG1131 / COG1126 / COG3842 / COG4175 / COG1135 / COG1122 / COG3839 / COG1116 / COG1136 / COG1125 / COG1118 / COG3638 / COG1137 / COG2884 / COG1117 / COG1123 / COG1123 / COG1120 / COG0411 / COG4598 / COG3840 / COG2274 / COG0410 / COG0444 / COG4525 / COG1132 / COG1121 / COG1124 / COG4136 / COG4555 / COG4172 / COG4172 / COG4161 / COG4987 / COG4152 / COG4674 / COG4148 / COG4988 / COG4181 /…	ABC-type transport system involved in resistance to organic solvents, ATPase component / ABC-type multidrug transport system, ATPase component / ABC-type polar amino acid transport system, ATPase component / ABC-type spermidine/putrescine transport systems, ATPase components / ABC-type proline/glycine betaine transport system, ATPase component / ABC-type metal ion transport system, ATPase compone…	Q / V / E / E / E / P / P / G / P / V / E / P / P / R / D / P / R / R / P,H / E / E / H / V / E / E,P / P / V / P / E,P / R / C,P / R / R / E / C,O / R / R / P / C,O / Q / R / P / O / O / G / G / R / R / R / P / E / O / P / Q,P / V / L / R / V / P / P / L / R / H / R / R / R / R / R / G,M / F	Secondary metabolites biosynthesis, transport and catabolism / Defense mechanisms / Amino acid transport and metabolism / Amino acid transport and metabolism / Amino acid transport and metabolism / Inorganic ion transport and metabolism / Inorganic ion transport and metabolism / Carbohydrate transport and metabolism / Inorganic ion transport and metabolism / Defense mechanisms / Amino acid transp…	Psyr_4141	ABC transporter ATP-binding protein	Transport
RSUY_RS02480	RSUY_05100	ABC transporter permease	RSc2961	-	ABC transporter permease	RSIPO_RS20860	ABC transporter permease	RRSL_01892	ABC transporter permease	COG0767	ABC-type transport system involved in resistance to organic solvents, permease component	Q	Secondary metabolites biosynthesis, transport and catabolism	Psyr_4140	hypothetical protein	NA
RSUY_RS02485	RSUY_05110	outer membrane lipid asymmetry maintenanceprotein MlaD	RSc2960	-	outer membrane lipid asymmetry maintenanceprotein MlaD	RSIPO_RS20855	outer membrane lipid asymmetry maintenanceprotein MlaD	RRSL_01893	ABC transporter substrate-binding protein	COG1463	ABC-type transport system involved in resistance to organic solvents, periplasmic component	Q	Secondary metabolites biosynthesis, transport and catabolism	Psyr_4139	hypothetical protein	NA
RSUY_RS02490	RSUY_05120	ABC transporter	RSc2959	vacJ	ABC transporter	RSIPO_RS20850	ABC transporter	RRSL_01894	ABC transporter	COG2853	Surface lipoprotein	M	Cell wall/membrane/envelope biogenesis	Psyr_1910	VacJ-like lipoprotein	NA
RSUY_RS02495	RSUY_05130	hypothetical protein	RSc2958	-	hypothetical protein	RSIPO_RS20845	hypothetical protein	RRSL_01895	signal peptide protein	COG2854	ABC-type transport system involved in resistance to organic solvents, auxiliary component	Q	Secondary metabolites biosynthesis, transport and catabolism	Psyr_4138	toluene tolerance	Stress resistance
RSUY_RS02500	RSUY_05140	hypothetical protein	RSc2957	-	hypothetical protein	RSIPO_RS20840	hypothetical protein	RRSL_01896	signal peptide protein	COG3113 / COG1366	Predicted NTP binding protein (contains STAS domain) / Anti-anti-sigma regulatory factor (antagonist of anti-sigma factor)	R / T	General function prediction only / Signal transduction mechanisms	NA	NA	NA
RSUY_RS02505	RSUY_05150	ABC transporter ATP-binding protein	RSc2956	-	ABC transporter ATP-binding protein	RSIPO_RS20835	ABC transporter ATP-binding protein	RRSL_01897	ABC transporter ATP-binding protein	COG1131 / COG4555 / COG1121 / COG1120 / COG3839 / COG1116 / COG1136 / COG3842 / COG4152 / COG1129 / COG1129 / COG1122 / COG1127 / COG1135 / COG1119 / COG0411 / COG4586 / COG1125 / COG1126 / COG1137 / COG1118 / COG3845 / COG3845 / COG1124 / COG1123 / COG1123 / COG3638 / COG2884 / COG1134 / COG0410 / COG2274 / COG0444 / COG4988 / COG4604 / COG0488 / COG0488 / COG4559 / COG4161 / COG4608 / COG4598 /…	ABC-type multidrug transport system, ATPase component / ABC-type Na+ transport system, ATPase component / ABC-type Mn/Zn transport systems, ATPase component / ABC-type cobalamin/Fe3+-siderophores transport systems, ATPase components / ABC-type sugar transport systems, ATPase components / ABC-type nitrate/sulfonate/bicarbonate transport system, ATPase component / ABC-type antimicrobial peptide tra…	V / C,P / P / P,H / G / P / V / E / R / G / G / P / Q / P / P / E / R / E / E / R / P / R / R / E,P / R / R / P / D / G,M / E / V / E,P / C,O / P / R / R / P / E / E / E / C,O / P / P / R / O / Q / H / V / O / E / R / P / P / R / R / R / R / R / H / V / R / Q,P / O / R / P / R / V / R / L / L	Defense mechanisms / Energy production and conversion,Inorganic ion transport and metabolism / Inorganic ion transport and metabolism / Inorganic ion transport and metabolism,Coenzyme transport and metabolism / Carbohydrate transport and metabolism / Inorganic ion transport and metabolism / Defense mechanisms / Amino acid transport and metabolism / General function prediction only / Carbohydrate …	NA	NA	NA
RSUY_RS02510	RSUY_05160	metal-dependent hydrolase	RSc2955	-	metal-dependent hydrolase	RSIPO_RS20830	metal-dependent hydrolase	RRSL_01898	metal-dependent hydrolase	COG0842 / COG1682 / COG1511	ABC-type multidrug transport system, permease component / ABC-type polysaccharide/polyol phosphate export systems, permease component / Predicted membrane protein	V / G,M / S	Defense mechanisms / Carbohydrate transport and metabolism,Cell wall/membrane/envelope biogenesis / Function unknown	Psyr_1631	ABC transporter permease	Transport (organic compounds)
RSUY_RS02515	RSUY_05170	BolA family transcriptional regulator	RSc2954	-	BolA family transcriptional regulator	RSIPO_RS20825	BolA family transcriptional regulator	RRSL_01899	BolA family transcriptional regulator	COG5007 / COG0271	Predicted transcriptional regulator, BolA superfamily / Stress-induced morphogen (activity unknown)	K / T	Transcription / Signal transduction mechanisms	NA	NA	NA
RSUY_RS02520	RSUY_05180	UDP-N-acetylglucosamine1-carboxyvinyltransferase	RSc2953	murA	UDP-N-acetylglucosamine1-carboxyvinyltransferase	RSIPO_RS20820	UDP-N-acetylglucosamine1-carboxyvinyltransferase	RRSL_01900	UDP-N-acetylglucosamine1-carboxyvinyltransferase	COG0766 / COG0128 / COG0128	UDP-N-acetylglucosamine enolpyruvyl transferase / 5-enolpyruvylshikimate-3-phosphate synthase / 5-enolpyruvylshikimate-3-phosphate synthase	M / E / E	Cell wall/membrane/envelope biogenesis / Amino acid transport and metabolism / Amino acid transport and metabolism	Psyr_4135	UDP-N-acetylglucosamine1-carboxyvinyltransferase	Peptidoglycan/cell wall polymers
RSUY_RS02525	RSUY_05190	ATP phosphoribosyltransferase	-	-	NA	RSIPO_RS20815	ATP phosphoribosyltransferase	RRSL_01901	ATP phosphoribosyltransferase	COG0040	ATP phosphoribosyltransferase	E	Amino acid transport and metabolism	Psyr_4134	ATP phosphoribosyltransferase catalytic subunit	Amino acid metabolism and transport
RSUY_RS02530	RSUY_05200	histidinol dehydrogenase	RSc2952	hisD	histidinol dehydrogenase	RSIPO_RS20810	histidinol dehydrogenase	RRSL_01902	histidinol dehydrogenase	COG0141	Histidinol dehydrogenase	E	Amino acid transport and metabolism	Psyr_4133	histidinol dehydrogenase	Amino acid metabolism and transport
RSUY_RS02535	RSUY_05210	histidinol-phosphate aminotransferase	RSc2951	hisC1	histidinol-phosphate aminotransferase 1	RSIPO_RS20805	histidinol-phosphate aminotransferase	RRSL_01903	histidinol-phosphate aminotransferase	COG0079 / COG0436 / COG1167 / COG0626	Histidinol-phosphate/aromatic aminotransferase and cobyric acid decarboxylase / Aspartate/tyrosine/aromatic aminotransferase / Transcriptional regulators containing a DNA-binding HTH domain and an aminotransferase domain (MocR family) and their eukaryotic orthologs / Cystathionine beta-lyases/cystathionine gamma-synthases	E / E / K,E / E	Amino acid transport and metabolism / Amino acid transport and metabolism / Transcription,Amino acid transport and metabolism / Amino acid transport and metabolism	NA	NA	NA
RSUY_RS02540	RSUY_05220	imidazoleglycerol-phosphate dehydratase	RSc2950	hisB	imidazoleglycerol-phosphate dehydratase	RSIPO_RS20800	imidazoleglycerol-phosphate dehydratase	RRSL_02783	imidazoleglycerol-phosphate dehydratase	COG0131	Imidazoleglycerol-phosphate dehydratase	E	Amino acid transport and metabolism	Psyr_4897	imidazoleglycerol-phosphate dehydratase	Amino acid metabolism and transport
RSUY_RS02545	NA	imidazole glycerol phosphate synthase subunitHisH	-	-	imidazole glycerol phosphate synthase subunitHisH	RSIPO_RS20795	imidazole glycerol phosphate synthase subunitHisH	NA	NA	COG0118 / COG0518 / COG1492 / COG0047 / COG0512	Glutamine amidotransferase / GMP synthase - Glutamine amidotransferase domain / Cobyric acid synthase / Phosphoribosylformylglycinamidine (FGAM) synthase, glutamine amidotransferase domain / Anthranilate/para-aminobenzoate synthases component II	E / F / H / F / E,H	Amino acid transport and metabolism / Nucleotide transport and metabolism / Coenzyme transport and metabolism / Nucleotide transport and metabolism / Amino acid transport and metabolism,Coenzyme transport and metabolism	Psyr_4896	imidazole glycerol phosphate synthase subunitHisH	Amino acid metabolism and transport
RSUY_RS02550	RSUY_05240	1-(5-phosphoribosyl)-5-((5-phosphoribosylamino)methylideneamino)imidazole-4-carboxamide isomerase	RSc2947	hisA	1-(5-phosphoribosyl)-5-((5-phosphoribosylamino)methylideneamino)imidazole-4-carboxamide isomerase	RSIPO_RS20790	1-(5-phosphoribosyl)-5-((5-phosphoribosylamino)methylideneamino)imidazole-4-carboxamide isomerase	RRSL_02781	1-(5-phosphoribosyl)-5-[(5-phosphoribosylamino)methylideneamino]imidazole-4-carboxamide isomerase	COG0106 / COG0107 / COG0107 / COG1411 / COG0042	Phosphoribosylformimino-5-aminoimidazole carboxamide ribonucleotide (ProFAR) isomerase / Imidazoleglycerol-phosphate synthase / Imidazoleglycerol-phosphate synthase / Uncharacterized protein related to proFAR isomerase (HisA) / tRNA-dihydrouridine synthase	E / E / E / R / J	Amino acid transport and metabolism / Amino acid transport and metabolism / Amino acid transport and metabolism / General function prediction only / Translation, ribosomal structure and biogenesis	Psyr_4894	1-(5-phosphoribosyl)-5-[(5-phosphoribosylamino)methylideneamino]imidazole-4-carboxamide isomerase	Amino acid metabolism and transport
RSUY_RS02555	RSUY_05250	imidazole glycerol phosphate synthase cyclasesubunit	RSc2946	hisF	imidazole glycerol phosphate synthase cyclasesubunit	RSIPO_RS20785	imidazole glycerol phosphate synthase cyclasesubunit	RRSL_02780	imidazole glycerol phosphate synthase	COG0107 / COG0106 / COG1411 / COG2070 / COG1646	Imidazoleglycerol-phosphate synthase / Phosphoribosylformimino-5-aminoimidazole carboxamide ribonucleotide (ProFAR) isomerase / Uncharacterized protein related to proFAR isomerase (HisA) / Dioxygenases related to 2-nitropropane dioxygenase / Predicted phosphate-binding enzymes, TIM-barrel fold	E / E / R / R / R	Amino acid transport and metabolism / Amino acid transport and metabolism / General function prediction only / General function prediction only / General function prediction only	Psyr_4893	imidazole glycerol phosphate synthase subunitHisF	Amino acid metabolism and transport
RSUY_RS02560	RSUY_05260	phosphoribosyl-AMP cyclohydrolase	RSc2945	hisI	phosphoribosyl-AMP cyclohydrolase	RSIPO_RS20780	phosphoribosyl-AMP cyclohydrolase	NA	NA	COG0139	Phosphoribosyl-AMP cyclohydrolase	E	Amino acid transport and metabolism	Psyr_0386	phosphoribosyl-AMP cyclohydrolase	Amino acid metabolism and transport
RSUY_RS02565	NA	phosphoribosyl-ATP pyrophosphatase	-	-	phosphoribosyl-ATP pyrophosphatase	RSIPO_RS20775	phosphoribosyl-ATP pyrophosphatase	RRSL_02778	phosphoribosyl-ATP pyrophosphatase	COG0140	Phosphoribosyl-ATP pyrophosphohydrolase	E	Amino acid transport and metabolism	Psyr_0385	phosphoribosyl-ATP pyrophosphatase	Amino acid metabolism and transport
RSUY_RS02570	RSUY_05280	membrane protein	RSc2943	-	membrane protein	RSIPO_RS20770	membrane protein	RRSL_02777	membrane protein	COG3671	Predicted membrane protein	S	Function unknown	NA	NA	NA
RSUY_RS02575	RSUY_05290	protein translocase TatA	RSc2942	tatA	protein translocase TatA	RSIPO_RS20765	protein translocase TatA	RRSL_02776	preprotein translocase subunit TatA	COG1826	Sec-independent protein secretion pathway components	U	Intracellular trafficking, secretion, and vesicular transport	Psyr_0384	twin arginine translocase protein A	TAT secretion system
RSUY_RS02580	RSUY_05300	translocase	RSc2941	tatB	Sec-independent protein translocase TatB	RSIPO_RS20760	translocase	RRSL_02775	translocase	COG1826	Sec-independent protein secretion pathway components	U	Intracellular trafficking, secretion, and vesicular transport	NA	NA	NA
RSUY_RS02585	RSUY_05310	preprotein translocase subunit TatC	RSc2940	tatC	preprotein translocase subunit TatC	RSIPO_RS20755	preprotein translocase subunit TatC	RRSL_02774	twin-arginine protein translocation systemsubunit TatC	COG0805	Sec-independent protein secretion pathway component TatC	U	Intracellular trafficking, secretion, and vesicular transport	Psyr_0382	Sec-independent periplasmic protein translocase	TAT secretion system
RSUY_RS02590	RSUY_05320	lipase	RSc2939	-	lipase	RSIPO_RS20750	lipase	RRSL_02773	lipase	COG3842 / COG3839 / COG1118 / COG1126 / COG1116 / COG1125 / COG1136 / COG1131 / COG4598 / COG1135 / COG1122 / COG2884 / COG1127 / COG1120 / COG1124 / COG4175 / COG1121 / COG4525 / COG3840 / COG1123 / COG1123 / COG4148 / COG4181 / COG1117 / COG4161 / COG3638 / COG0410 / COG0444 / COG0411 / COG4608 / COG1129 / COG1129 / COG4172 / COG4172 / COG4988 / COG1137 / COG4136 / COG4555 / COG2274 / COG1119 /…	ABC-type spermidine/putrescine transport systems, ATPase components / ABC-type sugar transport systems, ATPase components / ABC-type sulfate/molybdate transport systems, ATPase component / ABC-type polar amino acid transport system, ATPase component / ABC-type nitrate/sulfonate/bicarbonate transport system, ATPase component / ABC-type proline/glycine betaine transport systems, ATPase components /…	E / G / P / E / P / E / V / V / E / P / P / D / Q / P,H / E,P / E / P / P / H / R / R / P / Q / P / E / P / E / E,P / E / E / G / G / R / R / C,O / R / R / C,P / V / P / P / V / C,O / P / R / R / R / G,M / R / R / V / R / P / R / P / R / R / O / R / R / O / O / H / Q,P / R / R / V / R / L / L / R	Amino acid transport and metabolism / Carbohydrate transport and metabolism / Inorganic ion transport and metabolism / Amino acid transport and metabolism / Inorganic ion transport and metabolism / Amino acid transport and metabolism / Defense mechanisms / Defense mechanisms / Amino acid transport and metabolism / Inorganic ion transport and metabolism / Inorganic ion transport and metabolism / C…	NA	NA	NA
RSUY_RS02595	RSUY_05330	spermidine/putrescine ABC transporter permease	RSc2938	-	spermidine/putrescine ABC transporter permease	RSIPO_RS20745	spermidine/putrescine ABC transporter permease	RRSL_02772	spermidine/putrescine ABC transporter permease	COG1178 / COG1178 / COG1177 / COG1177 / COG1175 / COG1175 / COG0555 / COG0555 / COG4149 / COG4149 / COG4208 / COG4208 / COG1176 / COG1176 / COG0395 / COG0395 / COG4132 / COG4209 / COG3833 / COG4135 / COG0600	ABC-type Fe3+ transport system, permease component / ABC-type Fe3+ transport system, permease component / ABC-type spermidine/putrescine transport system, permease component II / ABC-type spermidine/putrescine transport system, permease component II / ABC-type sugar transport systems, permease components / ABC-type sugar transport systems, permease components / ABC-type sulfate transport system, …	P / P / E / E / G / G / O / O / P / P / P / P / E / E / G / G / R / G / G / R / P	Inorganic ion transport and metabolism / Inorganic ion transport and metabolism / Amino acid transport and metabolism / Amino acid transport and metabolism / Carbohydrate transport and metabolism / Carbohydrate transport and metabolism / Posttranslational modification, protein turnover, chaperones / Posttranslational modification, protein turnover, chaperones / Inorganic ion transport and metabol…	NA	NA	NA
RSUY_RS02600	RSUY_05340	iron ABC transporter substrate-binding protein	RSc2937	-	iron ABC transporter substrate-binding protein	RSIPO_RS20740	iron ABC transporter substrate-binding protein	RRSL_02771	iron ABC transporter substrate-binding protein	COG1840 / COG0687 / COG4134 / COG1653	ABC-type Fe3+ transport system, periplasmic component / Spermidine/putrescine-binding periplasmic protein / ABC-type uncharacterized transport system, periplasmic component / ABC-type sugar transport system, periplasmic component	P / E / R / G	Inorganic ion transport and metabolism / Amino acid transport and metabolism / General function prediction only / Carbohydrate transport and metabolism	NA	NA	NA
RSUY_RS02605	RSUY_05350	sensor histidine kinase	RSc2936	-	sensor histidine kinase	RSIPO_RS20735	sensor histidine kinase	RRSL_02770	sensor histidine kinase	COG0642 / COG2205 / COG4191 / COG5002 / COG4251 / COG5000 / COG3852 / COG3290 / COG2172	Signal transduction histidine kinase / Osmosensitive K+ channel histidine kinase / Signal transduction histidine kinase regulating C4-dicarboxylate transport system / Signal transduction histidine kinase / Bacteriophytochrome (light-regulated signal transduction histidine kinase) / Signal transduction histidine kinase involved in nitrogen fixation and metabolism regulation / Signal transduction h…	T / T / T / T / T / T / T / T / T	Signal transduction mechanisms / Signal transduction mechanisms / Signal transduction mechanisms / Signal transduction mechanisms / Signal transduction mechanisms / Signal transduction mechanisms / Signal transduction mechanisms / Signal transduction mechanisms / Signal transduction mechanisms	Psyr_3964	sensor histidine kinase	Organic acid metabolism and transport
RSUY_RS02610	RSUY_05360	DNA-binding response regulator	RSc2935	-	DNA-binding response regulator	RSIPO_RS20730	DNA-binding response regulator	RRSL_02768	transcriptional regulator	COG0745 / COG2204 / COG0784 / COG3437 / COG3706 / COG3706 / COG2197 / COG4567 / COG4566 / COG3279 / COG3947 / COG4753 / COG3710 / COG4565 / COG2201	Response regulators consisting of a CheY-like receiver domain and a winged-helix DNA-binding domain / Response regulator containing CheY-like receiver, AAA-type ATPase, and DNA-binding domains / FOG: CheY-like receiver / Response regulator containing a CheY-like receiver domain and an HD-GYP domain / Response regulator containing a CheY-like receiver domain and a GGDEF domain / Response regulator…	T,K / T / T / K,T / T / T / T,K / T,K / T / K,T / T / T / K / K,T / N,T	Signal transduction mechanisms,Transcription / Signal transduction mechanisms / Signal transduction mechanisms / Transcription,Signal transduction mechanisms / Signal transduction mechanisms / Signal transduction mechanisms / Signal transduction mechanisms,Transcription / Signal transduction mechanisms,Transcription / Signal transduction mechanisms / Transcription,Signal transduction mechanisms /…	NA	NA	NA
RSUY_RS02615	RSUY_05370	iron ABC transporter substrate-binding protein	RSc2934	-	ABC transporter substrate-binding protein	RSIPO_RS20725	iron ABC transporter substrate-binding protein	RRSL_02769	ABC transporter substrate-binding protein	COG1840 / COG0687 / COG1653	ABC-type Fe3+ transport system, periplasmic component / Spermidine/putrescine-binding periplasmic protein / ABC-type sugar transport system, periplasmic component	P / E / G	Inorganic ion transport and metabolism / Amino acid transport and metabolism / Carbohydrate transport and metabolism	NA	NA	NA
RSUY_RS02620	RSUY_05380	membrane protein	RSc2933	-	membrane protein	RSIPO_RS20720	membrane protein	RRSL_02767	membrane protein	COG3203	Outer membrane protein (porin)	M	Cell wall/membrane/envelope biogenesis	NA	NA	NA
RSUY_RS02625	RSUY_05390	2-alkenal reductase	RSc2932	-	2-alkenal reductase	RSIPO_RS20715	2-alkenal reductase	RRSL_02766	2-alkenal reductase	COG0265 / COG0793 / COG3975 / COG3031	Trypsin-like serine proteases, typically periplasmic, contain C-terminal PDZ domain / Periplasmic protease / Predicted protease with the C-terminal PDZ domain / Type II secretory pathway, component PulC	O / M / R / U	Posttranslational modification, protein turnover, chaperones / Cell wall/membrane/envelope biogenesis / General function prediction only / Intracellular trafficking, secretion, and vesicular transport	Psyr_4130	peptidase S1, chymotrypsin:PDZ/DHR/GLGF	NA
RSUY_RS02630	RSUY_05400	Nif3-like dinuclear metal center hexamericprotein	RSc2931	-	Nif3-like dinuclear metal center hexamericprotein	RSIPO_RS20710	Nif3-like dinuclear metal center hexamericprotein	RRSL_02765	metal-binding protein	COG0327	Uncharacterized conserved protein	S	Function unknown	Psyr_4129	hypothetical protein	NA
RSUY_RS02635	RSUY_05410	large-conductance mechanosensitive channel	RSc2930	mscL	large-conductance mechanosensitive channel	RSIPO_RS20705	large-conductance mechanosensitive channel	RRSL_02764	large conductance mechanosensitive channelprotein MscL	COG1970	Large-conductance mechanosensitive channel	M	Cell wall/membrane/envelope biogenesis	Psyr_4276	large-conductance mechanosensitive channel	Mechanosensitive ion channel
RSUY_RS02640	RSUY_05420	ubiquinol-cytochrome c reductase iron-sulfursubunit	RSc2929	petA	ubiquinol-cytochrome c reductase iron-sulfursubunit	NA	NA	RRSL_02763	transmembrane ubiquinol-cytochrome C reductase(iron-sulfur subunit) oxidoreductase	COG0723 / COG4638 / COG2146	Rieske Fe-S protein / Phenylpropionate dioxygenase and related ring-hydroxylating dioxygenases, large terminal subunit / Ferredoxin subunits of nitrite reductase and ring-hydroxylating dioxygenases	C / P,R / P,R	Energy production and conversion / Inorganic ion transport and metabolism,General function prediction only / Inorganic ion transport and metabolism,General function prediction only	NA	NA	NA
RSUY_RS02645	RSUY_05430	cytochrome b	RSc2928	petB	cytochrome b	RSIPO_RS20700	cytochrome b	RRSL_02762	cytochrome B	COG1290	Cytochrome b subunit of the bc complex	C	Energy production and conversion	NA	NA	NA
RSUY_RS02650	RSUY_05440	cytochrome c	RSc2927	petC	cytochrome c	RSIPO_RS20695	cytochrome c	RRSL_02761	cytochrome C	COG2857 / COG2863	Cytochrome c1 / Cytochrome c553	C / C	Energy production and conversion / Energy production and conversion	NA	NA	NA
RSUY_RS02655	RSUY_05450	stringent starvation protein A	RSc2926	sspA	transcription modulator protein	RSIPO_RS20690	stringent starvation protein A	RRSL_02760	Stringent starvation protein A	COG0625 / COG0695	Glutathione S-transferase / Glutaredoxin and related proteins	O / O	Posttranslational modification, protein turnover, chaperones / Posttranslational modification, protein turnover, chaperones	Psyr_4118	glutathione S-transferase	Glutathione metabolism
RSUY_RS02660	RSUY_05460	stringent starvation protein B	RSc2925	sspB	stringent starvation protein B	RSIPO_RS20685	stringent starvation protein B	RRSL_02759	peptidase	COG2969	Stringent starvation protein B	R	General function prediction only	Psyr_4117	ClpXP protease specificity-enhancing factor	Proteases
RSUY_RS02670	RSUY_05480	two-component sensor histidine kinase	RSc2923	-	two-component sensor histidine kinase	RSIPO_RS20675	two-component sensor histidine kinase	RRSL_02758	histidine kinase	COG0642 / COG2205 / COG4191 / COG3852 / COG5000 / COG5002 / COG3290 / COG4251 / COG4192 / COG5305	Signal transduction histidine kinase / Osmosensitive K+ channel histidine kinase / Signal transduction histidine kinase regulating C4-dicarboxylate transport system / Signal transduction histidine kinase, nitrogen specific / Signal transduction histidine kinase involved in nitrogen fixation and metabolism regulation / Signal transduction histidine kinase / Signal transduction histidine kinase reg…	T / T / T / T / T / T / T / T / T / S	Signal transduction mechanisms / Signal transduction mechanisms / Signal transduction mechanisms / Signal transduction mechanisms / Signal transduction mechanisms / Signal transduction mechanisms / Signal transduction mechanisms / Signal transduction mechanisms / Signal transduction mechanisms / Function unknown	NA	NA	NA
RSUY_RS02675	RSUY_05490	TonB-dependent receptor	RSc2922	-	TonB-dependent receptor	RSIPO_RS20670	TonB-dependent receptor	RRSL_02757	TonB-denpendent receptor	COG1629 / COG4774 / COG4206 / COG4771 / COG4772	Outer membrane receptor proteins, mostly Fe transport / Outer membrane receptor for monomeric catechols / Outer membrane cobalamin receptor protein / Outer membrane receptor for ferrienterochelin and colicins / Outer membrane receptor for Fe3+-dicitrate	P / P / H / P / P	Inorganic ion transport and metabolism / Inorganic ion transport and metabolism / Coenzyme transport and metabolism / Inorganic ion transport and metabolism / Inorganic ion transport and metabolism	NA	NA	NA
RSUY_RS02680	RSUY_05500	gamma-glutamyltransferase	RSc2921	ggt2	gamma-glutamyltransferase	RSIPO_RS20665	gamma-glutamyltransferase	RRSL_02756	gamma-glutamyltransferase	COG0405	Gamma-glutamyltransferase	E	Amino acid transport and metabolism	NA	NA	NA
RSUY_RS02685	RSUY_05510	TonB-dependent receptor	RSc2920	-	TonB-dependent receptor	NA	NA	RRSL_02755	TonB-denpendent receptor	COG1629 / COG4773 / COG4774 / COG4206 / COG4206 / COG4771 / COG4771 / COG4772 / COG4772	Outer membrane receptor proteins, mostly Fe transport / Outer membrane receptor for ferric coprogen and ferric-rhodotorulic acid / Outer membrane receptor for monomeric catechols / Outer membrane cobalamin receptor protein / Outer membrane cobalamin receptor protein / Outer membrane receptor for ferrienterochelin and colicins / Outer membrane receptor for ferrienterochelin and colicins / Outer me…	P / P / P / H / H / P / P / P / P	Inorganic ion transport and metabolism / Inorganic ion transport and metabolism / Inorganic ion transport and metabolism / Coenzyme transport and metabolism / Coenzyme transport and metabolism / Inorganic ion transport and metabolism / Inorganic ion transport and metabolism / Inorganic ion transport and metabolism / Inorganic ion transport and metabolism	NA	NA	NA
RSUY_RS02690	RSUY_05520	iron dicitrate transporter FecR	RSc2919	-	iron dicitrate transporter FecR	RSIPO_RS20655	iron dicitrate transporter FecR	RRSL_02754	iron dicitrate transporter FecR	COG3712	Fe2+-dicitrate sensor, membrane component	P,T	Inorganic ion transport and metabolism,Signal transduction mechanisms	NA	NA	NA
RSUY_RS02695	RSUY_05530	DNA-directed RNA polymerase sigma-70 factor	RSc2918	-	DNA-directed RNA polymerase sigma-70 factor	RSIPO_RS20650	DNA-directed RNA polymerase sigma-70 factor	RRSL_02753	RNA polymerase sigma 70	COG1595 / COG1191 / COG1654	DNA-directed RNA polymerase specialized sigma subunit, sigma24 homolog / DNA-directed RNA polymerase specialized sigma subunit / Biotin operon repressor	K / K / K	Transcription / Transcription / Transcription	Psyr_1943	extracytoplasmic-function sigma-70 factor	Siderophore synthesis and transport
RSUY_RS02700	RSUY_05540	cytochrome ubiquinol oxidase subunit II	RSc2917	cyoA1	cytochrome ubiquinol oxidase subunit II	RSIPO_RS20645	cytochrome ubiquinol oxidase subunit II	RRSL_02752	ubiquinol oxidase subunit II	COG1622	Heme/copper-type cytochrome/quinol oxidases, subunit 2	C	Energy production and conversion	Psyr_1141	cytochrome o ubiquinol oxidase subunit II	Energy generation
RSUY_RS02705	RSUY_05550	cytochrome ubiquinol oxidase subunit I	RSc2916	cyoB1	cytochrome ubiquinol oxidase subunit I / cytochrome ubiquinol oxidase subunit I	NA	NA	RRSL_02751	cytochrome O ubiquinol oxidase	COG0843	Heme/copper-type cytochrome/quinol oxidases, subunit 1	C	Energy production and conversion	Psyr_1142	cytochrome-c oxidase	Energy generation
RSUY_RS02710	RSUY_05560	cytochrome o ubiquinol oxidase subunit III	RSc2915	cyoC1	cytochrome o ubiquinol oxidase subunit III	RSIPO_RS20630	cytochrome o ubiquinol oxidase subunit III	RRSL_02750	cytochrome O ubiquinol oxidase	COG1845	Heme/copper-type cytochrome/quinol oxidase, subunit 3	C	Energy production and conversion	Psyr_1143	cytochrome c oxidase subunit III	Energy generation
RSUY_RS02715	RSUY_05570	cytochrome o ubiquinol oxidase subunit IV	RSc2914	cyoD1	cytochrome o ubiquinol oxidase subunit IV	NA	NA	RRSL_02749	cytochrome O ubiquinol oxidase	COG3125	Heme/copper-type cytochrome/quinol oxidase, subunit 4	C	Energy production and conversion	Psyr_1144	cytochrome C oxidase subunit IV	Energy generation
RSUY_RS02720	RSUY_05580	energy-dependent translational throttle proteinEttA	RSc2913	-	energy-dependent translational throttle proteinEttA	RSIPO_RS20620	energy-dependent translational throttle proteinEttA	RRSL_02748	ABC transporter ATP-binding protein	COG0488 / COG0488 / COG1131 / COG1131 / COG1123 / COG1123 / COG1122 / COG1122 / COG4988 / COG4988 / COG1116 / COG1116 / COG2274 / COG2274 / COG1121 / COG1121 / COG1120 / COG1120 / COG1118 / COG1118 / COG1136 / COG1136 / COG3839 / COG3839 / COG4987 / COG4987 / COG3638 / COG3638 / COG3842 / COG3842 / COG4618 / COG4618 / COG1124 / COG1124 / COG4181 / COG4181 / COG1126 / COG1126 / COG1126 / COG4178 /…	ATPase components of ABC transporters with duplicated ATPase domains / ATPase components of ABC transporters with duplicated ATPase domains / ABC-type multidrug transport system, ATPase component / ABC-type multidrug transport system, ATPase component / ATPase components of various ABC-type transport systems, contain duplicated ATPase / ATPase components of various ABC-type transport systems, con…	R / R / V / V / R / R / P / P / C,O / C,O / P / P / V / V / P / P / P,H / P,H / P / P / V / V / G / G / C,O / C,O / P / P / E / E / R / R / E,P / E,P / Q / Q / E / E / E / R / Q / Q / R / R / E / E / R / R / D / D / V / V / R / R / R / R / R / R / P / P / P / P / P / P / G / G / G / P / P / C,P / C,P / O / O / R / R / R / G,M / G,M / P / P / E,P / R / R / E / E / E / E / E / E / E / E / E / E / H…	General function prediction only / General function prediction only / Defense mechanisms / Defense mechanisms / General function prediction only / General function prediction only / Inorganic ion transport and metabolism / Inorganic ion transport and metabolism / Energy production and conversion,Posttranslational modification, protein turnover, chaperones / Energy production and conversion,Posttr…	Psyr_4264	ABC transporter ATP-binding protein	NA
RSUY_RS02725	RSUY_05590	iron-binding protein	RSc2912	-	iron-binding protein	RSIPO_RS20615	iron-binding protein	RRSL_02747	iron-binding protein	COG3369	Uncharacterized conserved protein	S	Function unknown	NA	NA	NA
RSUY_RS02730	RSUY_05600	aminoacyl-tRNA deacylase	RSc2911	-	aminoacyl-tRNA deacylase	RSIPO_RS20610	aminoacyl-tRNA deacylase	RRSL_02746	prolyl-tRNA synthetase	COG2606	Uncharacterized conserved protein	S	Function unknown	NA	NA	NA
RSUY_RS02735	RSUY_05610	hypothetical protein	-	-	hypothetical protein	RSIPO_RS20605	hypothetical protein	NA	NA	NA		NA		NA	NA	NA
RSUY_RS02740	RSUY_05620	glucan biosynthesis glucosyltransferase H	RSc2909	mdoH	glucan biosynthesis protein H	RSIPO_RS20600	glucan biosynthesis glucosyltransferase H	RRSL_02744	glucosyltransferase	COG2943 / COG1215	Membrane glycosyltransferase / Glycosyltransferases, probably involved in cell wall biogenesis	M / M	Cell wall/membrane/envelope biogenesis / Cell wall/membrane/envelope biogenesis	Psyr_0378	glucosyltransferase MdoH	Polysaccharide synthesis and regulation
RSUY_RS02745	RSUY_05630	glucan biosynthesis protein D	RSc2908	mdoG	glucan biosynthesis protein D	RSIPO_RS20595	glucan biosynthesis protein D	RRSL_02743	glucan biosynthesis protein D	COG3131	Periplasmic glucans biosynthesis protein	P	Inorganic ion transport and metabolism	Psyr_0377	glucan biosynthesis protein G	Polysaccharide synthesis and regulation
RSUY_RS02750	RSUY_05640	hypothetical protein	RSc2907	-	hypothetical protein	RSIPO_RS20590	hypothetical protein	RRSL_02742	signal peptide protein	NA		NA		NA	NA	NA
RSUY_RS02755	RSUY_05660	3-octaprenyl-4-hydroxybenzoate carboxy-lyase	RSc2905	ubiX	3-octaprenyl-4-hydroxybenzoate carboxy-lyase	RSIPO_RS20585	3-octaprenyl-4-hydroxybenzoate carboxy-lyase	RRSL_02740	3-polyprenyl-4-hydroxybenzoate decarboxylase	COG0163 / COG0452 / COG1036	3-polyprenyl-4-hydroxybenzoate decarboxylase / Phosphopantothenoylcysteine synthetase/decarboxylase / Archaeal flavoproteins	H / H / C	Coenzyme transport and metabolism / Coenzyme transport and metabolism / Energy production and conversion	Psyr_0631	aromatic acid decarboxylase	Cofactor metabolism
RSUY_RS02760	RSUY_05670	monothiol glutaredoxin, Grx4 family	RSc2904	-	monothiol glutaredoxin, Grx4 family	RSIPO_RS20580	monothiol glutaredoxin, Grx4 family	NA	NA	COG0278 / COG0695	Glutaredoxin-related protein / Glutaredoxin and related proteins	O / O	Posttranslational modification, protein turnover, chaperones / Posttranslational modification, protein turnover, chaperones	Psyr_3898	glutaredoxin-like protein	Oxidative stress tolerance
RSUY_RS02765	RSUY_05680	protein-(glutamine-N5) methyltransferase,release factor-specific	RSc2903	-	protein-(glutamine-N5) methyltransferase,release factor-specific	RSIPO_RS20575	protein-(glutamine-N5) methyltransferase,release factor-specific	RRSL_02739	N5-glutamine S-adenosyl-L-methionine-dependentmethyltransferase	COG2890 / COG2265 / COG2813	Methylase of polypeptide chain release factors / SAM-dependent methyltransferases related to tRNA (uracil-5-)-methyltransferase / 16S RNA G1207 methylase RsmC	J / J / J	Translation, ribosomal structure and biogenesis / Translation, ribosomal structure and biogenesis / Translation, ribosomal structure and biogenesis	Psyr_0950	modification methylase HemK	NA
RSUY_RS02770	RSUY_05690	hypothetical protein	RSc2902	-	hypothetical protein	RSIPO_RS20570	hypothetical protein	RRSL_02738	hypothetical protein	NA		NA		NA	NA	NA
RSUY_RS02775	RSUY_05700	peptide chain release factor 1	RSc2901	prfA	peptide chain release factor 1	RSIPO_RS20565	peptide chain release factor 1	RRSL_02737	peptide chain release factor 1	COG0216 / COG1186	Protein chain release factor A / Protein chain release factor B	J / J	Translation, ribosomal structure and biogenesis / Translation, ribosomal structure and biogenesis	Psyr_0949	peptide chain release factor 1	Translation
RSUY_RS02780	RSUY_05710	glutamyl-tRNA reductase	RSc2900	hemA	glutamyl-tRNA reductase	RSIPO_RS20560	glutamyl-tRNA reductase	RRSL_02736	glutamyl-tRNA reductase	COG0373 / COG0169 / COG2423	Glutamyl-tRNA reductase / Shikimate 5-dehydrogenase / Predicted ornithine cyclodeaminase, mu-crystallin homolog	H / E / E	Coenzyme transport and metabolism / Amino acid transport and metabolism / Amino acid transport and metabolism	Psyr_0948	glutamyl-tRNA reductase	Cofactor metabolism
RSUY_RS02785	RSUY_05720	hypothetical protein	RSc2899	-	hypothetical protein	RSIPO_RS20555	hypothetical protein	RRSL_02735	hypothetical protein	NA		NA		NA	NA	NA
RSUY_RS02790	RSUY_05730	GTP-binding protein YchF	RSc2898	-	GTP-binding protein YchF	RSIPO_RS20550	GTP-binding protein YchF	RRSL_02734	GTP-binding protein YchF	COG0012 / COG0536 / COG1163 / COG2262 / COG0370 / COG1160 / COG1160 / COG1084 / COG1161 / COG1159 / COG0486 / COG1100	Predicted GTPase, probable translation factor / Predicted GTPase / Predicted GTPase / GTPases / Fe2+ transport system protein B / Predicted GTPases / Predicted GTPases / Predicted GTPase / Predicted GTPases / GTPase / Predicted GTPase / GTPase SAR1 and related small G proteins	J / R / R / R / P / R / R / R / R / R / R / R	Translation, ribosomal structure and biogenesis / General function prediction only / General function prediction only / General function prediction only / Inorganic ion transport and metabolism / General function prediction only / General function prediction only / General function prediction only / General function prediction only / General function prediction only / General function prediction …	Psyr_0941	GTP-dependent nucleic acid-binding protein EngD	NA
RSUY_RS02795	RSUY_05740	flagellar assembly protein FliT	RSc2897	-	flagellar assembly protein FliT	RSIPO_RS20545	flagellar assembly protein FliT	RRSL_02733	flagellar assembly protein FliT	NA		NA		NA	NA	NA
RSUY_RS02800	RSUY_05750	lytic transglycosylase	RSc2896	-	lytic transglycosylase	RSIPO_RS20540	lytic transglycosylase	RRSL_02732	lytic transglycosylase	COG0741	Soluble lytic murein transglycosylase and related regulatory proteins (some contain LysM/invasin domains)	M	Cell wall/membrane/envelope biogenesis	NA	NA	NA
RSUY_RS02805	RSUY_05760	hypothetical protein	RSc2895	-	hypothetical protein	RSIPO_RS20535	hypothetical protein	RRSL_02731	signal peptide protein	NA		NA		NA	NA	NA
RSUY_RS02810	RSUY_05770	hypothetical protein	RSc2894	-	hypothetical protein	RSIPO_RS20530	hypothetical protein	RRSL_02730	hypothetical protein	NA		NA		NA	NA	NA
RSUY_RS02815	RSUY_05780	ubiquinone biosynthesis hydroxylase UbiH	RSc2893	-	ubiquinone biosynthesis hydroxylase UbiH	RSIPO_RS20525	ubiquinone biosynthesis hydroxylase UbiH	RRSL_02729	ubiquinone biosynthesis hydroxylase UbiH	COG0654 / COG0644	2-polyprenyl-6-methoxyphenol hydroxylase and related FAD-dependent oxidoreductases / Dehydrogenases (flavoproteins)	H,C / C	Coenzyme transport and metabolism,Energy production and conversion / Energy production and conversion	NA	NA	NA
RSUY_RS02820	RSUY_05790	thiol:disulfide interchange protein	RSc2892	dsbC	thiol:disulfide interchange protein	RSIPO_RS20520	thiol:disulfide interchange protein	RRSL_02728	thiol:disulfide interchange protein	COG1651	Protein-disulfide isomerase	O	Posttranslational modification, protein turnover, chaperones	Psyr_1289	glutaredoxin	Oxidative stress tolerance
RSUY_RS02825	RSUY_05800	alcohol dehydrogenase	RSc2891	-	alcohol dehydrogenase	RSIPO_RS20515	alcohol dehydrogenase	RRSL_02727	alcohol dehydrogenase	COG0604 / COG1064 / COG1063 / COG2130	NADPH:quinone reductase and related Zn-dependent oxidoreductases / Zn-dependent alcohol dehydrogenases / Threonine dehydrogenase and related Zn-dependent dehydrogenases / Putative NADP-dependent oxidoreductases	C,R / R / E,R / R	Energy production and conversion,General function prediction only / General function prediction only / Amino acid transport and metabolism,General function prediction only / General function prediction only	Psyr_2753	zinc-containing alcohol dehydrogenasesuperfamily protein	NA
RSUY_RS02830	RSUY_05810	peptidase M61	RSc2890	-	peptidase M61	RSIPO_RS20510	peptidase M61	RRSL_02726	peptidase M61	COG3975 / COG0265 / COG0793 / COG0308	Predicted protease with the C-terminal PDZ domain / Trypsin-like serine proteases, typically periplasmic, contain C-terminal PDZ domain / Periplasmic protease / Aminopeptidase N	R / O / M / E	General function prediction only / Posttranslational modification, protein turnover, chaperones / Cell wall/membrane/envelope biogenesis / Amino acid transport and metabolism	NA	NA	NA
RSUY_RS02835	RSUY_05820	membrane protein	RSc2889	-	membrane protein	RSIPO_RS20505	membrane protein	RRSL_02725	membrane protein	COG1289 / COG4129	Predicted membrane protein / Predicted membrane protein	S / S	Function unknown / Function unknown	Psyr_0514	intergral membrane protein, YccS:integralmembrane protein, YccS/YhfK	NA
RSUY_RS02840	RSUY_05830	uracil-DNA glycosylase	RSc2887	ung	uracil-DNA glycosylase	RSIPO_RS20500	uracil-DNA glycosylase	RRSL_02724	uracil-DNA glycosylase	COG0692	Uracil DNA glycosylase	L	Replication, recombination and repair	Psyr_3970	uracil-DNA glycosylase	Replication and DNA repair
RSUY_RS02845	RSUY_05840	adenylate cyclase	RSc2886	-	adenylate cyclase	RSIPO_RS20495	adenylate cyclase	RRSL_02723	adenylate cyclase	COG3025 / COG4116	Uncharacterized conserved protein / Uncharacterized protein conserved in bacteria	S / S	Function unknown / Function unknown	NA	NA	NA
RSUY_RS02850	RSUY_05850	indole-3-glycerol-phosphate synthase	RSc2885	trpC1	Indole-3-glycerol phosphate synthase 1	RSIPO_RS20490	indole-3-glycerol-phosphate synthase	RRSL_02722	indole-3-glycerol-phosphate synthase	COG0134	Indole-3-glycerol phosphate synthase	E	Amino acid transport and metabolism	Psyr_4579	indole-3-glycerol-phosphate synthase	Amino acid metabolism and transport
RSUY_RS02855	RSUY_05860	anthranilate phosphoribosyltransferase	RSc2884	trpD	Anthranilate phosphoribosyltransferase 1	RSIPO_RS20485	anthranilate phosphoribosyltransferase	RRSL_02721	anthranilate phosphoribosyltransferase	COG0547	Anthranilate phosphoribosyltransferase	E	Amino acid transport and metabolism	Psyr_4580	anthranilate phosphoribosyltransferase	Amino acid metabolism and transport
RSUY_RS02860	RSUY_05870	hypothetical protein	RSc2883	-	hypothetical protein	RSIPO_RS20480	hypothetical protein	RRSL_02720	signal peptide protein	NA		NA		NA	NA	NA
RSUY_RS02865	RSUY_05880	glutamine amidotransferase	RSc2882	trpG	glutamine amidotransferase	RSIPO_RS20475	glutamine amidotransferase	RRSL_02719	anthranilate synthase subunit II	COG0512 / COG0518 / COG0505 / COG2071 / COG0118	Anthranilate/para-aminobenzoate synthases component II / GMP synthase - Glutamine amidotransferase domain / Carbamoylphosphate synthase small subunit / Predicted glutamine amidotransferases / Glutamine amidotransferase	E,H / F / E,F / R / E	Amino acid transport and metabolism,Coenzyme transport and metabolism / Nucleotide transport and metabolism / Amino acid transport and metabolism,Nucleotide transport and metabolism / General function prediction only / Amino acid transport and metabolism	Psyr_4581	anthranilate synthase component II	Amino acid metabolism and transport
RSUY_RS02870	RSUY_05890	anthranilate synthase component I	RSc2881	trpE	anthranilate synthase component I	RSIPO_RS20470	anthranilate synthase component I	RRSL_02718	anthranilate synthase subunit I	COG0147 / COG1169	Anthranilate/para-aminobenzoate synthases component I / Isochorismate synthase	E,H / H,Q	Amino acid transport and metabolism,Coenzyme transport and metabolism / Coenzyme transport and metabolism,Secondary metabolites biosynthesis, transport and catabolism	Psyr_4609	anthranilate synthase component I	Amino acid metabolism and transport
RSUY_RS02875	RSUY_05900	phosphoglycolate phosphatase, bacterial	RSc2880	gph	phosphoglycolate phosphatase, bacterial	RSIPO_RS20465	phosphoglycolate phosphatase, bacterial	RRSL_02717	phosphoglycolate phosphatase	COG0546 / COG0637 / COG1011 / COG0241 / COG0561 / COG0647 / COG0560 / COG4229 / COG2179	Predicted phosphatases / Predicted phosphatase/phosphohexomutase / Predicted hydrolase (HAD superfamily) / Histidinol phosphatase and related phosphatases / Predicted hydrolases of the HAD superfamily / Predicted sugar phosphatases of the HAD superfamily / Phosphoserine phosphatase / Predicted enolase-phosphatase / Predicted hydrolase of the HAD superfamily	R / R / R / E / R / G / E / C / R	General function prediction only / General function prediction only / General function prediction only / Amino acid transport and metabolism / General function prediction only / Carbohydrate transport and metabolism / Amino acid transport and metabolism / Energy production and conversion / General function prediction only	Psyr_4610	phosphoglycolate phosphatase	Organic acid metabolism and transport
RSUY_RS02880	RSUY_05910	ribulose-phosphate 3-epimerase	RSc2879	rpe	ribulose-phosphate 3-epimerase	RSIPO_RS20460	ribulose-phosphate 3-epimerase	RRSL_02716	ribulose-phosphate 3-epimerase	COG0036 / COG3142 / COG0269	Pentose-5-phosphate-3-epimerase / Uncharacterized protein involved in copper resistance / 3-hexulose-6-phosphate synthase and related proteins	G / P / G	Carbohydrate transport and metabolism / Inorganic ion transport and metabolism / Carbohydrate transport and metabolism	Psyr_4611	ribulose-phosphate 3-epimerase	Carbohydrate metabolism and transport
RSUY_RS02885	RSUY_05920	Co2+/Mg2+ efflux protein ApaG	RSc2878	apaG	Co2+/Mg2+ efflux protein ApaG	RSIPO_RS20455	Co2+/Mg2+ efflux protein ApaG	RRSL_02715	magnesium transporter ApaG	COG2967	Uncharacterized protein affecting Mg2+/Co2+ transport	P	Inorganic ion transport and metabolism	Psyr_4628	ApaG protein	NA
RSUY_RS02890	RSUY_05930	hypothetical protein	RSc2877	-	hypothetical protein	RSIPO_RS20450	hypothetical protein	NA	NA	NA		NA		NA	NA	NA
RSUY_RS02895	RSUY_05940	murein transglycosylase	RSc2876	-	murein transglycosylase	RSIPO_RS20445	murein transglycosylase	RRSL_02714	murein transglycosylase	COG2821	Membrane-bound lytic murein transglycosylase	M	Cell wall/membrane/envelope biogenesis	Psyr_0880	MltA:3D	NA
RSUY_RS02900	RSUY_05950	phenylacetate-CoA ligase	RSc2875	paaK	phenylacetate-CoA ligase	RSIPO_RS20440	phenylacetate-CoA ligase	RRSL_02713	phenylacetate-CoA ligase	COG1541 / COG0318 / COG0365 / COG1020	Coenzyme F390 synthetase / Acyl-CoA synthetases (AMP-forming)/AMP-acid ligases II / Acyl-coenzyme A synthetases/AMP-(fatty) acid ligases / Non-ribosomal peptide synthetase modules and related proteins	H / I,Q / I / Q	Coenzyme transport and metabolism / Lipid transport and metabolism,Secondary metabolites biosynthesis, transport and catabolism / Lipid transport and metabolism / Secondary metabolites biosynthesis, transport and catabolism	NA	NA	NA
RSUY_RS02905	RSUY_05960	phenylacetic acid degradation protein PaaD	RSc2874	paaI	phenylacetic acid degradation protein PaaD	RSIPO_RS20435	phenylacetic acid degradation protein PaaD	NA	NA	COG2050	Uncharacterized protein, possibly involved in aromatic compounds catabolism	Q	Secondary metabolites biosynthesis, transport and catabolism	NA	NA	NA
RSUY_RS02910	RSUY_05970	2-(1,2-epoxy-1,2-dihydrophenyl)acetyl-CoAisomerase	RSc2873	paaG1	2-(1,2-epoxy-1,2-dihydrophenyl)acetyl-CoAisomerase	NA	NA	RRSL_02711	enoyl-CoA hydratase	COG1024 / COG0447	Enoyl-CoA hydratase/carnithine racemase / Dihydroxynaphthoic acid synthase	I / H	Lipid transport and metabolism / Coenzyme transport and metabolism	NA	NA	NA
RSUY_RS02945	RSUY_06040	amidohydrolase	RSc2871	hipO	amidohydrolase	RSIPO_RS20400	amidohydrolase	RRSL_01963	amidohydrolase	COG1473 / COG0624 / COG2195	Metal-dependent amidase/aminoacylase/carboxypeptidase / Acetylornithine deacetylase/Succinyl-diaminopimelate desuccinylase and related deacylases / Di- and tripeptidases	R / E / E	General function prediction only / Amino acid transport and metabolism / Amino acid transport and metabolism	Psyr_3523	peptidase M20D, amidohydrolase	Amino acid metabolism and transport
RSUY_RS02950	RSUY_06050	ABC transporter substrate-binding protein	RSc2870	dppA1	ABC transporter substrate-binding protein / ABC transporter substrate-binding protein	RSIPO_RS07745 / RSIPO_RS20395	ABC transporter substrate-binding protein / ABC transporter substrate-binding protein	RRSL_01964 / RRSL_02037	ABC transporter substrate-binding protein / ABC transporter substrate-binding protein	COG0747 / COG4166 / COG4533	ABC-type dipeptide transport system, periplasmic component / ABC-type oligopeptide transport system, periplasmic component / ABC-type uncharacterized transport system, periplasmic component	E / E / R	Amino acid transport and metabolism / Amino acid transport and metabolism / General function prediction only	NA	NA	NA
RSUY_RS02955	RSUY_06060	ABC transporter permease	RSc2869	dppB1	ABC transporter permease	RSIPO_RS20390	ABC transporter permease	RRSL_01965	ABC transporter permease	COG0601 / COG4168 / COG4174 / COG1173 / COG4239	ABC-type dipeptide/oligopeptide/nickel transport systems, permease components / ABC-type antimicrobial peptide transport system, permease component / ABC-type uncharacterized transport system, permease component / ABC-type dipeptide/oligopeptide/nickel transport systems, permease components / ABC-type uncharacterized transport system, permease component	E,P / V / R / E,P / R	Amino acid transport and metabolism,Inorganic ion transport and metabolism / Defense mechanisms / General function prediction only / Amino acid transport and metabolism,Inorganic ion transport and metabolism / General function prediction only	NA	NA	NA
RSUY_RS02960	RSUY_06070	peptide ABC transporter permease	RSc2868	dppC1	peptide ABC transporter permease	RSIPO_RS20385	peptide ABC transporter permease	RRSL_01966	peptide ABC transporter permease	COG1173 / COG4239 / COG4171 / COG0601 / COG0555 / COG4149 / COG1178 / COG0600 / COG2011 / COG4174 / COG0765 / COG1177 / COG4168 / COG1174 / COG4215	ABC-type dipeptide/oligopeptide/nickel transport systems, permease components / ABC-type uncharacterized transport system, permease component / ABC-type antimicrobial peptide transport system, permease component / ABC-type dipeptide/oligopeptide/nickel transport systems, permease components / ABC-type sulfate transport system, permease component / ABC-type molybdate transport system, permease com…	E,P / R / V / E,P / O / P / P / P / P / R / E / E / V / E / E	Amino acid transport and metabolism,Inorganic ion transport and metabolism / General function prediction only / Defense mechanisms / Amino acid transport and metabolism,Inorganic ion transport and metabolism / Posttranslational modification, protein turnover, chaperones / Inorganic ion transport and metabolism / Inorganic ion transport and metabolism / Inorganic ion transport and metabolism / Ino…	NA	NA	NA
RSUY_RS02965	RSUY_06080	peptide ABC transporter substrate-bindingprotein	RSc2867	dppD1	peptide ABC transporter substrate-bindingprotein	RSIPO_RS20380	peptide ABC transporter substrate-bindingprotein	RRSL_01967	peptide ABC transporter substrate-bindingprotein	COG0444 / COG1123 / COG1123 / COG4172 / COG4172 / COG4608 / COG1124 / COG4170 / COG1131 / COG1135 / COG1136 / COG1126 / COG4167 / COG4107 / COG1122 / COG4175 / COG3839 / COG3842 / COG1116 / COG1127 / COG3638 / COG1125 / COG4598 / COG1121 / COG1118 / COG4181 / COG0411 / COG1120 / COG1129 / COG1129 / COG1132 / COG2884 / COG4161 / COG4555 / COG3840 / COG2274 / COG1117 / COG4525 / COG4152 / COG0396 /…	ABC-type dipeptide/oligopeptide/nickel transport system, ATPase component / ATPase components of various ABC-type transport systems, contain duplicated ATPase / ATPase components of various ABC-type transport systems, contain duplicated ATPase / ABC-type uncharacterized transport system, duplicated ATPase component / ABC-type uncharacterized transport system, duplicated ATPase component / ABC-typ…	E,P / R / R / R / R / E / E,P / V / V / P / V / E / V / P / P / E / G / E / P / Q / P / E / E / P / P / Q / E / P,H / G / G / V / D / E / C,P / H / V / P / P / R / O / P / R / R / E / C,O / R / R / P / C,O / R / P / R / G,M / O / R / R / R / R / P / R / P / R / R / H / O / Q,P / R / R / R / L	Amino acid transport and metabolism,Inorganic ion transport and metabolism / General function prediction only / General function prediction only / General function prediction only / General function prediction only / Amino acid transport and metabolism / Amino acid transport and metabolism,Inorganic ion transport and metabolism / Defense mechanisms / Defense mechanisms / Inorganic ion transport a…	NA	NA	NA
RSUY_RS02970	RSUY_06090	peptide ABC transporter ATP-binding protein	RSc2866	dppF1	peptide ABC transporter ATP-binding protein	RSIPO_RS20375	peptide ABC transporter ATP-binding protein	RRSL_01968	peptide ABC transporter ATP-binding protein	COG4608 / COG0444 / COG1123 / COG1123 / COG1124 / COG4172 / COG4172 / COG4167 / COG1135 / COG4170 / COG1127 / COG3842 / COG1136 / COG1126 / COG1131 / COG1125 / COG1116 / COG1118 / COG1129 / COG1129 / COG1122 / COG4107 / COG1120 / COG4175 / COG0411 / COG3638 / COG3839 / COG3840 / COG1117 / COG2274 / COG2884 / COG3845 / COG3845 / COG4525 / COG1121 / COG4161 / COG4148 / COG1132 / COG4598 / COG4555 /…	ABC-type oligopeptide transport system, ATPase component / ABC-type dipeptide/oligopeptide/nickel transport system, ATPase component / ATPase components of various ABC-type transport systems, contain duplicated ATPase / ATPase components of various ABC-type transport systems, contain duplicated ATPase / ABC-type dipeptide/oligopeptide/nickel transport system, ATPase component / ABC-type uncharact…	E / E,P / R / R / E,P / R / R / V / P / V / Q / E / V / E / V / E / P / P / G / G / P / P / P,H / E / E / P / G / H / P / V / D / R / R / P / P / E / P / V / E / C,P / C,O / E / Q / R / O / R / G,M / R / P / R / C,O / R / P / R / R / P / Q,P / P / O / R / R / R / R / R / R / R / O / H	Amino acid transport and metabolism / Amino acid transport and metabolism,Inorganic ion transport and metabolism / General function prediction only / General function prediction only / Amino acid transport and metabolism,Inorganic ion transport and metabolism / General function prediction only / General function prediction only / Defense mechanisms / Inorganic ion transport and metabolism / Defen…	NA	NA	NA
RSUY_RS02975	RSUY_06100	acetylornithine deacetylase	-	-	NA	RSIPO_RS20370	acetylornithine deacetylase	RRSL_01969	acetylornithine deacetylase	COG0624 / COG2195 / COG1473 / COG4187	Acetylornithine deacetylase/Succinyl-diaminopimelate desuccinylase and related deacylases / Di- and tripeptidases / Metal-dependent amidase/aminoacylase/carboxypeptidase / Arginine degradation protein (predicted deacylase)	E / E / R / E	Amino acid transport and metabolism / Amino acid transport and metabolism / General function prediction only / Amino acid transport and metabolism	Psyr_0150	acetylornithine deacetylase	Amino acid metabolism and transport
RSUY_RS02980	RSUY_06110	ABC transporter permease	RSc2864	-	ABC transporter permease	RSIPO_RS20365	ABC transporter permease	RRSL_01970	ABC transporter permease	COG0683	ABC-type branched-chain amino acid transport systems, periplasmic component	E	Amino acid transport and metabolism	NA	NA	NA
RSUY_RS02985	RSUY_06120	PTS fructose transporter subunit IIBC	RSc2863	fruA	PTS fructose transporter subunit IIBC	RSIPO_RS20360	PTS fructose transporter subunit IIBC	RRSL_01972	PTS fructose transporter subunit IIBC	COG1299 / COG1445	Phosphotransferase system, fructose-specific IIC component / Phosphotransferase system fructose-specific component IIB	G / G	Carbohydrate transport and metabolism / Carbohydrate transport and metabolism	Psyr_0823	phosphotransferase system PTS, fructose-specificIIB subunit:PTS fructose IIC component	Carbohydrate metabolism and transport
RSUY_RS02990	RSUY_06130	1-phosphofructokinase	RSc2862	fruK	1-phosphofructokinase	RSIPO_RS20355	1-phosphofructokinase	RRSL_01973	1-phosphofructokinase	COG1105 / COG0524 / COG2240 / COG2870 / COG0351	Fructose-1-phosphate kinase and related fructose-6-phosphate kinase (PfkB) / Sugar kinases, ribokinase family / Pyridoxal/pyridoxine/pyridoxamine kinase / ADP-heptose synthase, bifunctional sugar kinase/adenylyltransferase / Hydroxymethylpyrimidine/phosphomethylpyrimidine kinase	G / G / H / M / H	Carbohydrate transport and metabolism / Carbohydrate transport and metabolism / Coenzyme transport and metabolism / Cell wall/membrane/envelope biogenesis / Coenzyme transport and metabolism	Psyr_0822	1-phosphofructokinase	Carbohydrate metabolism and transport
RSUY_RS02995	RSUY_06140	PTS fructose transporter subunit IIA	RSc2861	fruB	PTS fructose transporter subunit IIA	RSIPO_RS20350	multiphosphoryl transfer protein mtp	RRSL_01974	PTS fructose transporter subunit IIA	COG1080 / COG3605 / COG4668 / COG0574 / COG1762 / COG1925 / COG3848	Phosphoenolpyruvate-protein kinase (PTS system EI component in bacteria) / Signal transduction protein containing GAF and PtsI domains / Mannitol/fructose-specific phosphotransferase system, IIA domain / Phosphoenolpyruvate synthase/pyruvate phosphate dikinase / Phosphotransferase system mannitol/fructose-specific IIA domain (Ntr-type) / Phosphotransferase system, HPr-related proteins / Phosphohi…	G / T / G / G / G,T / G / T	Carbohydrate transport and metabolism / Signal transduction mechanisms / Carbohydrate transport and metabolism / Carbohydrate transport and metabolism / Carbohydrate transport and metabolism,Signal transduction mechanisms / Carbohydrate transport and metabolism / Signal transduction mechanisms	Psyr_0821	phosphoenolpyruvate-protein phosphotransferase	Carbohydrate metabolism and transport
RSUY_RS03000	RSUY_06150	LacI family transcriptional regulator	RSc2860	fruR	LacI family transcriptional regulator	RSIPO_RS20345	LacI family transcriptional regulator	RRSL_01975	LacI family transcription regulator	COG1609 / COG1879	Transcriptional regulators / ABC-type sugar transport system, periplasmic component	K / G	Transcription / Carbohydrate transport and metabolism	NA	NA	NA
RSUY_RS03005	RSUY_06160	molybdopterin oxidoreductase	RSc2859	-	molybdopterin oxidoreductase	RSIPO_RS20340	molybdopterin oxidoreductase	RRSL_01976	molybdopterin oxidoreductase	COG0243 / COG3383 / COG1029 / COG5013 / COG5013 / COG5013 / COG1034	Anaerobic dehydrogenases, typically selenocysteine-containing / Uncharacterized anaerobic dehydrogenase / Formylmethanofuran dehydrogenase subunit B / Nitrate reductase alpha subunit / Nitrate reductase alpha subunit / Nitrate reductase alpha subunit / NADH dehydrogenase/NADH:ubiquinone oxidoreductase 75 kD subunit (chain G)	C / R / C / C / C / C / C	Energy production and conversion / General function prediction only / Energy production and conversion / Energy production and conversion / Energy production and conversion / Energy production and conversion / Energy production and conversion	Psyr_3605	trimethylamine-N-oxide reductase (cytochrome c)	Sulfur metabolism and transport
RSUY_RS03010	RSUY_06170	aminopeptidase	RSc2858	-	aminopeptidase	RSIPO_RS20335	aminopeptidase	RRSL_01977	aminopeptidase	COG4324	Predicted aminopeptidase	R	General function prediction only	Psyr_0043	hypothetical protein	NA
RSUY_RS03015	RSUY_06180	long-chain-fatty-acid--CoA ligase	RSc2857	fadD1	long-chain-fatty-acid--CoA ligase	RSIPO_RS10095 / RSIPO_RS20330	long-chain-fatty-acid--CoA ligase / long-chain-fatty-acid--CoA ligase	RRSL_01978 / RRSL_04146	long-chain fatty acid--CoA ligase / long-chain fatty acid--CoA ligase	COG0318 / COG0365 / COG1022 / COG1021 / COG1020 / COG1541	Acyl-CoA synthetases (AMP-forming)/AMP-acid ligases II / Acyl-coenzyme A synthetases/AMP-(fatty) acid ligases / Long-chain acyl-CoA synthetases (AMP-forming) / Peptide arylation enzymes / Non-ribosomal peptide synthetase modules and related proteins / Coenzyme F390 synthetase	I,Q / I / I / Q / Q / H	Lipid transport and metabolism,Secondary metabolites biosynthesis, transport and catabolism / Lipid transport and metabolism / Lipid transport and metabolism / Secondary metabolites biosynthesis, transport and catabolism / Secondary metabolites biosynthesis, transport and catabolism / Coenzyme transport and metabolism	Psyr_3834 / Psyr_3836	long-chain-fatty-acid--CoA ligase / long-chain-fatty-acid--CoA ligase	NA / NA
RSUY_RS03020	RSUY_06190	MFS transporter	RSc2856	-	MFS transporter	RSIPO_RS20325	MFS transporter	RRSL_01979	MFS transporter	COG2211	Na+/melibiose symporter and related transporters	G	Carbohydrate transport and metabolism	Psyr_1278	citrate-proton symport	Organic acid metabolism and transport
RSUY_RS03030	RSUY_06220	2-octaprenyl-3-methyl-6-methoxy-1,4-benzoquinolhydroxylase	RSc2854	-	2-nonaprenyl-3-methyl-6-methoxy-1,4-benzoquinolhydroxylase	RSIPO_RS20315	2-octaprenyl-3-methyl-6-methoxy-1,4-benzoquinolhydroxylase	RRSL_01982	2-nonaprenyl-3-methyl-6-methoxy-1,4-benzoquinolhydroxylase	COG2941	Ubiquinone biosynthesis protein COQ7	H	Coenzyme transport and metabolism	Psyr_4574	hypothetical protein	Cofactor metabolism
RSUY_RS03035	RSUY_06230	division/cell wall cluster transcriptionalrepressor MraZ	RSc2853	-	division/cell wall cluster transcriptionalrepressor MraZ	RSIPO_RS20310	division/cell wall cluster transcriptionalrepressor MraZ	RRSL_01983	cell division protein MraZ	COG2001	Uncharacterized protein conserved in bacteria	S	Function unknown	Psyr_4111	cell division protein MraZ	Cell division
RSUY_RS03040	RSUY_06240	16S rRNA(cytosine(1402)-N(4))-methyltransferase	RSc2852	mraW	ribosomal RNA small subunit methyltransferase H	RSIPO_RS20305	16S rRNA(cytosine(1402)-N(4))-methyltransferase	RRSL_01984	16S rRNA methyltransferase	COG0275	Predicted S-adenosylmethionine-dependent methyltransferase involved in cell envelope biogenesis	M	Cell wall/membrane/envelope biogenesis	Psyr_4110	S-adenosyl-methyltransferase MraW	Peptidoglycan/cell wall polymers
RSUY_RS03045	RSUY_06250	cell division protein FtsL	RSc2851	ftsL	cell division protein FtsL	RSIPO_RS20300	cell division protein FtsL	RRSL_01985	cell division protein FtsL	COG3116	Cell division protein	D	Cell cycle control, cell division, chromosome partitioning	NA	NA	NA
RSUY_RS03050	RSUY_06260	cell division protein	RSc2850	ftsI	cell division protein	RSIPO_RS20295	cell division protein	RRSL_01986	cell division protein	COG0768 / COG0744 / COG4953 / COG5009	Cell division protein FtsI/penicillin-binding protein 2 / Membrane carboxypeptidase (penicillin-binding protein) / Membrane carboxypeptidase/penicillin-binding protein PbpC / Membrane carboxypeptidase/penicillin-binding protein	M / M / M / M	Cell wall/membrane/envelope biogenesis / Cell wall/membrane/envelope biogenesis / Cell wall/membrane/envelope biogenesis / Cell wall/membrane/envelope biogenesis	Psyr_4108	peptidoglycan glycosyltransferase	Peptidoglycan/cell wall polymers
RSUY_RS03055	RSUY_06270	UDP-N-acetylmuramoyl-L-alanyl-D-glutamate--2,6-diaminopimelate ligase	RSc2849	murE	UDP-N-acetylmuramoyl-L-alanyl-D-glutamate--2,6-diaminopimelate ligase	RSIPO_RS20290	UDP-N-acetylmuramoyl-L-alanyl-D-glutamate--2,6-diaminopimelate ligase	RRSL_01987	UDP-N-acetylmuramoylalanyl-D-glutamate--2,6-diaminopimelate ligase	COG0769 / COG0770 / COG0771 / COG0773 / COG0285	UDP-N-acetylmuramyl tripeptide synthase / UDP-N-acetylmuramyl pentapeptide synthase / UDP-N-acetylmuramoylalanine-D-glutamate ligase / UDP-N-acetylmuramate-alanine ligase / Folylpolyglutamate synthase	M / M / M / M / H	Cell wall/membrane/envelope biogenesis / Cell wall/membrane/envelope biogenesis / Cell wall/membrane/envelope biogenesis / Cell wall/membrane/envelope biogenesis / Coenzyme transport and metabolism	Psyr_4107	UDP-N-acetylmuramoylalanyl-D-glutamate--2,6-diaminopimelate ligase	Peptidoglycan/cell wall polymers
RSUY_RS03060	RSUY_06280	UDP-N-acetylmuramoyl-tripeptide--D-alanyl-D-alanine ligase	RSc2848	murF	UDP-N-acetylmuramoyl-tripeptide--D-alanyl-D-alanine ligase	RSIPO_RS20285	UDP-N-acetylmuramoyl-tripeptide--D-alanyl-D-alanine ligase	RRSL_01988	UDP-N-acetylmuramoyl-tripeptide--D-alanyl-D-alanine ligase	COG0770 / COG0769 / COG0769 / COG0771 / COG0773	UDP-N-acetylmuramyl pentapeptide synthase / UDP-N-acetylmuramyl tripeptide synthase / UDP-N-acetylmuramyl tripeptide synthase / UDP-N-acetylmuramoylalanine-D-glutamate ligase / UDP-N-acetylmuramate-alanine ligase	M / M / M / M / M	Cell wall/membrane/envelope biogenesis / Cell wall/membrane/envelope biogenesis / Cell wall/membrane/envelope biogenesis / Cell wall/membrane/envelope biogenesis / Cell wall/membrane/envelope biogenesis	Psyr_4106	UDP-N-acetylmuramyl-tripeptide synthetase	Peptidoglycan/cell wall polymers
RSUY_RS03065	RSUY_06290	phospho-N-acetylmuramoyl-pentapeptide-transferase	RSc2847	mraY	phospho-N-acetylmuramoyl-pentapeptide-transferase	RSIPO_RS20280	phospho-N-acetylmuramoyl-pentapeptide-transferase	RRSL_01989	phospho-N-acetylmuramoyl-pentapeptide-transferase	COG0472 / COG1978	UDP-N-acetylmuramyl pentapeptide phosphotransferase/UDP-N-acetylglucosamine-1-phosphate transferase / Uncharacterized protein conserved in bacteria	M / S	Cell wall/membrane/envelope biogenesis / Function unknown	Psyr_4105	phospho-N-acetylmuramoyl-pentapeptide-transferase	Peptidoglycan/cell wall polymers
RSUY_RS03070	RSUY_06300	UDP-N-acetylmuramoylalanine--D-glutamate ligase	RSc2846	murD	UDP-N-acetylmuramoyl-L-alanine--D-glutamateligase	RSIPO_RS20275	UDP-N-acetylmuramoylalanine--D-glutamate ligase	RRSL_01990	UDP-N-acetylmuramoyl-L-alanyl-D-glutamatesynthetase	COG0771 / COG0769 / COG0770 / COG0773	UDP-N-acetylmuramoylalanine-D-glutamate ligase / UDP-N-acetylmuramyl tripeptide synthase / UDP-N-acetylmuramyl pentapeptide synthase / UDP-N-acetylmuramate-alanine ligase	M / M / M / M	Cell wall/membrane/envelope biogenesis / Cell wall/membrane/envelope biogenesis / Cell wall/membrane/envelope biogenesis / Cell wall/membrane/envelope biogenesis	Psyr_4104	UDP-N-acetylmuramoyl-L-alanyl-D-glutamatesynthetase	Peptidoglycan/cell wall polymers
RSUY_RS03075	RSUY_06310	cell division protein FtsW	RSc2845	ftsW	cell division protein FtsW	RSIPO_RS20270	cell division protein FtsW	RRSL_01991	cell division protein FtsW	COG0772	Bacterial cell division membrane protein	D	Cell cycle control, cell division, chromosome partitioning	Psyr_4103	cell cycle protein	Cell division
RSUY_RS03080	RSUY_06330	UDP-N-acetylglucosamine--N-acetylmuramyl-(pentapeptide) pyrophosphoryl-undecaprenolN-acetylglucosamine transferase	RSc2844	murG	UDP-N-acetylglucosamine--N-acetylmuramyl-(pentapeptide) pyrophosphoryl-undecaprenolN-acetylglucosamine transferase	RSIPO_RS20265	UDP-N-acetylglucosamine--N-acetylmuramyl-(pentapeptide) pyrophosphoryl-undecaprenolN-acetylglucosamine transferase	RRSL_01992	UDP-N-acetylglucosamine--N-acetylmuramyl-(pentapeptide) pyrophosphoryl-UDP N-acetylglucosaminetransferase	COG0707 / COG4671 / COG1819 / COG3980	UDP-N-acetylglucosamine:LPS N-acetylglucosamine transferase / Predicted glycosyl transferase / Glycosyl transferases, related to UDP-glucuronosyltransferase / Spore coat polysaccharide biosynthesis protein, predicted glycosyltransferase	M / R / G,C / M	Cell wall/membrane/envelope biogenesis / General function prediction only / Carbohydrate transport and metabolism,Energy production and conversion / Cell wall/membrane/envelope biogenesis	Psyr_4102	UDPdiphospho-muramoylpentapeptide beta-N-acetylglucosaminyltransferase	Peptidoglycan/cell wall polymers
RSUY_RS03085	RSUY_06340	UDP-N-acetylmuramate--L-alanine ligase	RSc2843	murC	UDP-N-acetylmuramate--L-alanine ligase	RSIPO_RS20260	UDP-N-acetylmuramate--L-alanine ligase	RRSL_01993	UDP-N-acetylmuramate--alanine ligase	COG0773 / COG0771 / COG0770 / COG0769	UDP-N-acetylmuramate-alanine ligase / UDP-N-acetylmuramoylalanine-D-glutamate ligase / UDP-N-acetylmuramyl pentapeptide synthase / UDP-N-acetylmuramyl tripeptide synthase	M / M / M / M	Cell wall/membrane/envelope biogenesis / Cell wall/membrane/envelope biogenesis / Cell wall/membrane/envelope biogenesis / Cell wall/membrane/envelope biogenesis	Psyr_4101	UDP-N-acetylmuramate--L-alanine ligase	Peptidoglycan/cell wall polymers
RSUY_RS03090	RSUY_06350	D-alanine--D-alanine ligase	RSc2842	ddl	D-alanine--D-alanine ligase	RSIPO_RS20255	D-alanine--D-alanine ligase	RRSL_01994	D-alanine--D-alanine ligase	COG1181 / COG0439 / COG0458 / COG0027 / COG0026 / COG0151 / COG0189	D-alanine-D-alanine ligase and related ATP-grasp enzymes / Biotin carboxylase / Carbamoylphosphate synthase large subunit (split gene in MJ) / Formate-dependent phosphoribosylglycinamide formyltransferase (GAR transformylase) / Phosphoribosylaminoimidazole carboxylase (NCAIR synthetase) / Phosphoribosylamine-glycine ligase / Glutathione synthase/Ribosomal protein S6 modification enzyme (glutaminy…	M / I / E,F / F / F / F / H,J	Cell wall/membrane/envelope biogenesis / Lipid transport and metabolism / Amino acid transport and metabolism,Nucleotide transport and metabolism / Nucleotide transport and metabolism / Nucleotide transport and metabolism / Nucleotide transport and metabolism / Coenzyme transport and metabolism,Translation, ribosomal structure and biogenesis	Psyr_4100	D-alanine--D-alanine ligase	Peptidoglycan/cell wall polymers
RSUY_RS03095	RSUY_06360	cell division protein FtsQ	RSc2841	ftsQ	cell division protein FtsQ	RSIPO_RS20250	cell division protein FtsQ	RRSL_01995	cell division protein FtsQ	COG1589	Cell division septal protein	M	Cell wall/membrane/envelope biogenesis	NA	NA	NA
RSUY_RS03100	RSUY_06370	cell division protein FtsA	RSc2840	ftsA	cell division protein FtsA	RSIPO_RS20245	cell division protein FtsA	RRSL_01996	cell division protein FtsA	COG0849 / COG4972 / COG1077 / COG0443 / COG4820	Actin-like ATPase involved in cell division / Tfp pilus assembly protein, ATPase PilM / Actin-like ATPase involved in cell morphogenesis / Molecular chaperone / Ethanolamine utilization protein, possible chaperonin	D / N,U / D / O / E	Cell cycle control, cell division, chromosome partitioning / Cell motility,Intracellular trafficking, secretion, and vesicular transport / Cell cycle control, cell division, chromosome partitioning / Posttranslational modification, protein turnover, chaperones / Amino acid transport and metabolism	Psyr_4098	cell division protein FtsA	Cell division
RSUY_RS03105	RSUY_06380	cell division protein FtsZ	RSc2839	ftsZ	cell division protein FtsZ	RSIPO_RS20240	cell division protein FtsZ	RRSL_01997	cell division protein FtsZ	COG0206	Cell division GTPase	D	Cell cycle control, cell division, chromosome partitioning	Psyr_4097	cell division protein FtsZ	Cell division
RSUY_RS03110	RSUY_06390	peroxiredoxin	RSc2838	-	peroxiredoxin	RSIPO_RS20235	peroxiredoxin	RRSL_01999	peroxiredoxin	COG0678 / COG0450 / COG1225	Peroxiredoxin / Peroxiredoxin / Peroxiredoxin	O / O / O	Posttranslational modification, protein turnover, chaperones / Posttranslational modification, protein turnover, chaperones / Posttranslational modification, protein turnover, chaperones	NA	NA	NA
RSUY_RS03115	RSUY_06400	UDP-3-O-[3-hydroxymyristoyl] N-acetylglucosaminedeacetylase	RSc2837	lpxC	UDP-3-O-[3-hydroxymyristoyl] N-acetylglucosaminedeacetylase	RSIPO_RS20230	UDP-3-O-[3-hydroxymyristoyl] N-acetylglucosaminedeacetylase	RRSL_02000	UDP-3-O-(3-hydroxymyristoyl) glucosamineN-acyltransferase	COG0774	UDP-3-O-acyl-N-acetylglucosamine deacetylase	M	Cell wall/membrane/envelope biogenesis	Psyr_4096	UDP-3-O-[3-hydroxymyristoyl] N-acetylglucosaminedeacetylase	LPS synthesis and transport
RSUY_RS03120	RSUY_06410	hypothetical protein	RSc2836	-	hypothetical protein	RSIPO_RS20225	hypothetical protein	RRSL_00270	hypothetical protein	NA		NA		NA	NA	NA
RSUY_RS03125	RSUY_06420	peptidase M23	RSc2835	-	peptidase M23	RSIPO_RS20220	peptidase M23	RRSL_00269	peptidase M23	COG0739 / COG4942	Membrane proteins related to metalloendopeptidases / Membrane-bound metallopeptidase	M / D	Cell wall/membrane/envelope biogenesis / Cell cycle control, cell division, chromosome partitioning	NA	NA	NA
RSUY_RS03130	RSUY_06430	preprotein translocase subunit SecA	RSc2834	secA	protein translocase subunit SecA	RSIPO_RS20215	preprotein translocase subunit SecA	RRSL_00268	preprotein translocase subunit SecA	COG0653 / COG3012 / COG3318	Preprotein translocase subunit SecA (ATPase, RNA helicase) / Uncharacterized protein conserved in bacteria / Predicted metal-binding protein related to the C-terminal domain of SecA	U / S / R	Intracellular trafficking, secretion, and vesicular transport / Function unknown / General function prediction only	Psyr_4094	preprotein translocase subunit SecA	Secretion/Efflux/Export
RSUY_RS03135	RSUY_06440	bifunctional ornithineacetyltransferase/N-acetylglutamate synthase	RSc2833	argJ	arginine biosynthesis bifunctional protein ArgJ	RSIPO_RS20210	bifunctional ornithineacetyltransferase/N-acetylglutamate synthase	RRSL_00267	N-acetylglutamate synthase	COG1364	N-acetylglutamate synthase (N-acetylornithine aminotransferase)	E	Amino acid transport and metabolism	Psyr_4093	bifunctional ornithineacetyltransferase/N-acetylglutamate synthase	Amino acid metabolism and transport
RSUY_RS03140	RSUY_06450	ATPase AAA	RSc2832	-	ATPase AAA	RSIPO_RS20205	ATPase AAA	RRSL_00266	ATPase AAA	COG2607	Predicted ATPase (AAA+ superfamily)	R	General function prediction only	Psyr_3611	hypothetical protein	NA
RSUY_RS03145	RSUY_06460	7,8-dihydro-8-oxoguanine-triphosphatase	RSc2831	mutT	7,8-dihydro-8-oxoguanine-triphosphatase	RSIPO_RS20200	7,8-dihydro-8-oxoguanine-triphosphatase	RRSL_00265	7,8-dihydro-8-oxoguanine-triphosphatase	COG1051 / COG0494 / COG2816 / COG1194 / COG4119	ADP-ribose pyrophosphatase / NTP pyrophosphohydrolases including oxidative damage repair enzymes / NTP pyrophosphohydrolases containing a Zn-finger, probably nucleic-acid-binding / A/G-specific DNA glycosylase / Predicted NTP pyrophosphohydrolase	F / L,R / L / L / L,R	Nucleotide transport and metabolism / Replication, recombination and repair,General function prediction only / Replication, recombination and repair / Replication, recombination and repair / Replication, recombination and repair,General function prediction only	NA	NA	NA
RSUY_RS03150	RSUY_06470	DNA gyrase inhibitor	RSc2830	-	DNA gyrase inhibitor YacG	RSIPO_RS20195	DNA gyrase inhibitor	RRSL_00264	DNA gyrase inhibitor	COG3024 / COG4068	Uncharacterized protein conserved in bacteria / Uncharacterized protein containing a Zn-ribbon	S / S	Function unknown / Function unknown	NA	NA	NA
RSUY_RS03155	RSUY_06480	cell division protein ZapD	RSc2829	-	cell division protein ZapD	RSIPO_RS20190	cell division protein ZapD	RRSL_00263	hypothetical protein	COG4582	Uncharacterized protein conserved in bacteria	S	Function unknown	NA	NA	NA
RSUY_RS03160	RSUY_06490	dephospho-CoA kinase	RSc2828	-	dephospho-CoA kinase	RSIPO_RS20185	dephospho-CoA kinase	RRSL_00262	dephospho-CoA kinase	COG0237 / COG1428	Dephospho-CoA kinase / Deoxynucleoside kinases	H / F	Coenzyme transport and metabolism / Nucleotide transport and metabolism	Psyr_0795	dephospho-CoA kinase	Cofactor metabolism
RSUY_RS03165	RSUY_06500	methyltransferase	RSc2827	pilD	methyltransferase	RSIPO_RS20180	methyltransferase	RRSL_00261	methyltransferase	COG1989	Type II secretory pathway, prepilin signal peptidase PulO and related peptidases	N,O,U	Cell motility,Posttranslational modification, protein turnover, chaperones,Intracellular trafficking, secretion, and vesicular transport	Psyr_0796	prepilin peptidase	Pili synthesis and regulation
RSUY_RS03170	RSUY_06510	type II secretion system protein F	RSc2826	pilC	type II secretion system protein F	RSIPO_RS20175	type II secretion system protein F	RRSL_00260	type II secretion system protein F	COG1459	Type II secretory pathway, component PulF	N,U	Cell motility,Intracellular trafficking, secretion, and vesicular transport	Psyr_0797	type II secretion system protein	Pili synthesis and regulation
RSUY_RS03175	RSUY_06520	type IV-A pilus assembly ATPase PilB	RSc2825	pilB	type IV-A pilus assembly ATPase PilB	RSIPO_RS20170	type IV-A pilus assembly ATPase PilB	RRSL_00259	type II secretory protein GspE	COG2804 / COG2805 / COG5008 / COG4962 / COG0630 / COG0467	Type II secretory pathway, ATPase PulE/Tfp pilus assembly pathway, ATPase PilB / Tfp pilus assembly protein, pilus retraction ATPase PilT / Tfp pilus assembly protein, ATPase PilU / Flp pilus assembly protein, ATPase CpaF / Type IV secretory pathway, VirB11 components, and related ATPases involved in archaeal flagella biosynthesis / RecA-superfamily ATPases implicated in signal transduction	N,U / N,U / N,U / U / N,U / T	Cell motility,Intracellular trafficking, secretion, and vesicular transport / Cell motility,Intracellular trafficking, secretion, and vesicular transport / Cell motility,Intracellular trafficking, secretion, and vesicular transport / Intracellular trafficking, secretion, and vesicular transport / Cell motility,Intracellular trafficking, secretion, and vesicular transport / Signal transduction mec…	Psyr_0798	type II secretion system protein E	Pili synthesis and regulation
RSUY_RS03180	RSUY_06530	hypothetical protein	RSc2824	-	hypothetical protein	RSIPO_RS20165	hypothetical protein	RRSL_00258	hypothetical protein	COG4536 / COG1253 / COG4535	Putative Mg2+ and Co2+ transporter CorB / Hemolysins and related proteins containing CBS domains / Putative Mg2+ and Co2+ transporter CorC	P / R / P	Inorganic ion transport and metabolism / General function prediction only / Inorganic ion transport and metabolism	Psyr_1279	CBS:transporter-associated region	NA
RSUY_RS03190	RSUY_06550	octaprenyl diphosphate synthase	RSc2823	ispB	octaprenyl diphosphate synthase	NA	NA	NA	NA	COG0142	Geranylgeranyl pyrophosphate synthase	H	Coenzyme transport and metabolism	Psyr_0700	trans-hexaprenyltranstransferase	Terpenoid backbone synthesis
RSUY_RS03195	NA	hypothetical protein	-	-	NA	RSIPO_RS20150	hypothetical protein	NA	NA	NA		NA		NA	NA	NA
RSUY_RS03200	RSUY_06570	50S ribosomal protein L27	RSc2821	rpmA	50S ribosomal protein L27	RSIPO_RS20145	50S ribosomal protein L27	RRSL_02634	50S ribosomal protein L27	COG0211	Ribosomal protein L27	J	Translation, ribosomal structure and biogenesis	Psyr_0702	50S ribosomal protein L27	Translation
RSUY_RS03205	RSUY_06580	GTPase ObgE	RSc2820	obgE	GTPase ObgE	RSIPO_RS20140	GTPase ObgE	RRSL_02635	GTPase CgtA	COG0536 / COG0012 / COG1159 / COG1084 / COG2262 / COG1163 / COG0370 / COG1160 / COG0486 / COG0218 / COG1161 / COG1161 / COG1100	Predicted GTPase / Predicted GTPase, probable translation factor / GTPase / Predicted GTPase / GTPases / Predicted GTPase / Fe2+ transport system protein B / Predicted GTPases / Predicted GTPase / Predicted GTPase / Predicted GTPases / Predicted GTPases / GTPase SAR1 and related small G proteins	R / J / R / R / R / R / P / R / R / R / R / R / R	General function prediction only / Translation, ribosomal structure and biogenesis / General function prediction only / General function prediction only / General function prediction only / General function prediction only / Inorganic ion transport and metabolism / General function prediction only / General function prediction only / General function prediction only / General function prediction …	Psyr_0703	GTPase ObgE	NA
RSUY_RS03210	RSUY_06590	glutamate 5-kinase	RSc2819	proB	glutamate 5-kinase	RSIPO_RS20135	glutamate 5-kinase	RRSL_02636	gamma-glutamyl kinase	COG0263 / COG0528 / COG1608 / COG0527	Glutamate 5-kinase / Uridylate kinase / Predicted archaeal kinase / Aspartokinases	E / F / R / E	Amino acid transport and metabolism / Nucleotide transport and metabolism / General function prediction only / Amino acid transport and metabolism	Psyr_0704	gamma-glutamyl kinase	Amino acid metabolism and transport
RSUY_RS03215	RSUY_06600	hypothetical protein	RSc2818	-	lipoprotein	RSIPO_RS20130	hypothetical protein	RRSL_02637	hypothetical protein	NA		NA		NA	NA	NA
RSUY_RS03220	RSUY_06610	RNA pyrophosphohydrolase	RSc2817	-	RNA pyrophosphohydrolase	RSIPO_RS20125	RNA pyrophosphohydrolase	RRSL_02638	RNA pyrophosphohydrolase	COG0494 / COG1051 / COG2816	NTP pyrophosphohydrolases including oxidative damage repair enzymes / ADP-ribose pyrophosphatase / NTP pyrophosphohydrolases containing a Zn-finger, probably nucleic-acid-binding	L,R / F / L	Replication, recombination and repair,General function prediction only / Nucleotide transport and metabolism / Replication, recombination and repair	NA	NA	NA
RSUY_RS03225	RSUY_06620	proline--tRNA ligase	RSc2816	proS	proline--tRNA ligase	NA	NA	RRSL_02639	prolyl-tRNA synthetase	COG0442 / COG0441 / COG0441 / COG0172 / COG2606 / COG0124 / COG0124	Prolyl-tRNA synthetase / Threonyl-tRNA synthetase / Threonyl-tRNA synthetase / Seryl-tRNA synthetase / Uncharacterized conserved protein / Histidyl-tRNA synthetase / Histidyl-tRNA synthetase	J / J / J / J / S / J / J	Translation, ribosomal structure and biogenesis / Translation, ribosomal structure and biogenesis / Translation, ribosomal structure and biogenesis / Translation, ribosomal structure and biogenesis / Function unknown / Translation, ribosomal structure and biogenesis / Translation, ribosomal structure and biogenesis	Psyr_1399	prolyl-tRNA synthetase	Translation
RSUY_RS03230	RSUY_06630	lytic transglycosylase	RSc2815	-	lytic transglycosylase	RSIPO_RS20110	lytic transglycosylase	RRSL_02640	lytic transglycosylase	COG0741	Soluble lytic murein transglycosylase and related regulatory proteins (some contain LysM/invasin domains)	M	Cell wall/membrane/envelope biogenesis	NA	NA	NA
RSUY_RS03235	RSUY_06640	prolyl 4-hydroxylase subunit alpha	RSc2814	-	hypothetical protein	RSIPO_RS20105	prolyl 4-hydroxylase subunit alpha	RRSL_02641	Prolyl 4-hydroxylase alpha subunit	NA		NA		NA	NA	NA
RSUY_RS03240	RSUY_06650	membrane protein	RSc2813	-	membrane protein	RSIPO_RS20100	membrane protein	RRSL_02642	membrane protein	COG2095	Multiple antibiotic transporter	U	Intracellular trafficking, secretion, and vesicular transport	Psyr_4409	multiple antibiotic resistance (MarC)-likeproteins	NA
RSUY_RS03245	RSUY_06660	hypoxanthine-guanine phosphoribosyltransferase	RSc2812	hprT	hypoxanthine-guanine phosphoribosyltransferase	RSIPO_RS20095	hypoxanthine-guanine phosphoribosyltransferase	RRSL_02643	hypoxanthine phosphoribosyltransferase	COG0634 / COG0462 / COG2236	Hypoxanthine-guanine phosphoribosyltransferase / Phosphoribosylpyrophosphate synthetase / Predicted phosphoribosyltransferases	F / F,E / R	Nucleotide transport and metabolism / Nucleotide transport and metabolism,Amino acid transport and metabolism / General function prediction only	Psyr_0970	hypoxanthine-guanine phosphoribosyltransferase	Nucleotide metabolism and transport
RSUY_RS03250	RSUY_06670	signal recognition particle protein	RSc2811	ffh	signal recognition particle protein	RSIPO_RS20090	signal recognition particle protein	RRSL_02645	signal recognition particle protein	COG0541 / COG0552 / COG1419	Signal recognition particle GTPase / Signal recognition particle GTPase / Flagellar GTP-binding protein	U / U / N	Intracellular trafficking, secretion, and vesicular transport / Intracellular trafficking, secretion, and vesicular transport / Cell motility	Psyr_1281	Signal recognition particle protein	Secretion/Efflux/Export
RSUY_RS03255	RSUY_06680	ABC transporter permease	RSc2810	-	ABC transporter permease	RSIPO_RS20085	ABC transporter permease	RRSL_02646	ABC transporter permease	COG4137	ABC-type uncharacterized transport system, permease component	R	General function prediction only	Psyr_1280	cytochrome c assembly protein	Energy generation
RSUY_RS03260	RSUY_06690	hypothetical protein	RSc2809	-	hypothetical protein	RSIPO_RS20080	hypothetical protein	NA	NA	NA		NA		NA	NA	NA
RSUY_RS03265	RSUY_06700	PAS domain-containing sensor histidine kinase	RSc2808	pehS	two-component sensor histidine kinase	RSIPO_RS20075	PAS domain-containing sensor histidine kinase	RRSL_02648	sensor histidine kinase	COG0642 / COG2205 / COG4191 / COG5002 / COG3852 / COG4251 / COG4192 / COG5000 / COG3290	Signal transduction histidine kinase / Osmosensitive K+ channel histidine kinase / Signal transduction histidine kinase regulating C4-dicarboxylate transport system / Signal transduction histidine kinase / Signal transduction histidine kinase, nitrogen specific / Bacteriophytochrome (light-regulated signal transduction histidine kinase) / Signal transduction histidine kinase regulating phosphogly…	T / T / T / T / T / T / T / T / T	Signal transduction mechanisms / Signal transduction mechanisms / Signal transduction mechanisms / Signal transduction mechanisms / Signal transduction mechanisms / Signal transduction mechanisms / Signal transduction mechanisms / Signal transduction mechanisms / Signal transduction mechanisms	NA	NA	NA
RSUY_RS03270	RSUY_06710	sigma-54-dependent Fis family transcriptionalregulator	RSc2807	pehR	sigma-54-dependent Fis family transcriptionalregulator	RSIPO_RS20070	sigma-54-dependent Fis family transcriptionalregulator	RRSL_02649	Fis family transcriptional regulator	COG2204 / COG2204 / COG3829 / COG3829 / COG3604 / COG3604 / COG1221 / COG1221 / COG3284 / COG3283 / COG4650 / COG0745 / COG0784 / COG4567 / COG4566 / COG2197 / COG3279 / COG3437 / COG4753 / COG3947 / COG4565 / COG3706 / COG3707 / COG2201 / COG1067 / COG0714	Response regulator containing CheY-like receiver, AAA-type ATPase, and DNA-binding domains / Response regulator containing CheY-like receiver, AAA-type ATPase, and DNA-binding domains / Transcriptional regulator containing PAS, AAA-type ATPase, and DNA-binding domains / Transcriptional regulator containing PAS, AAA-type ATPase, and DNA-binding domains / Transcriptional regulator containing GAF, A…	T / T / K,T / K,T / K,T / K,T / K,T / K,T / Q,K / K,E / K,T / T,K / T / T,K / T / T,K / K,T / K,T / T / T / K,T / T / T / N,T / O / R	Signal transduction mechanisms / Signal transduction mechanisms / Transcription,Signal transduction mechanisms / Transcription,Signal transduction mechanisms / Transcription,Signal transduction mechanisms / Transcription,Signal transduction mechanisms / Transcription,Signal transduction mechanisms / Transcription,Signal transduction mechanisms / Secondary metabolites biosynthesis, transport and c…	Psyr_0722	helix-turn-helix, Fis-type	Pili synthesis and regulation
RSUY_RS03275	RSUY_06720	N-acetyl-anhydromuranmyl-L-alanine amidase	RSc2806	ampD	N-acetyl-anhydromuranmyl-L-alanine amidase	RSIPO_RS20065	N-acetyl-anhydromuranmyl-L-alanine amidase	RRSL_02650	N-acetyl-anhydromuranmyl-L-alanine amidase	COG3023	Negative regulator of beta-lactamase expression	V	Defense mechanisms	Psyr_0817	N-acetyl-anhydromuranmyl-L-alanine amidase	NA
RSUY_RS03280	RSUY_06730	ribonucleotide-diphosphate reductase subunitalpha	RSc2805	nrdA	ribonucleotide-diphosphate reductase subunitalpha	RSIPO_RS20060	ribonucleotide-diphosphate reductase subunitalpha	RRSL_02651	ribonucleotide-diphosphate reductase subunitalpha	COG0209 / COG1328	Ribonucleotide reductase, alpha subunit / Oxygen-sensitive ribonucleoside-triphosphate reductase	F / F	Nucleotide transport and metabolism / Nucleotide transport and metabolism	Psyr_3717	ribonucleotide-diphosphate reductase subunitalpha	Nucleotide metabolism and transport
RSUY_RS03285	RSUY_06740	ribonucleotide-diphosphate reductase subunitbeta	RSc2804	nrdB	ribonucleotide-diphosphate reductase subunitbeta	RSIPO_RS20050	ribonucleotide-diphosphate reductase subunitbeta	RRSL_02653	ribonucleotide-diphosphate reductase subunitbeta	COG0208	Ribonucleotide reductase, beta subunit	F	Nucleotide transport and metabolism	Psyr_3721	ribonucleotide-diphosphate reductase subunitbeta	Nucleotide metabolism and transport
RSUY_RS03290	RSUY_06750	hypothetical protein	RSc2803	-	hypothetical protein	RSIPO_RS20045	hypothetical protein	RRSL_02654	hypothetical protein	NA		NA		NA	NA	NA
RSUY_RS03295	RSUY_06760	membrane protein	RSc2802	-	hypothetical protein	RSIPO_RS20040	membrane protein	NA	NA	COG5006 / COG0697	Predicted permease, DMT superfamily / Permeases of the drug/metabolite transporter (DMT) superfamily	R / G,E,R	General function prediction only / Carbohydrate transport and metabolism,Amino acid transport and metabolism,General function prediction only	Psyr_3217	hypothetical protein	NA
RSUY_RS03300	RSUY_06770	AsnC family transcriptional regulator	RSc2801	-	AsnC family transcriptional regulator	RSIPO_RS20035	AsnC family transcriptional regulator	NA	NA	COG1522	Transcriptional regulators	K	Transcription	NA	NA	NA
RSUY_RS03305	RSUY_06780	heme peroxidase	RSc2800	-	heme peroxidase	RSIPO_RS20030	heme peroxidase	RRSL_02657	haem peroxidase	NA		NA		NA	NA	NA
RSUY_RS03310	RSUY_06790	membrane protein	RSc2799	-	membrane protein / chemotaxis protein / membrane protein	RSIPO_RS20025	membrane protein	RRSL_04757 / RRSL_01922 / RRSL_02658	membrane protein / chemotaxis protein / membrane protein	COG0840 / COG0840 / COG4564	Methyl-accepting chemotaxis protein / Methyl-accepting chemotaxis protein / Signal transduction histidine kinase	N,T / N,T / T	Cell motility,Signal transduction mechanisms / Cell motility,Signal transduction mechanisms / Signal transduction mechanisms	Psyr_1776	histidine kinase, HAMP region: chemotaxissensory transducer	Chemosensing & chemotaxis
RSUY_RS03315	RSUY_06800	hypothetical protein	RSc2798	-	hypothetical protein	NA	NA	RRSL_02659	signal peptide protein	COG4731	Uncharacterized protein conserved in bacteria	S	Function unknown	NA	NA	NA
RSUY_RS03320	RSUY_06810	hemagglutinin	RSc2797	-	hemagglutinin	NA	NA	RRSL_02660	hemagglutinin	NA		NA		NA	NA	NA
RSUY_RS03325	RSUY_06820	hemagglutinin	-	-	hemagglutinin	RSIPO_RS20015	hemagglutinin	RRSL_02661	hemagglutinin	NA		NA		NA	NA	NA
RSUY_RS03335	RSUY_06840	membrane protein	RSc2792	-	membrane protein	RSIPO_RS20000	membrane protein	RRSL_02665	membrane protein	COG3133	Outer membrane lipoprotein	M	Cell wall/membrane/envelope biogenesis	Psyr_3852	lipoprotein SlyB	NA
RSUY_RS03340	RSUY_06850	sugar kinase	RSc2791	-	sugar kinase	RSIPO_RS19995	sugar kinase	RRSL_02666	sugar kinase	COG0524 / COG1105 / COG2870	Sugar kinases, ribokinase family / Fructose-1-phosphate kinase and related fructose-6-phosphate kinase (PfkB) / ADP-heptose synthase, bifunctional sugar kinase/adenylyltransferase	G / G / M	Carbohydrate transport and metabolism / Carbohydrate transport and metabolism / Cell wall/membrane/envelope biogenesis	NA	NA	NA
RSUY_RS03345	RSUY_06860	2-Cys peroxiredoxin	RSc2790	tpx	2-Cys peroxiredoxin	RSIPO_RS19990	2-Cys peroxiredoxin	RRSL_02667	lipid hydroperoxide peroxidase	COG2077 / COG1225 / COG0450	Peroxiredoxin / Peroxiredoxin / Peroxiredoxin	O / O / O	Posttranslational modification, protein turnover, chaperones / Posttranslational modification, protein turnover, chaperones / Posttranslational modification, protein turnover, chaperones	Psyr_2481	2-Cys peroxiredoxin	Stress resistance
RSUY_RS03350	RSUY_06870	hypothetical protein	RSc2789	-	hypothetical protein	RSIPO_RS19985	hypothetical protein	RRSL_02668	hypothetical protein	NA		NA		NA	NA	NA
RSUY_RS03355	RSUY_06880	ribosomal protein L11 methyltransferase	RSc2788	prmA	ribosomal protein L11 methyltransferase	RSIPO_RS19980	ribosomal protein L11 methyltransferase	RRSL_02669	50S ribosomal protein L11 methyltransferase	COG2264 / COG2813 / COG2890 / COG2263 / COG3897 / COG2227 / COG2226 / COG4123 / COG2265 / COG2520 / COG2242 / COG2230 / COG1064 / COG2518 / COG1092 / COG1041 / COG0500 / COG0742 / COG1063 / COG1867	Ribosomal protein L11 methylase / 16S RNA G1207 methylase RsmC / Methylase of polypeptide chain release factors / Predicted RNA methylase / Predicted methyltransferase / 2-polyprenyl-3-methyl-5-hydroxy-6-metoxy-1,4-benzoquinol methylase / Methylase involved in ubiquinone/menaquinone biosynthesis / Predicted O-methyltransferase / SAM-dependent methyltransferases related to tRNA (uracil-5-)-methylt…	J / J / J / J / R / H / H / R / J / R / H / M / R / O / R / L / Q,R / L / E,R / J	Translation, ribosomal structure and biogenesis / Translation, ribosomal structure and biogenesis / Translation, ribosomal structure and biogenesis / Translation, ribosomal structure and biogenesis / General function prediction only / Coenzyme transport and metabolism / Coenzyme transport and metabolism / General function prediction only / Translation, ribosomal structure and biogenesis / General…	Psyr_4402	50S ribosomal protein L11 methyltransferase	NA
RSUY_RS03360	RSUY_06890	acetyl-CoA carboxylase biotin carboxylasesubunit	RSc2787	accC1	acetyl-CoA carboxylase biotin carboxylasesubunit / acetyl-CoA carboxylase biotin carboxylasesubunit	RSIPO_RS19975 / RSIPO_RS04495	acetyl-CoA carboxylase biotin carboxylasesubunit / acetyl-CoA carboxylase biotin carboxylasesubunit	RRSL_03136 / RRSL_02670	acetyl-CoA carboxylase biotin carboxylasesubunit / acetyl-CoA carboxylase biotin carboxylasesubunit	COG0439 / COG4770 / COG1038 / COG0458 / COG0151 / COG0026 / COG1181	Biotin carboxylase / Acetyl/propionyl-CoA carboxylase, alpha subunit / Pyruvate carboxylase / Carbamoylphosphate synthase large subunit (split gene in MJ) / Phosphoribosylamine-glycine ligase / Phosphoribosylaminoimidazole carboxylase (NCAIR synthetase) / D-alanine-D-alanine ligase and related ATP-grasp enzymes	I / I / C / E,F / F / F / M	Lipid transport and metabolism / Lipid transport and metabolism / Energy production and conversion / Amino acid transport and metabolism,Nucleotide transport and metabolism / Nucleotide transport and metabolism / Nucleotide transport and metabolism / Cell wall/membrane/envelope biogenesis	Psyr_4401	acetyl-CoA carboxylase biotin carboxylasesubunit	Fatty acid metabolism
RSUY_RS03365	RSUY_06900	acetyl-CoA carboxylase biotin carboxyl carrierprotein subunit	RSc2786	accB1	acetyl-CoA carboxylase biotin carboxyl carrierprotein subunit	RSIPO_RS19970	acetyl-CoA carboxylase biotin carboxyl carrierprotein subunit	RRSL_02671	acetyl-CoA carboxylase	COG0511 / COG1038 / COG4770 / COG0508 / COG1566	Biotin carboxyl carrier protein / Pyruvate carboxylase / Acetyl/propionyl-CoA carboxylase, alpha subunit / Pyruvate/2-oxoglutarate dehydrogenase complex, dihydrolipoamide acyltransferase (E2) component, and related enzymes / Multidrug resistance efflux pump	I / C / I / C / V	Lipid transport and metabolism / Energy production and conversion / Lipid transport and metabolism / Energy production and conversion / Defense mechanisms	Psyr_4400	acetyl-CoA carboxylase biotin carboxyl carrierprotein subunit	Fatty acid metabolism
RSUY_RS03370	RSUY_06910	3-dehydroquinate dehydratase	RSc2785	aroQ1	3-dehydroquinate dehydratase 1	RSIPO_RS19965	3-dehydroquinate dehydratase	RRSL_02672	3-dehydroquinate dehydratase	COG0757	3-dehydroquinate dehydratase II	E	Amino acid transport and metabolism	Psyr_4399	3-dehydroquinate dehydratase	Amino acid metabolism and transport
RSUY_RS03375	RSUY_06920	alkyl hydroperoxide reductase	RSc2784	-	alkyl hydroperoxide reductase	RSIPO_RS19960	alkyl hydroperoxide reductase	RRSL_02673	alkyl hydroperoxide reductase	COG0526 / COG3118 / COG1225 / COG1999 / COG0386	Thiol-disulfide isomerase and thioredoxins / Thioredoxin domain-containing protein / Peroxiredoxin / Uncharacterized protein SCO1/SenC/PrrC, involved in biogenesis of respiratory and photosynthetic systems / Glutathione peroxidase	O,C / O / O / R / O	Posttranslational modification, protein turnover, chaperones,Energy production and conversion / Posttranslational modification, protein turnover, chaperones / Posttranslational modification, protein turnover, chaperones / General function prediction only / Posttranslational modification, protein turnover, chaperones	NA	NA	NA
RSUY_RS03380	RSUY_06930	UDP-N-acetylmuramate--alanine ligase	RSc2783	-	UDP-N-acetylmuramate--alanine ligase	RSIPO_RS19955	UDP-N-acetylmuramate--alanine ligase	RRSL_02675	UDP-N-acetylmuramate--alanine ligase	NA		NA		NA	NA	NA
RSUY_RS03385	RSUY_06940	UDP-N-acetylmuramate:L-alanyl-gamma-D-glutamyl-meso-diaminopimelate ligase	RSc2782	mpl	UDP-N-acetylmuramate:L-alanyl-gamma-D-glutamyl-meso-diaminopimelate ligase	RSIPO_RS19950	UDP-N-acetylmuramate:L-alanyl-gamma-D-glutamyl-meso-diaminopimelate ligase	RRSL_02674	UDP-N-acetylmuramate:L-alanyl-gamma-D-glutamyl-meso-diaminopimelate ligase	COG0773 / COG0771 / COG0770 / COG0769 / COG0285 / COG0626	UDP-N-acetylmuramate-alanine ligase / UDP-N-acetylmuramoylalanine-D-glutamate ligase / UDP-N-acetylmuramyl pentapeptide synthase / UDP-N-acetylmuramyl tripeptide synthase / Folylpolyglutamate synthase / Cystathionine beta-lyases/cystathionine gamma-synthases	M / M / M / M / H / E	Cell wall/membrane/envelope biogenesis / Cell wall/membrane/envelope biogenesis / Cell wall/membrane/envelope biogenesis / Cell wall/membrane/envelope biogenesis / Coenzyme transport and metabolism / Amino acid transport and metabolism	Psyr_0630	UDP-N-acetylmuramate:L-alanyl-gamma-D-glutamyl-meso-diaminopimelate ligase	Peptidoglycan/cell wall polymers
RSUY_RS03390	RSUY_06950	esterase	RSc2781	-	esterase	NA	NA	RRSL_02676	esterase	COG3150 / COG0596	Predicted esterase / Predicted hydrolases or acyltransferases (alpha/beta hydrolase superfamily)	R / R	General function prediction only / General function prediction only	Psyr_0550	hypothetical protein	NA
RSUY_RS03395	RSUY_06960	chorismate--pyruvate lyase	RSc2780	-	chorismate--pyruvate lyase	RSIPO_RS19940	chorismate--pyruvate lyase	RRSL_02677	chorismate--pyruvate lyase	COG3161	4-hydroxybenzoate synthetase (chorismate lyase)	H	Coenzyme transport and metabolism	Psyr_5030	chorismate lyase	Cofactor metabolism
RSUY_RS03400	RSUY_06970	ribonuclease II	RSc2779	-	ribonuclease II	RSIPO_RS19935	ribonuclease II	RRSL_02678	ribonuclease II	COG0557 / COG4776	Exoribonuclease R / Exoribonuclease II	K / K	Transcription / Transcription	NA	NA	NA
RSUY_RS03405	RSUY_06980	cell envelope biogenesis protein TonB	RSc2778	-	cell envelope biogenesis protein TonB	RSIPO_RS19930	cell envelope biogenesis protein TonB	RRSL_02679	cell envelope biogenesis protein TonB	COG0810	Periplasmic protein TonB, links inner and outer membranes	M	Cell wall/membrane/envelope biogenesis	Psyr_0486	hypothetical protein	Siderophore synthesis and transport
RSUY_RS03410	RSUY_06990	shikimate dehydrogenase	RSc2777	aroE	shikimate dehydrogenase	RSIPO_RS19925	shikimate dehydrogenase	RRSL_02680	shikimate 5-dehydrogenase	COG0169	Shikimate 5-dehydrogenase	E	Amino acid transport and metabolism	Psyr_0025	shikimate 5-dehydrogenase	Amino acid metabolism and transport
RSUY_RS03415	RSUY_07000	monofunctional biosynthetic peptidoglycantransglycosylase	RSc2776	mtgA	monofunctional biosynthetic peptidoglycantransglycosylase	RSIPO_RS19920	monofunctional biosynthetic peptidoglycantransglycosylase	RRSL_02681	peptidoglycan transglycosylase	COG0744 / COG5009 / COG4953	Membrane carboxypeptidase (penicillin-binding protein) / Membrane carboxypeptidase/penicillin-binding protein / Membrane carboxypeptidase/penicillin-binding protein PbpC	M / M / M	Cell wall/membrane/envelope biogenesis / Cell wall/membrane/envelope biogenesis / Cell wall/membrane/envelope biogenesis	Psyr_4743	monofunctional biosynthetic peptidoglycantransglycosylase	Peptidoglycan/cell wall polymers
RSUY_RS03420	RSUY_07010	HARPIN	RSc2775	ripW	HARPIN	RSIPO_RS19915	HARPIN	RRSL_02682	HARPIN	NA		NA		NA	NA	Type III secretion system+ Effectors
RSUY_RS03425	RSUY_07020	magnesium and cobalt transport protein CorA	RSc2774	corA	magnesium and cobalt transport protein CorA	RSIPO_RS19910	magnesium and cobalt transport protein CorA	RRSL_02683	magnesium transporter	COG0598	Mg2+ and Co2+ transporters	P	Inorganic ion transport and metabolism	NA	NA	NA
RSUY_RS03430	RSUY_07030	orotidine 5'-phosphate decarboxylase	RSc2773	pyrF	orotidine 5'-phosphate decarboxylase	RSIPO_RS19905	orotidine 5'-phosphate decarboxylase	RRSL_02684	orotidine 5'-phosphate decarboxylase	COG0284	Orotidine-5'-phosphate decarboxylase	F	Nucleotide transport and metabolism	NA	NA	NA
RSUY_RS03435	RSUY_07040	cation transporter	-	czcD	NA	RSIPO_RS19900	cation transporter	RRSL_02685	cation transporter	COG1230 / COG1230 / COG0053 / COG0053	Co/Zn/Cd efflux system component / Co/Zn/Cd efflux system component / Predicted Co/Zn/Cd cation transporters / Predicted Co/Zn/Cd cation transporters	P / P / P / P	Inorganic ion transport and metabolism / Inorganic ion transport and metabolism / Inorganic ion transport and metabolism / Inorganic ion transport and metabolism	NA	NA	NA
RSUY_RS03440	RSUY_07050	competence damage-inducible protein A	RSc2770	-	competence damage-inducible protein A	RSIPO_RS19895	competence damage-inducible protein A	RRSL_02686	competence damage-inducible protein A	COG1546	Uncharacterized protein (competence- and mitomycin-induced)	R	General function prediction only	Psyr_1377	CinA, C-terminal	NA
RSUY_RS03445	RSUY_07060	phosphatidylglycerophosphatase A	RSc2769	pgpA	phosphatidylglycerophosphatase A	RSIPO_RS19890	phosphatidylglycerophosphatase A	RRSL_00005	phosphatidylglycerophosphatase A	COG1267	Phosphatidylglycerophosphatase A and related proteins	I	Lipid transport and metabolism	NA	NA	NA
RSUY_RS03450	RSUY_07070	thiamine-monophosphate kinase	RSc2768	thiL	thiamine-monophosphate kinase	RSIPO_RS19885	thiamine-monophosphate kinase	RRSL_02688	thiamine monophosphate kinase	COG0611 / COG2144 / COG0309 / COG0150 / COG0046	Thiamine monophosphate kinase / Selenophosphate synthetase-related proteins / Hydrogenase maturation factor / Phosphoribosylaminoimidazole (AIR) synthetase / Phosphoribosylformylglycinamidine (FGAM) synthase, synthetase domain	H / R / O / F / F	Coenzyme transport and metabolism / General function prediction only / Posttranslational modification, protein turnover, chaperones / Nucleotide transport and metabolism / Nucleotide transport and metabolism	Psyr_4457	thiamine monophosphate kinase	Cofactor metabolism
RSUY_RS03455	RSUY_07080	NAD(P)-dependent malic enzyme	RSc2767	maeB2	malic enzyme / malic enzyme	RSIPO_RS16935	NADP-dependent malic enzyme	RRSL_01276 / RRSL_02689	NADP-dependent malic enzyme / NADP-dependent malic enzyme	COG0281 / COG0280 / COG2141	Malic enzyme / Phosphotransacetylase / Coenzyme F420-dependent N5,N10-methylene tetrahydromethanopterin reductase and related flavin-dependent oxidoreductases	C / C / C	Energy production and conversion / Energy production and conversion / Energy production and conversion	NA	NA	NA
RSUY_RS03460	RSUY_07090	ribonuclease N1	RSc2766	-	ribonuclease N1	RSIPO_RS19870	ribonuclease N1	RRSL_02691	ribonuclease N1	COG4290	Guanyl-specific ribonuclease Sa	F	Nucleotide transport and metabolism	NA	NA	NA
RSUY_RS03465	RSUY_07100	hypothetical protein	RSc2765	-	hypothetical protein	RSIPO_RS19865	hypothetical protein	RRSL_02692	hypothetical protein	COG2732	Barstar, RNAse (barnase) inhibitor	K	Transcription	NA	NA	NA
RSUY_RS03470	RSUY_07110	hypothetical protein	-	-	hypothetical protein	RSIPO_RS19860	hypothetical protein	RRSL_02693	hypothetical protein	COG3753	Uncharacterized protein conserved in bacteria	S	Function unknown	NA	NA	NA
RSUY_RS03475	RSUY_07120	16S rRNA (uracil(1498)-N(3))-methyltransferase	RSc2763	-	16S rRNA (uracil(1498)-N(3))-methyltransferase	RSIPO_RS19855	16S rRNA (uracil(1498)-N(3))-methyltransferase	RRSL_02694	16S rRNA methyltransferase	COG1385	Uncharacterized protein conserved in bacteria	S	Function unknown	Psyr_0453	16S rRNA (uracil(1498)-N(3))-methyltransferase	RNA degradation
RSUY_RS03480	RSUY_07130	glyoxalase	RSc2762	-	glyoxalase	RSIPO_RS19850	glyoxalase	RRSL_02695	glyoxalase	COG2764 / COG3324 / COG0346	Uncharacterized protein conserved in bacteria / Predicted enzyme related to lactoylglutathione lyase / Lactoylglutathione lyase and related lyases	S / R / E	Function unknown / General function prediction only / Amino acid transport and metabolism	NA	NA	NA
RSUY_RS03485	RSUY_07140	transketolase	RSc2750	tktA	transketolase	RSIPO_RS19845	transketolase	RRSL_02696	transketolase	COG0021 / COG3959 / COG3958 / COG2609 / COG1154 / COG1154 / COG1071	Transketolase / Transketolase, N-terminal subunit / Transketolase, C-terminal subunit / Pyruvate dehydrogenase complex, dehydrogenase (E1) component / Deoxyxylulose-5-phosphate synthase / Deoxyxylulose-5-phosphate synthase / Pyruvate/2-oxoglutarate dehydrogenase complex, dehydrogenase (E1) component, eukaryotic type, alpha subunit	G / G / G / C / H,I / H,I / C	Carbohydrate transport and metabolism / Carbohydrate transport and metabolism / Carbohydrate transport and metabolism / Energy production and conversion / Coenzyme transport and metabolism,Lipid transport and metabolism / Coenzyme transport and metabolism,Lipid transport and metabolism / Energy production and conversion	Psyr_4792	transketolase	Carbohydrate metabolism and transport
RSUY_RS03490	RSUY_07150	type I glyceraldehyde-3-phosphate dehydrogenase	RSc2749	gapA	glyceraldehyde-3-phosphate dehydrogenase	RSIPO_RS19840	type I glyceraldehyde-3-phosphate dehydrogenase	RRSL_02697	glyceraldehyde-3-phosphate dehydrogenase	COG0057 / COG0136	Glyceraldehyde-3-phosphate dehydrogenase/erythrose-4-phosphate dehydrogenase / Aspartate-semialdehyde dehydrogenase	G / E	Carbohydrate transport and metabolism / Amino acid transport and metabolism	Psyr_1108	glyceraldehyde-3-phosphate dehydrogenase	Energy generation
RSUY_RS03495	RSUY_07160	LysR family transcriptional regulator	RSc2748	phcA	transcriptional regulator	RSIPO_RS19835	LysR family transcriptional regulator	RRSL_02699	LysR family transcriptional regulator	COG0583	Transcriptional regulator	K	Transcription	NA	NA	NA
RSUY_RS03500	RSUY_07170	transcriptional repressor	RSc2747	fur1	transcriptional repressor	RSIPO_RS19830	transcriptional repressor	RRSL_02700	Fur family transcriptional regulator	COG0735 / COG1414 / COG1349	Fe2+/Zn2+ uptake regulation proteins / Transcriptional regulator / Transcriptional regulators of sugar metabolism	P / K / K,G	Inorganic ion transport and metabolism / Transcription / Transcription,Carbohydrate transport and metabolism	Psyr_4198	ferric-uptake regulator	Iron metabolism and transport
RSUY_RS03505	RSUY_07180	hypothetical protein	RSc2746	-	hypothetical protein	RSIPO_RS19825	hypothetical protein	RRSL_02701	membrane protein SmpA	COG2913	Small protein A (tmRNA-binding)	J	Translation, ribosomal structure and biogenesis	NA	NA	NA
RSUY_RS03510	RSUY_07190	4-hydroxy-tetrahydrodipicolinate reductase	RSc2745	dapB	4-hydroxy-tetrahydrodipicolinate reductase	RSIPO_RS19820	4-hydroxy-tetrahydrodipicolinate reductase	RRSL_02702	dihydrodipicolinate reductase	COG0289	Dihydrodipicolinate reductase	E	Amino acid transport and metabolism	Psyr_4193	4-hydroxy-tetrahydrodipicolinate reductase	Amino acid metabolism and transport
RSUY_RS03515	RSUY_07200	leucine--tRNA ligase	RSc2744	leuS	leucine--tRNA ligase	RSIPO_RS19815	leucine--tRNA ligase	RRSL_02703	leucyl-tRNA synthetase	COG0495 / COG0525 / COG0525 / COG0060 / COG0060 / COG0143 / COG0143 / COG0215 / COG0018	Leucyl-tRNA synthetase / Valyl-tRNA synthetase / Valyl-tRNA synthetase / Isoleucyl-tRNA synthetase / Isoleucyl-tRNA synthetase / Methionyl-tRNA synthetase / Methionyl-tRNA synthetase / Cysteinyl-tRNA synthetase / Arginyl-tRNA synthetase	J / J / J / J / J / J / J / J / J	Translation, ribosomal structure and biogenesis / Translation, ribosomal structure and biogenesis / Translation, ribosomal structure and biogenesis / Translation, ribosomal structure and biogenesis / Translation, ribosomal structure and biogenesis / Translation, ribosomal structure and biogenesis / Translation, ribosomal structure and biogenesis / Translation, ribosomal structure and biogenesis /…	Psyr_4352	leucyl-tRNA synthetase	Translation
RSUY_RS03520	RSUY_07210	lipoprotein	RSc2743	rlpB	lipoprotein	RSIPO_RS19810	lipoprotein	RRSL_02704	rare lipoprotein B	COG2980	Rare lipoprotein B	M	Cell wall/membrane/envelope biogenesis	NA	NA	NA
RSUY_RS03525	RSUY_07220	DNA polymerase III subunit delta	RSc2742	holA	DNA polymerase III subunit delta	RSIPO_RS19805	DNA polymerase III subunit delta	RRSL_02705	DNA polymerase III subunit delta	COG1466	DNA polymerase III, delta subunit	L	Replication, recombination and repair	Psyr_4354	DNA polymerase III subunit delta	Replication and DNA repair
RSUY_RS03530	RSUY_07230	gamma-glutamyl-phosphate reductase	RSc2741	proA	gamma-glutamyl-phosphate reductase	RSIPO_RS19800	gamma-glutamyl-phosphate reductase	RRSL_02706	gamma-glutamyl phosphate reductase	COG0014 / COG1012	Gamma-glutamyl phosphate reductase / NAD-dependent aldehyde dehydrogenases	E / C	Amino acid transport and metabolism / Energy production and conversion	Psyr_4369	gamma-glutamyl phosphate reductase	Amino acid metabolism and transport
RSUY_RS03535	RSUY_07240	membrane protein	RSc2740	-	membrane protein	RSIPO_RS19795	membrane protein	RRSL_02707	membrane protein	COG1981	Predicted membrane protein	S	Function unknown	Psyr_4570	hypothetical protein	NA
RSUY_RS03540	RSUY_07250	DNA methyltransferase	RSc2739	-	DNA methyltransferase	RSIPO_RS19790	DNA methyltransferase	RRSL_02708	DNA methyltransferase	COG0116 / COG0116 / COG1041	Predicted N6-adenine-specific DNA methylase / Predicted N6-adenine-specific DNA methylase / Predicted DNA modification methylase	L / L / L	Replication, recombination and repair / Replication, recombination and repair / Replication, recombination and repair	NA	NA	NA
RSUY_RS03545	RSUY_07260	hypothetical protein	RSc2738	phcQ	hypothetical protein	RSIPO_RS19785	hypothetical protein	NA	NA	COG2204 / COG3437 / COG0784 / COG4567 / COG4565 / COG2197 / COG4566 / COG0745 / COG3947 / COG4753	Response regulator containing CheY-like receiver, AAA-type ATPase, and DNA-binding domains / Response regulator containing a CheY-like receiver domain and an HD-GYP domain / FOG: CheY-like receiver / Response regulator consisting of a CheY-like receiver domain and a Fis-type HTH domain / Response regulator of citrate/malate metabolism / Response regulator containing a CheY-like receiver domain an…	T / K,T / T / T,K / K,T / T,K / T / T,K / T / T	Signal transduction mechanisms / Transcription,Signal transduction mechanisms / Signal transduction mechanisms / Signal transduction mechanisms,Transcription / Transcription,Signal transduction mechanisms / Signal transduction mechanisms,Transcription / Signal transduction mechanisms / Signal transduction mechanisms,Transcription / Signal transduction mechanisms / Signal transduction mechanisms	NA	NA	NA
RSUY_RS03550	RSUY_07270	hybrid sensor histidine kinase/responseregulator	RSc2737	phcR	hybrid sensor histidine kinase/responseregulator	RSIPO_RS19780	hybrid sensor histidine kinase/responseregulator	RRSL_00738	chemotaxis protein CheY	COG0642 / COG4191 / COG2204 / COG4566 / COG0784 / COG3437 / COG3290 / COG4565 / COG4251 / COG4192 / COG2205 / COG4753 / COG4567 / COG0745 / COG3852 / COG2197 / COG3706 / COG3279 / COG5000 / COG3947 / COG4585 / COG3850 / COG3275 / COG3920 / COG5002	Signal transduction histidine kinase / Signal transduction histidine kinase regulating C4-dicarboxylate transport system / Response regulator containing CheY-like receiver, AAA-type ATPase, and DNA-binding domains / Response regulator / FOG: CheY-like receiver / Response regulator containing a CheY-like receiver domain and an HD-GYP domain / Signal transduction histidine kinase regulating citrate…	T / T / T / T / T / K,T / T / K,T / T / T / T / T / T,K / T,K / T / T,K / T / K,T / T / T / T / T / T / T / T	Signal transduction mechanisms / Signal transduction mechanisms / Signal transduction mechanisms / Signal transduction mechanisms / Signal transduction mechanisms / Transcription,Signal transduction mechanisms / Signal transduction mechanisms / Transcription,Signal transduction mechanisms / Signal transduction mechanisms / Signal transduction mechanisms / Signal transduction mechanisms / Signal t…	NA	NA	NA
RSUY_RS03555	RSUY_07280	two-component sensor histidine kinase	RSc2736	phcS	two-component sensor histidine kinase	RSIPO_RS19775	two-component sensor histidine kinase	RRSL_00737	sensor histidine kinase	COG4191 / COG0642 / COG4192 / COG2205 / COG4251 / COG5000 / COG5002 / COG3852 / COG3290 / COG4585 / COG2972 / COG2172 / COG0643	Signal transduction histidine kinase regulating C4-dicarboxylate transport system / Signal transduction histidine kinase / Signal transduction histidine kinase regulating phosphoglycerate transport system / Osmosensitive K+ channel histidine kinase / Bacteriophytochrome (light-regulated signal transduction histidine kinase) / Signal transduction histidine kinase involved in nitrogen fixation and …	T / T / T / T / T / T / T / T / T / T / T / T / N,T	Signal transduction mechanisms / Signal transduction mechanisms / Signal transduction mechanisms / Signal transduction mechanisms / Signal transduction mechanisms / Signal transduction mechanisms / Signal transduction mechanisms / Signal transduction mechanisms / Signal transduction mechanisms / Signal transduction mechanisms / Signal transduction mechanisms / Signal transduction mechanisms / Cel…	NA	NA	NA
RSUY_RS03560	RSUY_07290	SAM-dependent methyltransferase	RSc2735	phcB	SAM-dependent methyltransferase	RSIPO_RS19770	SAM-dependent methyltransferase	RRSL_00736	SAM-dependent methyltransferase PhcB	COG2226	Methylase involved in ubiquinone/menaquinone biosynthesis	H	Coenzyme transport and metabolism	NA	NA	NA
RSUY_RS03565	RSUY_07300	hypothetical protein	RSc2734	-	hypothetical protein	RSIPO_RS19765	hypothetical protein	RRSL_00734	chemotaxis protein CheY	COG3437 / COG2204 / COG0784 / COG3706 / COG0745 / COG3279 / COG4566 / COG2197 / COG4753 / COG2201 / COG4565 / COG3947	Response regulator containing a CheY-like receiver domain and an HD-GYP domain / Response regulator containing CheY-like receiver, AAA-type ATPase, and DNA-binding domains / FOG: CheY-like receiver / Response regulator containing a CheY-like receiver domain and a GGDEF domain / Response regulators consisting of a CheY-like receiver domain and a winged-helix DNA-binding domain / Response regulator…	K,T / T / T / T / T,K / K,T / T / T,K / T / N,T / K,T / T	Transcription,Signal transduction mechanisms / Signal transduction mechanisms / Signal transduction mechanisms / Signal transduction mechanisms / Signal transduction mechanisms,Transcription / Transcription,Signal transduction mechanisms / Signal transduction mechanisms / Signal transduction mechanisms,Transcription / Signal transduction mechanisms / Cell motility,Signal transduction mechanisms /…	NA	NA	NA
RSUY_RS03570	RSUY_07310	NAD(P) transhydrogenase subunit beta	RSc2733	pntB	NAD(P) transhydrogenase subunit beta	RSIPO_RS19760 / RSIPO_RS04435	NAD(P) transhydrogenase subunit beta / NAD synthetase	RRSL_03125 / RRSL_00733	NAD synthetase / NAD(P) transhydrogenase subunit beta	COG1282	NAD/NADP transhydrogenase beta subunit	C	Energy production and conversion	Psyr_5018	NAD(P) transhydrogenase subunit beta	Cofactor metabolism
RSUY_RS03575	RSUY_07320	NAD(P)(+) transhydrogenase	RSc2732	pntAb	NAD(P)(+) transhydrogenase	RSIPO_RS19755	NAD(P)(+) transhydrogenase	RRSL_00732	NAD(P) transhydrogenase	COG3288	NAD/NADP transhydrogenase alpha subunit	C	Energy production and conversion	NA	NA	NA
RSUY_RS03580	RSUY_07330	aspartate 1-decarboxylase	RSc2731	panD	aspartate 1-decarboxylase	NA	NA	NA	NA	COG0853	Aspartate 1-decarboxylase	H	Coenzyme transport and metabolism	NA	NA	NA
RSUY_RS03585	RSUY_07340	NAD(P) transhydrogenase subunit alpha	RSc2730	pntAa	NAD(P) transhydrogenase subunit alpha	NA	NA	RRSL_00730	NAD(P) transhydrogenase subunit alpha	COG3288 / COG0686	NAD/NADP transhydrogenase alpha subunit / Alanine dehydrogenase	C / E	Energy production and conversion / Amino acid transport and metabolism	Psyr_5016	alanine dehydrogenase/PNT	Cofactor metabolism
RSUY_RS03590	RSUY_07350	membrane protein	RSc2729	-	membrane protein / membrane protein	RSIPO_RS19745 / RSIPO_RS00505	membrane protein / membrane protein	RRSL_00729 / RRSL_03417	membrane protein / TonB-denpendent receptor	COG1629 / COG4774 / COG4773 / COG4771 / COG4772 / COG4206 / COG4206	Outer membrane receptor proteins, mostly Fe transport / Outer membrane receptor for monomeric catechols / Outer membrane receptor for ferric coprogen and ferric-rhodotorulic acid / Outer membrane receptor for ferrienterochelin and colicins / Outer membrane receptor for Fe3+-dicitrate / Outer membrane cobalamin receptor protein / Outer membrane cobalamin receptor protein	P / P / P / P / P / H / H	Inorganic ion transport and metabolism / Inorganic ion transport and metabolism / Inorganic ion transport and metabolism / Inorganic ion transport and metabolism / Inorganic ion transport and metabolism / Coenzyme transport and metabolism / Coenzyme transport and metabolism	Psyr_2229 / Psyr_3124	TonB-dependent siderophore receptor / TonB-dependent siderophore receptor	Siderophore synthesis and transport / Siderophore synthesis and transport
RSUY_RS03595	RSUY_07360	membrane protein	RSc2728	-	hypothetical protein	RSIPO_RS19740	membrane protein	RRSL_00728	membrane protein	COG3503	Predicted membrane protein	S	Function unknown	Psyr_2271	hypothetical protein	NA
RSUY_RS03600	RSUY_07370	EmrB/QacA family drug resistance transporter	RSc2727	-	EmrB/QacA family drug resistance transporter	RSIPO_RS19735	EmrB/QacA family drug resistance transporter	RRSL_00727_1	DSBA oxidoreductase	COG2814	Arabinose efflux permease	G	Carbohydrate transport and metabolism	NA	NA	NA
RSUY_RS03605	RSUY_07380	multidrug ABC transporter permease	RSc2726	-	multidrug ABC transporter permease	NA	NA	RRSL_00727	multidrug ABC transporter permease	COG1566 / COG1566 / COG0845	Multidrug resistance efflux pump / Multidrug resistance efflux pump / Membrane-fusion protein	V / V / M	Defense mechanisms / Defense mechanisms / Cell wall/membrane/envelope biogenesis	Psyr_1772	secretion protein HlyD	Secretion/Efflux/Export
RSUY_RS03610	RSUY_07390	MarR family transcriptional regulator	RSc2725	-	MarR family transcriptional regulator	RSIPO_RS19725	MarR family transcriptional regulator	RRSL_00726	MarR family transcriptional regulator	COG1846 / COG1321 / COG1733 / COG1349	Transcriptional regulators / Mn-dependent transcriptional regulator / Predicted transcriptional regulators / Transcriptional regulators of sugar metabolism	K / K / K / K,G	Transcription / Transcription / Transcription / Transcription,Carbohydrate transport and metabolism	NA	NA	NA
RSUY_RS03615	RSUY_07400	NUDIX hydrolase	RSc2724	-	NUDIX hydrolase	RSIPO_RS19720	NUDIX hydrolase	RRSL_00725	NUDIX hydrolase	COG1051 / COG0494	ADP-ribose pyrophosphatase / NTP pyrophosphohydrolases including oxidative damage repair enzymes	F / L,R	Nucleotide transport and metabolism / Replication, recombination and repair,General function prediction only	Psyr_3189	NUDIX hydrolase	NA
RSUY_RS03620	RSUY_07410	tRNA 2-thiouridine(34) synthase MnmA	RSc2723	trmU	tRNA 2-thiouridine(34) synthase MnmA	RSIPO_RS19715	tRNA 2-thiouridine(34) synthase MnmA	RRSL_00724	tRNA(5-methylaminomethyl-2-thiouridylate)-methyltransferase	COG0482	Predicted tRNA(5-methylaminomethyl-2-thiouridylate) methyltransferase, contains the PP-loop ATPase domain	J	Translation, ribosomal structure and biogenesis	Psyr_3190	tRNA-specific 2-thiouridylase MnmA	Sulfur metabolism and transport
RSUY_RS03625	RSUY_07420	glutamate synthase	RSc2722	-	glutamate synthase	RSIPO_RS19710	glutamate synthase	RRSL_00723	glutamate synthase	COG0069 / COG1304	Glutamate synthase domain 2 / L-lactate dehydrogenase (FMN-dependent) and related alpha-hydroxy acid dehydrogenases	E / C	Amino acid transport and metabolism / Energy production and conversion	NA	NA	NA
RSUY_RS03630	RSUY_07430	glutathione transferase	RSc2721	-	glutathione S-transferase	RSIPO_RS19705	glutathione transferase	NA	NA	COG0625 / COG2999	Glutathione S-transferase / Glutaredoxin 2	O / O	Posttranslational modification, protein turnover, chaperones / Posttranslational modification, protein turnover, chaperones	Psyr_4727	glutathione S-transferase	Glutathione metabolism
RSUY_RS03635	RSUY_07440	adenylosuccinate lyase	RSc2720	purB	adenylosuccinate lyase	RSIPO_RS19700	adenylosuccinate lyase	RRSL_00722	adenylosuccinate lyase	COG0015 / COG0165 / COG0114 / COG1027	Adenylosuccinate lyase / Argininosuccinate lyase / Fumarase / Aspartate ammonia-lyase	F / E / C / E	Nucleotide transport and metabolism / Amino acid transport and metabolism / Energy production and conversion / Amino acid transport and metabolism	Psyr_3192	adenylosuccinate lyase	Nucleotide metabolism and transport
RSUY_RS03640	RSUY_07450	cytochrome b	RSc2719	-	cytochrome b	RSIPO_RS19695	cytochrome b	RRSL_00720	cytochrome B561	COG3038	Cytochrome B561	C	Energy production and conversion	Psyr_0456	cytochrome B561	Energy generation
RSUY_RS03645	RSUY_07460	polyisoprenoid-binding protein	RSc2718	-	polyisoprenoid-binding protein	RSIPO_RS19690	polyisoprenoid-binding protein	RRSL_00719	polyisoprenoid-binding protein	COG2353	Uncharacterized conserved protein	S	Function unknown	NA	NA	NA
RSUY_RS03650	RSUY_07470	polyisoprenoid-binding protein	RSc2717	-	polyisoprenoid-binding protein	RSIPO_RS19685	polyisoprenoid-binding protein	RRSL_00718	polyisoprenoid-binding protein	COG2353	Uncharacterized conserved protein	S	Function unknown	NA	NA	NA
RSUY_RS03655	RSUY_07480	preprotein translocase subunit SecF	RSc2716	secF	preprotein translocase subunit SecF	RSIPO_RS19680	preprotein translocase subunit SecF	RRSL_00717	preprotein translocase subunit SecF	COG0341 / COG0342	Preprotein translocase subunit SecF / Preprotein translocase subunit SecD	U / U	Intracellular trafficking, secretion, and vesicular transport / Intracellular trafficking, secretion, and vesicular transport	Psyr_1231	preprotein translocase subunit SecF	Secretion/Efflux/Export
RSUY_RS03660	RSUY_07490	preprotein translocase subunit SecD	RSc2715	secD	preprotein translocase subunit SecD	RSIPO_RS19675	preprotein translocase subunit SecD	RRSL_00716	preprotein translocase subunit SecD	COG0342 / COG0341 / COG1033 / COG1033 / COG2409	Preprotein translocase subunit SecD / Preprotein translocase subunit SecF / Predicted exporters of the RND superfamily / Predicted exporters of the RND superfamily / Predicted drug exporters of the RND superfamily	U / U / R / R / R	Intracellular trafficking, secretion, and vesicular transport / Intracellular trafficking, secretion, and vesicular transport / General function prediction only / General function prediction only / General function prediction only	Psyr_1230	preprotein translocase subunit SecD	Secretion/Efflux/Export
RSUY_RS03665	RSUY_07500	preprotein translocase subunit YajC	RSc2714	yajC	preprotein translocase subunit YajC	RSIPO_RS19670	preprotein translocase subunit YajC	NA	NA	COG1862	Preprotein translocase subunit YajC	U	Intracellular trafficking, secretion, and vesicular transport	Psyr_1229	preprotein translocase subunit YajC	Secretion/Efflux/Export
RSUY_RS03670	RSUY_07510	tRNA guanosine(34) transglycosylase Tgt	RSc2713	tgt	tRNA guanosine(34) transglycosylase Tgt	NA	NA	RRSL_03264	queuine tRNA-ribosyltransferase	COG0343	Queuine/archaeosine tRNA-ribosyltransferase	J	Translation, ribosomal structure and biogenesis	Psyr_1228	queuine tRNA-ribosyltransferase	NA
RSUY_RS03675	RSUY_07520	tRNA preQ1(34) S-adenosylmethionineribosyltransferase-isomerase QueA	RSc2712	queA	tRNA preQ1(34) S-adenosylmethionineribosyltransferase-isomerase QueA	RSIPO_RS19660	tRNA preQ1(34) S-adenosylmethionineribosyltransferase-isomerase QueA	RRSL_03263	S-adenosylmethionine tRNA ribosyltransferase	COG0809	S-adenosylmethionine:tRNA-ribosyltransferase-isomerase (queuine synthetase)	J	Translation, ribosomal structure and biogenesis	Psyr_1227	S-adenosylmethionine--tRNAribosyltransferase-isomerase	Translation
RSUY_RS03680	RSUY_07530	ATP-dependent DNA helicase RecG	RSc2711	recG	ATP-dependent DNA helicase RecG	NA	NA	RRSL_03262	ATP-dependent DNA helicase RecG	COG1200 / COG1197 / COG1203 / COG0513 / COG4098 / COG0514 / COG1202 / COG1198 / COG1111 / COG1061 / COG1110	RecG-like helicase / Transcription-repair coupling factor (superfamily II helicase) / Predicted helicases / Superfamily II DNA and RNA helicases / Superfamily II DNA/RNA helicase required for DNA uptake (late competence protein) / Superfamily II DNA helicase / Superfamily II helicase, archaea-specific / Primosomal protein N' (replication factor Y) - superfamily II helicase / ERCC4-like helicases …	L,K / L,K / R / L,K,J / L / L / R / L / L / K,L / L	Replication, recombination and repair,Transcription / Replication, recombination and repair,Transcription / General function prediction only / Replication, recombination and repair,Transcription,Translation, ribosomal structure and biogenesis / Replication, recombination and repair / Replication, recombination and repair / General function prediction only / Replication, recombination and repair /…	Psyr_0201	ATP-dependent DNA helicase RecG	Replication and DNA repair
RSUY_RS03685	RSUY_07540	hypothetical protein	-	-	hypothetical protein	RSIPO_RS19645	hypothetical protein	NA	NA	NA		NA		NA	NA	NA
RSUY_RS03690	RSUY_07550	hypothetical protein	-	-	hypothetical protein	RSIPO_RS19640	hypothetical protein	RRSL_03260	hypothetical protein	COG4520	Surface antigen	M	Cell wall/membrane/envelope biogenesis	NA	NA	NA
RSUY_RS03695	NA	hypothetical protein	-	-	NA	RSIPO_RS19635	hypothetical protein	NA	NA	NA		NA		NA	NA	NA
RSUY_RS03700	RSUY_07570	alanine racemase	RSc2709	-	alanine racemase	RSIPO_RS19630	alanine racemase	RRSL_03258	alanine racemase	COG3616 / COG0019 / COG0787	Predicted amino acid aldolase or racemase / Diaminopimelate decarboxylase / Alanine racemase	E / E / M	Amino acid transport and metabolism / Amino acid transport and metabolism / Cell wall/membrane/envelope biogenesis	Psyr_3398	alanine racemase, N-terminal	NA
RSUY_RS03705	RSUY_07580	LysR family transcriptional regulator	RSc2708	-	NA	RSIPO_RS19625	LysR family transcriptional regulator	RRSL_03257	LysR family transcriptional regulator	COG0583	Transcriptional regulator	K	Transcription	Psyr_3397	helix-turn-helix, Fis-type	NA
RSUY_RS03710	RSUY_07590	hypothetical protein	-	-	NA	RSIPO_RS19620	hypothetical protein	NA	NA	NA		NA		NA	NA	NA
RSUY_RS03715	RSUY_07600	diaminopropionate ammonia-lyase	-	-	NA	RSIPO_RS19615	diaminopropionate ammonia-lyase	RRSL_03256	diaminopropionate ammonia-lyase	COG1171 / COG0031 / COG0498 / COG3048	Threonine dehydratase / Cysteine synthase / Threonine synthase / D-serine dehydratase	E / E / E / E	Amino acid transport and metabolism / Amino acid transport and metabolism / Amino acid transport and metabolism / Amino acid transport and metabolism	NA	NA	NA
RSUY_RS03720	RSUY_07610	Zn-dependent hydrolase	-	-	NA	RSIPO_RS19610	Zn-dependent hydrolase	RRSL_03255	allantoate amidohydrolase	COG0624 / COG1473 / COG2234 / COG1363 / COG2049	Acetylornithine deacetylase/Succinyl-diaminopimelate desuccinylase and related deacylases / Metal-dependent amidase/aminoacylase/carboxypeptidase / Predicted aminopeptidases / Cellulase M and related proteins / Allophanate hydrolase subunit 1	E / R / R / G / E	Amino acid transport and metabolism / General function prediction only / General function prediction only / Carbohydrate transport and metabolism / Amino acid transport and metabolism	Psyr_3056	allantoate amidohydrolase	NA
RSUY_RS03725	RSUY_07620	DNA-binding protein	-	-	NA	RSIPO_RS19605	DNA-binding protein	RRSL_03254	DNA-binding protein	COG1522 / COG4189 / COG1349 / COG2865 / COG3355 / COG1654	Transcriptional regulators / Predicted transcriptional regulator / Transcriptional regulators of sugar metabolism / Predicted transcriptional regulator containing an HTH domain and an uncharacterized domain shared with the mammalian protein Schlafen / Predicted transcriptional regulator / Biotin operon repressor	K / K / K,G / K / K / K	Transcription / Transcription / Transcription,Carbohydrate transport and metabolism / Transcription / Transcription / Transcription	NA	NA	NA
RSUY_RS03730	RSUY_07630	amidohydrolase	-	-	NA	NA	NA	RRSL_03253	amidohydrolase	COG1473 / COG0624	Metal-dependent amidase/aminoacylase/carboxypeptidase / Acetylornithine deacetylase/Succinyl-diaminopimelate desuccinylase and related deacylases	R / E	General function prediction only / Amino acid transport and metabolism	NA	NA	NA
RSUY_RS03735	RSUY_07640	transcriptional regulator	RSc2114	-	transcriptional regulator	RSIPO_RS19595	transcriptional regulator	RRSL_03252	transcriptional regulator	COG1802 / COG2186 / COG2188	Transcriptional regulators / Transcriptional regulators / Transcriptional regulators	K / K / K	Transcription / Transcription / Transcription	NA	NA	NA
RSUY_RS03740	RSUY_07660	oxidoreductase	RSc2113	-	oxidoreductase	RSIPO_RS19590	oxidoreductase	RRSL_03250	oxidoreductase	COG0665 / COG0579 / COG1232 / COG1252 / COG0578 / COG0446	Glycine/D-amino acid oxidases (deaminating) / Predicted dehydrogenase / Protoporphyrinogen oxidase / NADH dehydrogenase, FAD-containing subunit / Glycerol-3-phosphate dehydrogenase / Uncharacterized NAD(FAD)-dependent dehydrogenases	E / R / H / C / C / R	Amino acid transport and metabolism / General function prediction only / Coenzyme transport and metabolism / Energy production and conversion / Energy production and conversion / General function prediction only	NA	NA	NA
RSUY_RS03745	RSUY_07670	metabolite transporter	RSc2112	-	metabolite transporter	RSIPO_RS19585	metabolite transporter	RRSL_03249	metabolite transporter	COG2814	Arabinose efflux permease	G	Carbohydrate transport and metabolism	Psyr_2304	major facilitator transporter	Transport
RSUY_RS03750	RSUY_07680	dihydrodipicolinate synthase family protein	RSc2111	-	dihydrodipicolinate synthase family protein	RSIPO_RS19580	dihydrodipicolinate synthase family protein	RRSL_03248	dihydrodipicolinate synthetase	COG0329	Dihydrodipicolinate synthase/N-acetylneuraminate lyase	E,M	Amino acid transport and metabolism,Cell wall/membrane/envelope biogenesis	NA	NA	NA
RSUY_RS03755	RSUY_07690	aldehyde dehydrogenase	RSc2110	aldH	aldehyde dehydrogenase	NA	NA	RRSL_03247	aldehyde dehydrogenase	COG1012 / COG4230	NAD-dependent aldehyde dehydrogenases / Delta 1-pyrroline-5-carboxylate dehydrogenase	C / C	Energy production and conversion / Energy production and conversion	Psyr_0227	aldehyde dehydrogenase	Amino acid metabolism and transport
RSUY_RS03760	RSUY_07700	aromatic amino acid exporter	RSc2109	-	aromatic amino acid exporter	RSIPO_RS19565	aromatic amino acid exporter	RRSL_03246	aromatic amino acid exporter	COG0697	Permeases of the drug/metabolite transporter (DMT) superfamily	G,E,R	Carbohydrate transport and metabolism,Amino acid transport and metabolism,General function prediction only	NA	NA	NA
RSUY_RS03765	RSUY_07710	porin	RSc2108	-	porin	RSIPO_RS19560	porin	RRSL_03245	porin	COG3203	Outer membrane protein (porin)	M	Cell wall/membrane/envelope biogenesis	NA	NA	NA
RSUY_RS03770	RSUY_07720	transposase	-	-	transposase / transposase / transposase / transposase / transposase / transposase / transposase / transposase	RSIPO_RS02350	NA	RRSL_02069 / RRSL_03158 / RRSL_00772 / RRSL_03244	transposase / transposase / transposase / transposase	COG3293 / COG3293	Transposase and inactivated derivatives / Transposase and inactivated derivatives	L / L	Replication, recombination and repair / Replication, recombination and repair	NA	NA	NA
RSUY_RS03775	RSUY_07730	hypothetical protein	RSc2525	-	hypothetical protein	RSIPO_RS19550	hypothetical protein	RRSL_03243	hypothetical protein	NA		NA		NA	NA	NA
RSUY_RS03780	RSUY_07740	LysR family transcriptional regulator	RSc2690	oxyR	LysR family transcriptional regulator	RSIPO_RS19545	LysR family transcriptional regulator	RRSL_03242	LysR family transcriptional regulator	COG0583	Transcriptional regulator	K	Transcription	Psyr_0202	regulatory protein LysR	Oxidative stress tolerance
RSUY_RS03785	RSUY_07750	membrane protein	RSc2688	-	membrane protein	RSIPO_RS19540	membrane protein	RRSL_03241	membrane protein	NA		NA		NA	NA	NA
RSUY_RS03790	RSUY_07760	DNA starvation/stationary phase protectionprotein	RSc2687	dps	DNA starvation/stationary phase protectionprotein	RSIPO_RS19535	DNA starvation/stationary phase protectionprotein	RRSL_03240	ferritin	COG0783	DNA-binding ferritin-like protein (oxidative damage protectant)	P	Inorganic ion transport and metabolism	Psyr_1404	Ferritin and Dps	Iron metabolism and transport
RSUY_RS03795	RSUY_07770	4-hydroxybenzoate octaprenyltransferase	RSc2686	ubiA	4-hydroxybenzoate octaprenyltransferase	RSIPO_RS19530	4-hydroxybenzoate octaprenyltransferase	RRSL_03239	4-hydroxybenzoate polyprenyltransferase	COG0382 / COG0109	4-hydroxybenzoate polyprenyltransferase and related prenyltransferases / Polyprenyltransferase (cytochrome oxidase assembly factor)	H / O	Coenzyme transport and metabolism / Posttranslational modification, protein turnover, chaperones	Psyr_5031	4-hydroxybenzoate octaprenyltransferase	Cofactor metabolism
RSUY_RS03800	RSUY_07780	membrane protein	RSc2685	-	membrane protein	NA	NA	NA	NA	NA		NA		NA	NA	NA
RSUY_RS03805	RSUY_07790	pyrroline-5-carboxylate reductase	RSc2684	proC	pyrroline-5-carboxylate reductase	RSIPO_RS19520	pyrroline-5-carboxylate reductase	RRSL_03237	pyrroline-5-carboxylate reductase	COG0345 / COG0287 / COG2084 / COG0240 / COG0673	Pyrroline-5-carboxylate reductase / Prephenate dehydrogenase / 3-hydroxyisobutyrate dehydrogenase and related beta-hydroxyacid dehydrogenases / Glycerol-3-phosphate dehydrogenase / Predicted dehydrogenases and related proteins	E / E / I / C / R	Amino acid transport and metabolism / Amino acid transport and metabolism / Lipid transport and metabolism / Energy production and conversion / General function prediction only	Psyr_0476	pyrroline-5-carboxylate reductase	Amino acid metabolism and transport
RSUY_RS03810	RSUY_07800	YggS family pyridoxal phosphate enzyme	RSc2683	-	YggS family pyridoxal phosphate enzyme	RSIPO_RS19515	YggS family pyridoxal phosphate enzyme	RRSL_03236	hypothetical protein	COG0325	Predicted enzyme with a TIM-barrel fold	R	General function prediction only	Psyr_0477	hypothetical protein	NA
RSUY_RS03815	RSUY_07810	twitching motility protein PilT	RSc2682	pilT	twitching motility protein PilT	RSIPO_RS19510	twitching motility protein PilT	RRSL_03235	twitching motility protein PilT	COG2805 / COG5008 / COG2804 / COG4962 / COG0630 / COG4240 / COG0410	Tfp pilus assembly protein, pilus retraction ATPase PilT / Tfp pilus assembly protein, ATPase PilU / Type II secretory pathway, ATPase PulE/Tfp pilus assembly pathway, ATPase PilB / Flp pilus assembly protein, ATPase CpaF / Type IV secretory pathway, VirB11 components, and related ATPases involved in archaeal flagella biosynthesis / Predicted kinase / ABC-type branched-chain amino acid transport …	N,U / N,U / N,U / U / N,U / R / E	Cell motility,Intracellular trafficking, secretion, and vesicular transport / Cell motility,Intracellular trafficking, secretion, and vesicular transport / Cell motility,Intracellular trafficking, secretion, and vesicular transport / Intracellular trafficking, secretion, and vesicular transport / Cell motility,Intracellular trafficking, secretion, and vesicular transport / General function predic…	Psyr_0478	pilus retraction protein PilT	Pili synthesis and regulation
RSUY_RS03820	RSUY_07820	twitching motility protein PilT	RSc2681	pilU	twitching motility protein PilT	RSIPO_RS19505	twitching motility protein PilT	RRSL_03234	twitching motility protein PilT	COG5008 / COG2805 / COG2804 / COG0630 / COG4962 / COG0410 / COG1100	Tfp pilus assembly protein, ATPase PilU / Tfp pilus assembly protein, pilus retraction ATPase PilT / Type II secretory pathway, ATPase PulE/Tfp pilus assembly pathway, ATPase PilB / Type IV secretory pathway, VirB11 components, and related ATPases involved in archaeal flagella biosynthesis / Flp pilus assembly protein, ATPase CpaF / ABC-type branched-chain amino acid transport systems, ATPase com…	N,U / N,U / N,U / N,U / U / E / R	Cell motility,Intracellular trafficking, secretion, and vesicular transport / Cell motility,Intracellular trafficking, secretion, and vesicular transport / Cell motility,Intracellular trafficking, secretion, and vesicular transport / Cell motility,Intracellular trafficking, secretion, and vesicular transport / Intracellular trafficking, secretion, and vesicular transport / Amino acid transport an…	Psyr_2906	pilus retraction protein PilT	Pili synthesis and regulation
RSUY_RS03825	RSUY_07830	pilus assembly protein PilE	RSc2680	pilE2	pilus assembly protein PilE	RSIPO_RS19500	pilus assembly protein PilE	RRSL_03233	pilus assembly protein PilE	COG4968	Tfp pilus assembly protein PilE	N,U	Cell motility,Intracellular trafficking, secretion, and vesicular transport	Psyr_0720	fimbrial protein pilin	Pili synthesis and regulation
RSUY_RS03830	RSUY_07840	general secretion pathway protein GspH	RSc2679	fimT (Li, frontiers,2016)	general secretion pathway protein GspH	RSIPO_RS19495	general secretion pathway protein GspH	RRSL_03232	general secretion pathway protein H	COG4970 / COG2165 / COG4968 / COG4537 / COG4795	Tfp pilus assembly protein FimT / Type II secretory pathway, pseudopilin PulG / Tfp pilus assembly protein PilE / Competence protein ComGC / Type II secretory pathway, component PulJ	N,U / N,U / N,U / U / U	Cell motility,Intracellular trafficking, secretion, and vesicular transport / Cell motility,Intracellular trafficking, secretion, and vesicular transport / Cell motility,Intracellular trafficking, secretion, and vesicular transport / Intracellular trafficking, secretion, and vesicular transport / Intracellular trafficking, secretion, and vesicular transport	NA	NA	NA
RSUY_RS03835	RSUY_07850	type IV pilus modification protein PilV	RSc2678	-	type IV pilus modification protein PilV	RSIPO_RS19490	type IV pilus modification protein PilV	RRSL_03231	type 4 fimbrial biogenesis transmembraneprotein	COG4967	Tfp pilus assembly protein PilV	N,U	Cell motility,Intracellular trafficking, secretion, and vesicular transport	NA	NA	NA
RSUY_RS03840	RSUY_07860	type 4 fimbrial biogenesis PilW transmembrane	RSc2677	-	type 4 fimbrial biogenesis PilW transmembrane	RSIPO_RS19485	type 4 fimbrial biogenesis PilW transmembrane	RRSL_03230	type 4 fimbrial biogenesis PilW transmembrane	COG4966	Tfp pilus assembly protein PilW	N,U	Cell motility,Intracellular trafficking, secretion, and vesicular transport	NA	NA	NA
RSUY_RS03845	RSUY_07870	pilus assembly protein	RSc2676	-	pilus assembly protein	RSIPO_RS19480	pilus assembly protein	RRSL_03229	pilus assembly protein	COG4726	Tfp pilus assembly protein PilX	N,U	Cell motility,Intracellular trafficking, secretion, and vesicular transport	NA	NA	NA
RSUY_RS03850	RSUY_07880	type 4 fimbrial biogenesis PilY1 signal peptide	RSc2675	-	type 4 fimbrial biogenesis PilY1 signal peptide	RSIPO_RS19475	type 4 fimbrial biogenesis PilY1 signal peptide	RRSL_03228	type 4 fimbrial biogenesis PilY1 signal peptide	COG3419	Tfp pilus assembly protein, tip-associated adhesin PilY1	N,U	Cell motility,Intracellular trafficking, secretion, and vesicular transport	NA	NA	NA
RSUY_RS03855	RSUY_07890	glutathione peroxidase	RSc2674	-	glutathione peroxidase	RSIPO_RS19470	glutathione peroxidase	RRSL_03227	glutathione peroxidase	COG0386	Glutathione peroxidase	O	Posttranslational modification, protein turnover, chaperones	Psyr_3613	glutathione peroxidase	Glutathione metabolism
RSUY_RS03860	RSUY_07900	DNA-binding transcriptional regulator	RSc2673	-	DNA-binding transcriptional regulator	RSIPO_RS19465	DNA-binding transcriptional regulator	RRSL_03226	DeoR faimly transcriptional regulator	COG2378 / COG1349 / COG3711 / COG1654	Predicted transcriptional regulator / Transcriptional regulators of sugar metabolism / Transcriptional antiterminator / Biotin operon repressor	K / K,G / K / K	Transcription / Transcription,Carbohydrate transport and metabolism / Transcription / Transcription	NA	NA	NA
RSUY_RS03865	RSUY_07910	cupin	RSc2672	-	cupin	RSIPO_RS19460	cupin	RRSL_03225	cupin	COG3837 / COG0662 / COG1917 / COG2140	Uncharacterized conserved protein, contains double-stranded beta-helix domain / Mannose-6-phosphate isomerase / Uncharacterized conserved protein, contains double-stranded beta-helix domain / Thermophilic glucose-6-phosphate isomerase and related metalloenzymes	S / G / S / G,R	Function unknown / Carbohydrate transport and metabolism / Function unknown / Carbohydrate transport and metabolism,General function prediction only	NA	NA	NA
RSUY_RS03870	RSUY_07920	glyoxalase	RSc2671	-	glyoxalase	RSIPO_RS19455	glyoxalase	RRSL_03224	glyoxalase	COG3324	Predicted enzyme related to lactoylglutathione lyase	R	General function prediction only	NA	NA	NA
RSUY_RS03875	RSUY_07930	membrane protein	RSc2670	-	membrane protein	RSIPO_RS19450	membrane protein	RRSL_03223	membrane protein	COG1346	Putative effector of murein hydrolase	M	Cell wall/membrane/envelope biogenesis	Psyr_0637	LrgB-like protein	NA
RSUY_RS03880	RSUY_07940	CidA/LrgA family protein	RSc2669	-	CidA/LrgA family protein	RSIPO_RS19445	CidA/LrgA family protein	RRSL_03222	murein hydrolase transporter LrgA	COG1380	Putative effector of murein hydrolase LrgA	R	General function prediction only	Psyr_0636	LrgA protein	NA
RSUY_RS03885	RSUY_07950	glycolate oxidase iron-sulfur subunit	RSc2668	glcF	glycolate oxidase iron-sulfur subunit	RSIPO_RS19440	glycolate oxidase iron-sulfur subunit	RRSL_03221	glycolate oxidase	COG0247 / COG1139 / COG2048 / COG1152 / COG0479 / COG1150 / COG1143 / COG1145 / COG4656	Fe-S oxidoreductase / Uncharacterized conserved protein containing a ferredoxin-like domain / Heterodisulfide reductase, subunit B / CO dehydrogenase/acetyl-CoA synthase alpha subunit / Succinate dehydrogenase/fumarate reductase, Fe-S protein subunit / Heterodisulfide reductase, subunit C / Formate hydrogenlyase subunit 6/NADH:ubiquinone oxidoreductase 23 kD subunit (chain I) / Ferredoxin / Predi…	C / C / C / C / C / C / C / C / C	Energy production and conversion / Energy production and conversion / Energy production and conversion / Energy production and conversion / Energy production and conversion / Energy production and conversion / Energy production and conversion / Energy production and conversion / Energy production and conversion	Psyr_3333	glycolate oxidase iron-sulfur subunit	Organic acid metabolism and transport
RSUY_RS03890	RSUY_07960	glycolate oxidase subunit GlcE	RSc2667	glcE	glycolate oxidase subunit GlcE	RSIPO_RS19435	glycolate oxidase subunit GlcE	NA	NA	COG0277	FAD/FMN-containing dehydrogenases	C	Energy production and conversion	Psyr_3332	glycolate oxidase FAD binding subunit	Organic acid metabolism and transport
RSUY_RS03895	RSUY_07970	glycolate oxidase	RSc2666	glcD	FAD-binding protein	RSIPO_RS19430	glycolate oxidase	RRSL_03219	FAD-binding protein	COG0277 / COG0812	FAD/FMN-containing dehydrogenases / UDP-N-acetylmuramate dehydrogenase	C / M	Energy production and conversion / Cell wall/membrane/envelope biogenesis	Psyr_3331	glycolate oxidase subunit GlcD	Organic acid metabolism and transport
RSUY_RS03900	RSUY_07980	lactate dehydrogenase	RSc2664	dld	lactate dehydrogenase	RSIPO_RS19425	lactate dehydrogenase	RRSL_03217	D-lactate dehydrogenase	COG0277 / COG0812	FAD/FMN-containing dehydrogenases / UDP-N-acetylmuramate dehydrogenase	C / M	Energy production and conversion / Cell wall/membrane/envelope biogenesis	NA	NA	NA
RSUY_RS03905	RSUY_07990	ATP:cob(I)alamin adenosyltransferase	RSc2663	-	ATP:cob(I)alamin adenosyltransferase	RSIPO_RS19420	ATP:cob(I)alamin adenosyltransferase	RRSL_03218	ATP--cobalamin adenosyltransferase	COG2096	Uncharacterized conserved protein	S	Function unknown	Psyr_4090	hypothetical protein	Cofactor metabolism
RSUY_RS03910	RSUY_08000	mechanosensitive ion channel protein MscS	RSc2662	-	mechanosensitive ion channel protein MscS	RSIPO_RS19415	mechanosensitive ion channel protein MscS	RRSL_03216	mechanosensitive ion channel protein MscS	COG0668 / COG3264	Small-conductance mechanosensitive channel / Small-conductance mechanosensitive channel	M / M	Cell wall/membrane/envelope biogenesis / Cell wall/membrane/envelope biogenesis	Psyr_5003	MscS mechanosensitive ion channel	Mechanosensitive ion channel
RSUY_RS03915	RSUY_08010	transcriptional regulator	RSc2661	-	transcriptional regulator	RSIPO_RS19410	transcriptional regulator	RRSL_03215	XRE family transcriptional regulator	COG1396	Predicted transcriptional regulators	K	Transcription	NA	NA	NA
RSUY_RS03920	RSUY_08020	phospho-2-dehydro-3-deoxyheptonate aldolase	RSc2660	aroG1	phospho-2-dehydro-3-deoxyheptonate aldolase	NA	NA	RRSL_03213	phospho-2-dehydro-3-deoxyheptonate aldolase	COG0722	3-deoxy-D-arabino-heptulosonate 7-phosphate (DAHP) synthase	E	Amino acid transport and metabolism	Psyr_2073 / Psyr_2900	phospho-2-dehydro-3-deoxyheptonate aldolase / phospho-2-dehydro-3-deoxyheptonate aldolase	Amino acid metabolism and transport / Amino acid metabolism and transport
RSUY_RS03925	RSUY_08030	peptidase C69	RSc2659	tldD	peptidase C69	RSIPO_RS19395	peptidase C69	RRSL_03212	peptidase C69	COG0312	Predicted Zn-dependent proteases and their inactivated homologs	R	General function prediction only	Psyr_4156	C69 family peptidase	NA
RSUY_RS03930	RSUY_08040	apolipoprotein acyltransferase	RSc2658	-	apolipoprotein acyltransferase	RSIPO_RS19390	protein of unknown function upf0012	RRSL_03211	apolipoprotein acyltransferase	COG0388 / COG0815	Predicted amidohydrolase / Apolipoprotein N-acyltransferase	R / M	General function prediction only / Cell wall/membrane/envelope biogenesis	Psyr_4157	nitrilase/cyanide hydratase and apolipoproteinN-acyltransferase	NA
RSUY_RS03935	RSUY_08050	TIGR02099 family protein	RSc2657	-	TIGR02099 family protein	RSIPO_RS19385	TIGR02099 family protein	RRSL_03209	hypothetical protein	COG3164	Predicted membrane protein	S	Function unknown	Psyr_4158	hypothetical protein	Plant-associated proteins
RSUY_RS03940	RSUY_08060	bifunctional glutamine synthetaseadenylyltransferase/deadenyltransferase	RSc2656	glnE	[glutamate--ammonia-ligase] adenylyltransferase	RSIPO_RS19380	bifunctional glutamine synthetaseadenylyltransferase/deadenyltransferase	RRSL_03210	glutamine-synthetase adenylyltransferase	COG1391	Glutamine synthetase adenylyltransferase	O,T	Posttranslational modification, protein turnover, chaperones,Signal transduction mechanisms	Psyr_0519	bifunctional glutamine-synthetaseadenylyltransferase/deadenyltransferase	Nitrogen metabolism
RSUY_RS03945	RSUY_08070	rhombosortase	RSc2655	-	rhombosortase	RSIPO_RS19375	rhombosortase	RRSL_03208	hypothetical protein	NA		NA		NA	NA	NA
RSUY_RS03950	RSUY_08080	peptidase S8	RSc2654	-	peptidase S8	RSIPO_RS19370	peptidase S8	RRSL_03207	peptidase S8	COG1404	Subtilisin-like serine proteases	O	Posttranslational modification, protein turnover, chaperones	NA	NA	NA
RSUY_RS03955	RSUY_08090	peptidase	RSc2653	-	peptidase	RSIPO_RS19365	peptidase	RRSL_03206	peptidase	COG1404	Subtilisin-like serine proteases	O	Posttranslational modification, protein turnover, chaperones	NA	NA	NA
RSUY_RS03960	RSUY_08100	hypothetical protein	RSc2652	-	hypothetical protein	RSIPO_RS19360	hypothetical protein	RRSL_03205	hypothetical protein	NA		NA		NA	NA	NA
RSUY_RS03965	RSUY_08110	DNA repair protein RecN	RSc2651	recN	DNA repair protein RecN	RSIPO_RS19355	DNA repair protein RecN	RRSL_03204	DNA repair protein	COG0497 / COG1195 / COG1106 / COG1196 / COG1196 / COG4637 / COG3839 / COG3593 / COG0419 / COG3096	ATPase involved in DNA repair / Recombinational DNA repair ATPase (RecF pathway) / Predicted ATPases / Chromosome segregation ATPases / Chromosome segregation ATPases / Predicted ATPase / ABC-type sugar transport systems, ATPase components / Predicted ATP-dependent endonuclease of the OLD family / ATPase involved in DNA repair / Uncharacterized protein involved in chromosome partitioning	L / L / R / D / D / R / G / L / L / D	Replication, recombination and repair / Replication, recombination and repair / General function prediction only / Cell cycle control, cell division, chromosome partitioning / Cell cycle control, cell division, chromosome partitioning / General function prediction only / Carbohydrate transport and metabolism / Replication, recombination and repair / Replication, recombination and repair / Cell cy…	Psyr_4197	DNA repair protein RecN	Replication and DNA repair
RSUY_RS03970	RSUY_08120	NAD(+) kinase	RSc2650	ppnK	NAD(+) kinase	RSIPO_RS19350	NAD(+) kinase	NA	NA	COG0061	Predicted sugar kinase	G	Carbohydrate transport and metabolism	Psyr_1685	inorganic polyphosphate/ATP-NAD kinase	Cofactor metabolism
RSUY_RS03975	RSUY_08130	heat-inducible transcriptional repressor HrcA	RSc2649	hrcA	HrcA family transcriptional regulator	RSIPO_RS19345	heat-inducible transcriptional repressor HrcA	RRSL_03203	HrcA family transcriptional regulator	COG1420 / COG2524 / COG2238	Transcriptional regulator of heat shock gene / Predicted transcriptional regulator, contains C-terminal CBS domains / Ribosomal protein S19E (S16A)	K / K / J	Transcription / Transcription / Translation, ribosomal structure and biogenesis	NA	NA	NA
RSUY_RS03980	RSUY_08140	histidine utilization repressor	RSc2648	hutC	histidine utilization repressor	RSIPO_RS19340	histidine utilization repressor	RRSL_03201	histidine utilization repressor	COG2188 / COG2186 / COG1725 / COG1167 / COG1802 / COG1349	Transcriptional regulators / Transcriptional regulators / Predicted transcriptional regulators / Transcriptional regulators containing a DNA-binding HTH domain and an aminotransferase domain (MocR family) and their eukaryotic orthologs / Transcriptional regulators / Transcriptional regulators of sugar metabolism	K / K / K / K,E / K / K,G	Transcription / Transcription / Transcription / Transcription,Amino acid transport and metabolism / Transcription / Transcription,Carbohydrate transport and metabolism	Psyr_0366	histidine utilization repressor	Amino acid metabolism and transport
RSUY_RS03985	RSUY_08150	urocanate hydratase	RSc2647	hutU	urocanate hydratase	NA	NA	RRSL_03200	urocanate hydratase	COG2987	Urocanate hydratase	E	Amino acid transport and metabolism	Psyr_4828	urocanate hydratase	Amino acid metabolism and transport
RSUY_RS03990	RSUY_08160	histidine ammonia-lyase	RSc2646	hutH	histidine ammonia-lyase	RSIPO_RS19330	histidine ammonia-lyase	RRSL_03199	histidine ammonia-lyase	COG2986	Histidine ammonia-lyase	E	Amino acid transport and metabolism	Psyr_4833	histidine ammonia-lyase	Amino acid metabolism and transport
RSUY_RS03995	RSUY_08170	formimidoylglutamase	RSc2645	-	formimidoylglutamase	NA	NA	RRSL_03198	formimidoylglutamase	COG0010	Arginase/agmatinase/formimionoglutamate hydrolase, arginase family	E	Amino acid transport and metabolism	NA	NA	NA
RSUY_RS04000	RSUY_08180	imidazolonepropionase	RSc2644	hutI	imidazolonepropionase	RSIPO_RS19320	imidazolonepropionase	RRSL_03197	imidazolonepropionase	COG1228 / COG0402 / COG1574 / COG3964 / COG1001 / COG1820 / COG3653 / COG3454 / COG0044	Imidazolonepropionase and related amidohydrolases / Cytosine deaminase and related metal-dependent hydrolases / Predicted metal-dependent hydrolase with the TIM-barrel fold / Predicted amidohydrolase / Adenine deaminase / N-acetylglucosamine-6-phosphate deacetylase / N-acyl-D-aspartate/D-glutamate deacylase / Metal-dependent hydrolase involved in phosphonate metabolism / Dihydroorotase and relate…	Q / F,R / R / R / F / G / Q / P / F	Secondary metabolites biosynthesis, transport and catabolism / Nucleotide transport and metabolism,General function prediction only / General function prediction only / General function prediction only / Nucleotide transport and metabolism / Carbohydrate transport and metabolism / Secondary metabolites biosynthesis, transport and catabolism / Inorganic ion transport and metabolism / Nucleotide tr…	Psyr_4835	imidazolonepropionase	Amino acid metabolism and transport
RSUY_RS04005	RSUY_08190	ferrochelatase	RSc2643	hemH	ferrochelatase	RSIPO_RS19315	ferrochelatase	RRSL_03196	ferrochelatase	COG0276 / COG2138	Protoheme ferro-lyase (ferrochelatase) / Uncharacterized conserved protein	H / S	Coenzyme transport and metabolism / Function unknown	Psyr_0967	ferrochelatase	Cofactor metabolism
RSUY_RS04010	RSUY_08200	RNA-binding protein S4	RSc2642	hslR	RNA-binding protein S4	RSIPO_RS19310	RNA-binding protein S4	RRSL_03195	RNA-binding protein S4	COG1188 / COG0564 / COG1189 / COG2302	Ribosome-associated heat shock protein implicated in the recycling of the 50S subunit (S4 paralog) / Pseudouridylate synthases, 23S RNA-specific / Predicted rRNA methylase / Uncharacterized conserved protein, contains S4-like domain	J / J / J / S	Translation, ribosomal structure and biogenesis / Translation, ribosomal structure and biogenesis / Translation, ribosomal structure and biogenesis / Function unknown	Psyr_0170	RNA-binding S4	Chaperones/Heat shock proteins
RSUY_RS04015	RSUY_08210	membrane protein	-	-	membrane protein	RSIPO_RS19305	membrane protein	RRSL_03194	membrane protein	NA		NA		NA	NA	NA
RSUY_RS04020	RSUY_08220	nucleotide exchange factor GrpE	RSc2639	grpE	nucleotide exchange factor GrpE	RSIPO_RS19300	nucleotide exchange factor GrpE	RRSL_03192	co-chaperone GrpE	COG0576	Molecular chaperone GrpE (heat shock protein)	O	Posttranslational modification, protein turnover, chaperones	NA	NA	NA
RSUY_RS04025	RSUY_08230	thiol reductase thioredoxin	RSc2638	-	thiol reductase thioredoxin	RSIPO_RS19295	thiol reductase thioredoxin	RRSL_03191	thioredoxin protein	NA		NA		NA	NA	NA
RSUY_RS04030	RSUY_08240	hypothetical protein	-	-	NA	NA	NA	NA	NA	NA		NA		NA	NA	NA
RSUY_RS04035	RSUY_08250	elongation factor GreAB	RSc2636	rnk	elongation factor GreAB	RSIPO_RS19290	elongation factor GreAB	RRSL_03190	elongation factor GreAB	COG0782	Transcription elongation factor	K	Transcription	Psyr_0178	nucleoside diphosphate kinase regulator	NA
RSUY_RS04040	RSUY_08260	molecular chaperone DnaK	RSc2635	dnaK	molecular chaperone DnaK	RSIPO_RS19285	molecular chaperone DnaK	RRSL_03189	chaperone protein DnaK	COG0443 / COG4820 / COG1077 / COG0849	Molecular chaperone / Ethanolamine utilization protein, possible chaperonin / Actin-like ATPase involved in cell morphogenesis / Actin-like ATPase involved in cell division	O / E / D / D	Posttranslational modification, protein turnover, chaperones / Amino acid transport and metabolism / Cell cycle control, cell division, chromosome partitioning / Cell cycle control, cell division, chromosome partitioning	Psyr_4195	molecular chaperone DnaK	Chaperones/Heat shock proteins
RSUY_RS04045	RSUY_08270	molecular chaperone DnaJ	RSc2634	dnaJ	molecular chaperone DnaJ	RSIPO_RS19280	molecular chaperone DnaJ	NA	NA	COG0484 / COG2214 / COG5407 / COG1107 / COG1107 / COG1107 / COG1076	DnaJ-class molecular chaperone with C-terminal Zn finger domain / DnaJ-class molecular chaperone / Preprotein translocase subunit Sec63 / Archaea-specific RecJ-like exonuclease, contains DnaJ-type Zn finger domain / Archaea-specific RecJ-like exonuclease, contains DnaJ-type Zn finger domain / Archaea-specific RecJ-like exonuclease, contains DnaJ-type Zn finger domain / DnaJ-domain-containing prot…	O / O / U / L / L / L / O	Posttranslational modification, protein turnover, chaperones / Posttranslational modification, protein turnover, chaperones / Intracellular trafficking, secretion, and vesicular transport / Replication, recombination and repair / Replication, recombination and repair / Replication, recombination and repair / Posttranslational modification, protein turnover, chaperones	Psyr_4194	chaperone protein DnaJ	Chaperones/Heat shock proteins
RSUY_RS04050	RSUY_08280	aminodeoxychorismate synthase component I	RSc2633	pabB	aminodeoxychorismate synthase component I	RSIPO_RS19275	aminodeoxychorismate synthase component I	RRSL_01245	aminodeoxychorismate synthase	COG0147 / COG0115 / COG1169	Anthranilate/para-aminobenzoate synthases component I / Branched-chain amino acid aminotransferase/4-amino-4-deoxychorismate lyase / Isochorismate synthase	E,H / E,H / H,Q	Amino acid transport and metabolism,Coenzyme transport and metabolism / Amino acid transport and metabolism,Coenzyme transport and metabolism / Coenzyme transport and metabolism,Secondary metabolites biosynthesis, transport and catabolism	NA	NA	NA
RSUY_RS04055	RSUY_08290	ABC transporter ATP-binding protein	RSc2632	-	ABC transporter ATP-binding protein	RSIPO_RS19270	ABC transporter ATP-binding protein	RRSL_01244	ABC transporter ATP-binding protein	COG1122 / COG1131 / COG1120 / COG4988 / COG3842 / COG1121 / COG1126 / COG1136 / COG2274 / COG2884 / COG3839 / COG4133 / COG1135 / COG1118 / COG1129 / COG1129 / COG0488 / COG0488 / COG1116 / COG4619 / COG1132 / COG4987 / COG3638 / COG1123 / COG1123 / COG1124 / COG3840 / COG1117 / COG1119 / COG4178 / COG0410 / COG3845 / COG3845 / COG4555 / COG1125 / COG1127 / COG4148 / COG4181 / COG1137 / COG4604 /…	ABC-type cobalt transport system, ATPase component / ABC-type multidrug transport system, ATPase component / ABC-type cobalamin/Fe3+-siderophores transport systems, ATPase components / ABC-type transport system involved in cytochrome bd biosynthesis, ATPase and permease components / ABC-type spermidine/putrescine transport systems, ATPase components / ABC-type Mn/Zn transport systems, ATPase comp…	P / V / P,H / C,O / E / P / E / V / V / D / G / O / P / P / G / G / R / R / P / R / V / C,O / P / R / R / E,P / H / P / P / R / E / R / R / C,P / E / Q / P / Q / R / P / R / P / E / R / P / R / P / R / E / G,M / E / E / R / R / R / E,P / R / R / E / R / H / P / V / O / L / O / R / R / L / U / F / Q,P / N,U	Inorganic ion transport and metabolism / Defense mechanisms / Inorganic ion transport and metabolism,Coenzyme transport and metabolism / Energy production and conversion,Posttranslational modification, protein turnover, chaperones / Amino acid transport and metabolism / Inorganic ion transport and metabolism / Amino acid transport and metabolism / Defense mechanisms / Defense mechanisms / Cell cy…	NA	NA	NA
RSUY_RS04060	RSUY_08300	ABC transporter permease	RSc2631	-	ABC transporter permease	RSIPO_RS19265	ABC transporter permease	RRSL_01243	ABC transporter permease	COG4662 / COG4149 / COG0555 / COG1178 / COG1178 / COG1177	ABC-type tungstate transport system, periplasmic component / ABC-type molybdate transport system, permease component / ABC-type sulfate transport system, permease component / ABC-type Fe3+ transport system, permease component / ABC-type Fe3+ transport system, permease component / ABC-type spermidine/putrescine transport system, permease component II	H / P / O / P / P / E	Coenzyme transport and metabolism / Inorganic ion transport and metabolism / Posttranslational modification, protein turnover, chaperones / Inorganic ion transport and metabolism / Inorganic ion transport and metabolism / Amino acid transport and metabolism	NA	NA	NA
RSUY_RS04065	RSUY_08310	3-methyl-2-oxobutanoatehydroxymethyltransferase	RSc2630	panB	3-methyl-2-oxobutanoatehydroxymethyltransferase	RSIPO_RS19260	3-methyl-2-oxobutanoatehydroxymethyltransferase	RRSL_01242	3-methyl-2-oxobutanoatehydroxymethyltransferase	COG0413	Ketopantoate hydroxymethyltransferase	H	Coenzyme transport and metabolism	Psyr_0828	3-methyl-2-oxobutanoatehydroxymethyltransferase	Cofactor metabolism
RSUY_RS04070	RSUY_08320	deoxynucleoside kinase	RSc2629	-	deoxynucleoside kinase	RSIPO_RS19255	deoxynucleoside kinase	RRSL_01241	deoxynucleoside kinase	COG1428 / COG1618 / COG0378 / COG1102	Deoxynucleoside kinases / Predicted nucleotide kinase / Ni2+-binding GTPase involved in regulation of expression and maturation of urease and hydrogenase / Cytidylate kinase	F / F / O,K / F	Nucleotide transport and metabolism / Nucleotide transport and metabolism / Posttranslational modification, protein turnover, chaperones,Transcription / Nucleotide transport and metabolism	NA	NA	NA
RSUY_RS04075	RSUY_08330	2-amino-4-hydroxy-6-hydroxymethyldihydropteridine pyrophosphokinase	RSc2628	folK	2-amino-4-hydroxy-6-hydroxymethyldihydropteridine pyrophosphokinase	RSIPO_RS19250	2-amino-4-hydroxy-6-hydroxymethyldihydropteridine pyrophosphokinase	RRSL_01240	2-amino-4-hydroxy-6-hydroxymethyldihydropteridine pyrophosphokinase	COG0801	7,8-dihydro-6-hydroxymethylpterin-pyrophosphokinase	H	Coenzyme transport and metabolism	Psyr_0829	2-amino-4-hydroxy-6-hydroxymethyldihydropteridine diphosphokinase	Cofactor metabolism
RSUY_RS04080	RSUY_08340	polynucleotide adenylyltransferase PcnB	RSc2627	pcnB	polynucleotide adenylyltransferase PcnB	RSIPO_RS19245	polynucleotide adenylyltransferase PcnB	RRSL_01239	poly(A) polymerase	COG0617	tRNA nucleotidyltransferase/poly(A) polymerase	J	Translation, ribosomal structure and biogenesis	Psyr_0830	Poly(A) polymerase	RNA degradation
RSUY_RS04085	RSUY_08350	phosphoserine phosphatase	RSc2626	-	phosphoserine phosphatase	RSIPO_RS19240	phosphoserine phosphatase	RRSL_01238	phosphoserine phosphatase	COG0560	Phosphoserine phosphatase	E	Amino acid transport and metabolism	Psyr_4844	HAD family hydrolase	NA
RSUY_RS04090	RSUY_08360	DnaA regulatory inactivator Hda	RSc2625	-	DnaA regulatory inactivator Hda	RSIPO_RS19235	DnaA regulatory inactivator Hda	RRSL_01237	DnaA regulatory inactivator Hda	COG0593	ATPase involved in DNA replication initiation	L	Replication, recombination and repair	Psyr_3686	DNA replication initiation factor	Replication and DNA repair
RSUY_RS04095	RSUY_08370	AI-2E family transporter	RSc2624	-	AI-2E family transporter	RSIPO_RS19230	AI-2E family transporter	RRSL_01236	ABC transporter permease	COG0628	Predicted permease	R	General function prediction only	Psyr_3687	hypothetical protein	NA
RSUY_RS04100	RSUY_08380	phosphoribosylformylglycinamidine cyclo-ligase	RSc2623	purM	phosphoribosylformylglycinamidine cyclo-ligase	RSIPO_RS19225	phosphoribosylformylglycinamidine cyclo-ligase	RRSL_01235	phosphoribosylaminoimidazole synthetase	COG0150 / COG0611 / COG0309 / COG2144	Phosphoribosylaminoimidazole (AIR) synthetase / Thiamine monophosphate kinase / Hydrogenase maturation factor / Selenophosphate synthetase-related proteins	F / H / O / R	Nucleotide transport and metabolism / Coenzyme transport and metabolism / Posttranslational modification, protein turnover, chaperones / General function prediction only	Psyr_3689	phosphoribosylaminoimidazole synthetase	Nucleotide metabolism and transport
RSUY_RS04105	RSUY_08390	hypothetical protein	RSc2572	-	hypothetical protein	RSIPO_RS19220	hypothetical protein	RRSL_01234	hypothetical protein	NA		NA		NA	NA	NA
RSUY_RS04115	RSUY_08410	Probable ADA regulatory protein of adaptiveresponse / O6-methylguanine-DNA methyltransferase	RSc2570	ada	ADA regulatoryprotein/methylated-DNA-protein-cysteine methyltransferase	NA	NA	RRSL_01233	Probable ADA regulatory protein of adaptiveresponse / O6-methylguanine-DNA methyltransferase	COG0350 / COG2169 / COG3695 / COG2207 / COG4977 / COG4753	Methylated DNA-protein cysteine methyltransferase / Adenosine deaminase / Predicted methylated DNA-protein cysteine methyltransferase / AraC-type DNA-binding domain-containing proteins / Transcriptional regulator containing an amidase domain and an AraC-type DNA-binding HTH domain / Response regulator containing CheY-like receiver domain and AraC-type DNA-binding domain	L / F / L / K / K / T	Replication, recombination and repair / Nucleotide transport and metabolism / Replication, recombination and repair / Transcription / Transcription / Signal transduction mechanisms	Psyr_3365	methylated-DNA-[protein]-cysteineS-methyltransferase	NA
RSUY_RS04120	RSUY_08420	DNA-3-methyladenine glycosylase	RSc2569	alkA	DNA-3-methyladenine glycosylase	RSIPO_RS19205	DNA-3-methyladenine glycosylase	RRSL_01231	DNA-3-methyladenine glycosylase	COG0122 / COG0177	3-methyladenine DNA glycosylase/8-oxoguanine DNA glycosylase / Predicted EndoIII-related endonuclease	L / L	Replication, recombination and repair / Replication, recombination and repair	Psyr_3366	DNA-3-methyladenine glycosylase II	Replication and DNA repair
RSUY_RS04125	RSUY_08430	alpha-ketoglutarate-dependent dioxygenase AlkB	RSc2568	alkB	alpha-ketoglutarate-dependent dioxygenase AlkB	RSIPO_RS19200	alpha-ketoglutarate-dependent dioxygenase AlkB	RRSL_01230	dioxygenase	COG3145	Alkylated DNA repair protein	L	Replication, recombination and repair	Psyr_2985	2OG-Fe(II) oxygenase	NA
RSUY_RS04130	RSUY_08440	prolyl 4-hydroxylase	RSc2567	-	prolyl 4-hydroxylase	RSIPO_RS19195	prolyl 4-hydroxylase	RRSL_01229	prolyl 4-hydroxylase	COG3826	Uncharacterized protein conserved in bacteria	S	Function unknown	NA	NA	NA
RSUY_RS04135	RSUY_08450	methylated-DNA--protein-cysteinemethyltransferase	RSc2566	-	methylated-DNA--protein-cysteinemethyltransferase	RSIPO_RS19190	methylated-DNA--protein-cysteinemethyltransferase	RRSL_01228	methylated-DNA--protein-cysteinemethyltransferase	COG0350 / COG3695	Methylated DNA-protein cysteine methyltransferase / Predicted methylated DNA-protein cysteine methyltransferase	L / L	Replication, recombination and repair / Replication, recombination and repair	NA	NA	NA
RSUY_RS04140	RSUY_08460	GCN5 family N-acetyltransferase	RSc2565	-	GCN5 family N-acetyltransferase	RSIPO_RS19185	GCN5 family N-acetyltransferase	RRSL_01227	GCN5 family N-acetyltransferase	COG0456 / COG1247 / COG1670 / COG1246 / COG0454	Acetyltransferases / Sortase and related acyltransferases / Acetyltransferases, including N-acetylases of ribosomal proteins / N-acetylglutamate synthase and related acetyltransferases / Histone acetyltransferase HPA2 and related acetyltransferases	R / M / J / E / K,R	General function prediction only / Cell wall/membrane/envelope biogenesis / Translation, ribosomal structure and biogenesis / Amino acid transport and metabolism / Transcription,General function prediction only	NA	NA	NA
RSUY_RS04145	RSUY_08470	tRNA dimethylallyltransferase	RSc2564	miaA	tRNA (adenosine(37)-N6)-dimethylallyltransferaseMiaA	RSIPO_RS19180	tRNA dimethylallyltransferase	RRSL_01226	tRNA delta(2)-isopentenylpyrophosphatetransferase	COG0324	tRNA delta(2)-isopentenylpyrophosphate transferase	J	Translation, ribosomal structure and biogenesis	Psyr_0571	tRNA delta(2)-isopentenylpyrophosphatetransferase	Transcriptional regulation
RSUY_RS04150	RSUY_08480	DNA mismatch repair protein MutL	RSc2563	mutL	DNA mismatch repair protein MutL	RSIPO_RS19175	DNA mismatch repair protein MutL	RRSL_01225	DNA mismatch repair protein MutL	COG0323 / COG0187 / COG1389	DNA mismatch repair enzyme (predicted ATPase) / Type IIA topoisomerase (DNA gyrase/topo II, topoisomerase IV), B subunit / DNA topoisomerase VI, subunit B	L / L / L	Replication, recombination and repair / Replication, recombination and repair / Replication, recombination and repair	Psyr_0570	DNA mismatch repair protein	Replication and DNA repair
RSUY_RS04155	RSUY_08490	mammalian cell entry protein	RSc2562	-	mammalian cell entry protein	RSIPO_RS19170	mammalian cell entry protein	RRSL_01224	mammalian cell entry protein	COG3008 / COG1463	Paraquat-inducible protein B / ABC-type transport system involved in resistance to organic solvents, periplasmic component	R / Q	General function prediction only / Secondary metabolites biosynthesis, transport and catabolism	NA	NA	NA
RSUY_RS04160	RSUY_08500	hypothetical protein	RSc2561	-	hypothetical protein	RSIPO_RS19165	hypothetical protein	RRSL_01223	hypothetical protein	NA		NA		Psyr_2893	lipoprotein	NA
RSUY_RS04165	RSUY_08510	transcriptional regulator	RSc2560	-	transcriptional regulator	RSIPO_RS19160	transcriptional regulator	RRSL_01222	transcriptional regulator	COG1309	Transcriptional regulator	K	Transcription	NA	NA	NA
RSUY_RS04170	RSUY_08520	membrane protein	RSc2559	dedA	membrane protein	RSIPO_RS19155	NA	RRSL_01221	membrane protein	COG0586 / COG0398 / COG1238	Uncharacterized membrane-associated protein / Uncharacterized conserved protein / Predicted membrane protein	S / S / S	Function unknown / Function unknown / Function unknown	Psyr_0626	hypothetical protein	NA
RSUY_RS04175	RSUY_08530	transglutaminase	RSc2558	-	transglutaminase	RSIPO_RS19150	transglutaminase	RRSL_01220	transglutaminase	COG2912	Uncharacterized conserved protein	S	Function unknown	NA	NA	NA
RSUY_RS04180	RSUY_08540	lipid II flippase MurJ	RSc2557	mviN (Ailloud 2015)	lipid II flippase MurJ	RSIPO_RS19145	lipid II flippase MurJ	RRSL_01219	membrane protein	COG0728 / COG2244	Uncharacterized membrane protein, putative virulence factor / Membrane protein involved in the export of O-antigen and teichoic acid	R / R	General function prediction only / General function prediction only	Psyr_0708	virulence factor MVIN-like	Peptidoglycan/cell wall polymers
RSUY_RS04185	RSUY_08550	30S ribosomal protein S20	RSc2556	rpsT	30S ribosomal protein S20	RSIPO_RS19140	30S ribosomal protein S20	RRSL_01218	30S ribosomal protein S20	NA		NA		Psyr_0707	30S ribosomal protein S20	Translation
RSUY_RS04190	RSUY_08560	hypothetical protein	RSc2555	-	hypothetical protein	RSIPO_RS19135	hypothetical protein	NA	NA	NA		NA		NA	NA	NA
RSUY_RS04195	RSUY_08570	ornithine carbamoyltransferase	RSc2554	argF	ornithine carbamoyltransferase	RSIPO_RS19130	ornithine carbamoyltransferase	RRSL_01216	ornithine carbamoyltransferase	COG0078 / COG0540	Ornithine carbamoyltransferase / Aspartate carbamoyltransferase, catalytic chain	E / F	Amino acid transport and metabolism / Nucleotide transport and metabolism	Psyr_3901	ornithine carbamoyltransferase	Amino acid metabolism and transport
RSUY_RS04200	RSUY_08580	argininosuccinate synthase	RSc2553	argG	argininosuccinate synthase	NA	NA	RRSL_01215	argininosuccinate synthase	COG0137	Argininosuccinate synthase	E	Amino acid transport and metabolism	Psyr_3892	argininosuccinate synthase	Amino acid metabolism and transport
RSUY_RS04205	RSUY_08590	hypothetical protein	RSc2552	-	hypothetical protein	RSIPO_RS19115	hypothetical protein	RRSL_01214	hypothetical protein	COG3123	Uncharacterized protein conserved in bacteria	S	Function unknown	Psyr_1831	hypothetical protein	NA
RSUY_RS04210	RSUY_08600	alpha/beta hydrolase	RSc2551	-	alpha/beta hydrolase	RSIPO_RS19110	alpha/beta hydrolase	RRSL_01213	alpha/beta hydrolase	COG1752 / COG4667	Predicted esterase of the alpha-beta hydrolase superfamily / Predicted esterase of the alpha-beta hydrolase superfamily	R / R	General function prediction only / General function prediction only	NA	NA	NA
RSUY_RS04215	RSUY_08610	transposase	RSp1179	TIS1021	transposase / transposase	NA	NA	RRSL_03703 / RRSL_04012 / RRSL_01591 / RRSL_04033 / RRSL_03917 / RRSL_04481 / RRSL_03564 / RRSL_02614 / RRSL_01745 / RRSL_03830 / RRSL_00157 / RRSL_03150 / RRSL_01209 / RRSL_02448 / RRSL_01099 / RRSL_01789 / RRSL_02054 / RRSL_01212 / RRSL_02045 / RRSL_00311 / RRSL_02977 / RRSL_04200 / RRSL_02544 / RRSL_03342 / RRSL_02210 / RRSL_03856 / RRSL_04289 / RRSL_02352 / RRSL_00394 / RRSL_02439 / RRSL_0338…	transposase / transposase / transposase / transposase / transposase / transposase / transposase / transposase / transposase / transposase / transposase / transposase / transposase / transposase / transposase / transposase / transposase / transposase / transposase / transposase / transposase / transposase / transposase / transposase / transposase / transposase / transposase / transposase / transpo…	COG3039 / COG3666	Transposase and inactivated derivatives, IS5 family / Transposase and inactivated derivatives	L / L	Replication, recombination and repair / Replication, recombination and repair	Psyr_0096	transposase IS4	Phage & IS elements
RSUY_RS04220	RSUY_08620	hypothetical protein	-	-	NA	RSIPO_RS19100	hypothetical protein	NA	NA	NA		NA		NA	NA	NA
RSUY_RS04225	RSUY_08630	hypothetical protein	RSc0647	-	hypothetical protein	RSIPO_RS19095	hypothetical protein	RRSL_00395	hypothetical protein	NA		NA		NA	NA	NA
RSUY_RS04230	RSUY_08640	bactoprenol glucosyl transferase	-	-	NA	RSIPO_RS19090	bactoprenol glucosyl transferase	RRSL_00396	bactoprenol glucosyl transferase	COG0463 / COG1215	Glycosyltransferases involved in cell wall biogenesis / Glycosyltransferases, probably involved in cell wall biogenesis	M / M	Cell wall/membrane/envelope biogenesis / Cell wall/membrane/envelope biogenesis	NA	NA	NA
RSUY_RS04235	RSUY_08650	membrane protein	-	-	NA	RSIPO_RS19085	membrane protein	RRSL_00397	membrane protein	NA		NA		NA	NA	NA
RSUY_RS04240	RSUY_08660	membrane protein	RSc0648	tadG1 (Wairuri, 2012)	membrane protein	RSIPO_RS19080	membrane protein	RRSL_00398	membrane protein	COG4655	Predicted membrane protein	S	Function unknown	NA	NA	NA
RSUY_RS04245	RSUY_08670	membrane protein	-	-	membrane protein	RSIPO_RS19075	membrane protein	RRSL_00399	membrane protein	NA		NA		NA	NA	NA
RSUY_RS04250	RSUY_08680	type II secretion system protein	RSc0650	tadC1 (Wairuri, 2012)	type II secretion system protein	RSIPO_RS19070	type II secretion system protein	RRSL_00400	type II secretion system protein	COG2064 / COG4965	Flp pilus assembly protein TadC / Flp pilus assembly protein TadB	N,U / U	Cell motility,Intracellular trafficking, secretion, and vesicular transport / Intracellular trafficking, secretion, and vesicular transport	NA	NA	NA
RSUY_RS04255	RSUY_08690	pilus assembly protein TadB	RSc0651	tadB1 (Wairuri, 2012)	pilus assembly protein TadB	RSIPO_RS19065	pilus assembly protein TadB	RRSL_00401	pilus assembly protein TadB	COG4965 / COG2064	Flp pilus assembly protein TadB / Flp pilus assembly protein TadC	U / N,U	Intracellular trafficking, secretion, and vesicular transport / Cell motility,Intracellular trafficking, secretion, and vesicular transport	NA	NA	NA
RSUY_RS04260	RSUY_08700	pilus assembly protein CpaF	RSc0652	cpaF1	pilus assembly protein CpaF	RSIPO_RS19060	pilus assembly protein CpaF	RRSL_00402	pilus assembly protein CpaF	COG4962 / COG0630 / COG2804 / COG5008 / COG2805	Flp pilus assembly protein, ATPase CpaF / Type IV secretory pathway, VirB11 components, and related ATPases involved in archaeal flagella biosynthesis / Type II secretory pathway, ATPase PulE/Tfp pilus assembly pathway, ATPase PilB / Tfp pilus assembly protein, ATPase PilU / Tfp pilus assembly protein, pilus retraction ATPase PilT	U / N,U / N,U / N,U / N,U	Intracellular trafficking, secretion, and vesicular transport / Cell motility,Intracellular trafficking, secretion, and vesicular transport / Cell motility,Intracellular trafficking, secretion, and vesicular transport / Cell motility,Intracellular trafficking, secretion, and vesicular transport / Cell motility,Intracellular trafficking, secretion, and vesicular transport	Psyr_4393	type II secretion system protein E	Secretion/Efflux/Export
RSUY_RS04265	RSUY_08710	pilus assembly protein	RSc0653	cpaE1	pilus assembly protein	RSIPO_RS19055	pilus assembly protein	RRSL_00403	PILUS ASSEMBLY PROTEIN; cpaE1	COG4963 / COG1192 / COG0455 / COG3640 / COG0489 / COG2197 / COG2204 / COG0784	Flp pilus assembly protein, ATPase CpaE / ATPases involved in chromosome partitioning / ATPases involved in chromosome partitioning / CO dehydrogenase maturation factor / ATPases involved in chromosome partitioning / Response regulator containing a CheY-like receiver domain and an HTH DNA-binding domain / Response regulator containing CheY-like receiver, AAA-type ATPase, and DNA-binding domains /…	U / D / D / D / D / T,K / T / T	Intracellular trafficking, secretion, and vesicular transport / Cell cycle control, cell division, chromosome partitioning / Cell cycle control, cell division, chromosome partitioning / Cell cycle control, cell division, chromosome partitioning / Cell cycle control, cell division, chromosome partitioning / Signal transduction mechanisms,Transcription / Signal transduction mechanisms / Signal tran…	NA	NA	NA
RSUY_RS04270	RSUY_08720	hypothetical protein	RSc0654	-	hypothetical protein	RSIPO_RS19050	hypothetical protein	RRSL_00404	hypothetical protein	NA		NA		NA	NA	NA
RSUY_RS04275	RSUY_08730	pilus assembly protein, secretin cpac	RSc0655	cpaC	secretin	RSIPO_RS19045	pilus assembly protein, secretin cpac	NA	NA	COG4964 / COG1450 / COG4796	Flp pilus assembly protein, secretin CpaC / Type II secretory pathway, component PulD / Type II secretory pathway, component HofQ	U / N,U / U	Intracellular trafficking, secretion, and vesicular transport / Cell motility,Intracellular trafficking, secretion, and vesicular transport / Intracellular trafficking, secretion, and vesicular transport	NA	NA	NA
RSUY_RS04280	RSUY_08740	Flp pilus assembly protein CpaB	RSc0656	cpaB	Flp pilus assembly protein CpaB	RSIPO_RS19040	Flp pilus assembly protein CpaB	RRSL_00407	pilus assembly protein CpaB	COG3745 / COG1261	Flp pilus assembly protein CpaB / Flagellar basal body P-ring biosynthesis protein	U / N,O	Intracellular trafficking, secretion, and vesicular transport / Cell motility,Posttranslational modification, protein turnover, chaperones	NA	NA	NA
RSUY_RS04285	RSUY_08750	precorrin-2 dehydrogenase	RSc0657	cpaA1	type 4 prepilin peptidase 1	RSIPO_RS19035	precorrin-2 dehydrogenase	RRSL_00409	precorrin-2 dehydrogenase	COG4960	Flp pilus assembly protein, protease CpaA	O,U	Posttranslational modification, protein turnover, chaperones,Intracellular trafficking, secretion, and vesicular transport	NA	NA	NA
RSUY_RS04290	RSUY_08760	pili assembly chaperone	RSc0660	flp-2 (Wairuri, 2012)	pili assembly chaperone / pili assembly chaperone	RSIPO_RS19030	pili assembly chaperone	RRSL_00410	pili assembly chaperone	COG3847	Flp pilus assembly protein, pilin Flp	U	Intracellular trafficking, secretion, and vesicular transport	NA	NA	NA
RSUY_RS04295	RSUY_08770	pili assembly chaperone	-	-	NA	RSIPO_RS19025	pili assembly chaperone	NA	NA	COG3847	Flp pilus assembly protein, pilin Flp	U	Intracellular trafficking, secretion, and vesicular transport	NA	NA	NA
RSUY_RS04300	RSUY_08780	hypothetical protein	RSc0662	-	hypothetical protein	RSIPO_RS19020	hypothetical protein	RRSL_00412	hypothetical protein	COG3762	Predicted membrane protein	S	Function unknown	NA	NA	NA
RSUY_RS04305	RSUY_08790	membrane protein	RSc0663	-	membrane protein	RSIPO_RS19015	membrane protein	RRSL_00413	membrane protein	COG1512	Beta-propeller domains of methanol dehydrogenase type	R	General function prediction only	NA	NA	NA
RSUY_RS04310	RSUY_08800	hypothetical protein	RSc0664	-	hypothetical protein	RSIPO_RS19010	hypothetical protein	RRSL_00414	lipoprotein LemA	COG1704	Uncharacterized conserved protein	S	Function unknown	NA	NA	NA
RSUY_RS04315	RSUY_08810	4-hydroxy-tetrahydrodipicolinate synthase	RSc0665	-	4-hydroxy-tetrahydrodipicolinate synthase	RSIPO_RS19005	4-hydroxy-tetrahydrodipicolinate synthase	RRSL_00415	Dihydrodipicolinatesynthetase/N-acetylneuraminate lyase (partial ORF)	COG0329	Dihydrodipicolinate synthase/N-acetylneuraminate lyase	E,M	Amino acid transport and metabolism,Cell wall/membrane/envelope biogenesis	NA	NA	NA
RSUY_RS04320	RSUY_08830	aspartate aminotransferase family protein	RSc0666	hemL	glutamate-1-semialdehyde 2,1-aminomutase	RSIPO_RS19000	aspartate aminotransferase family protein	NA	NA	COG0001 / COG4992 / COG0160 / COG0161 / COG0399	Glutamate-1-semialdehyde aminotransferase / Ornithine/acetylornithine aminotransferase / 4-aminobutyrate aminotransferase and related aminotransferases / Adenosylmethionine-8-amino-7-oxononanoate aminotransferase / Predicted pyridoxal phosphate-dependent enzyme apparently involved in regulation of cell wall biogenesis	H / E / E / H / M	Coenzyme transport and metabolism / Amino acid transport and metabolism / Amino acid transport and metabolism / Coenzyme transport and metabolism / Cell wall/membrane/envelope biogenesis	Psyr_4342	glutamate-1-semialdehyde aminotransferase	Cofactor metabolism
RSUY_RS04325	RSUY_08840	rubredoxin	RSc0667	-	rubredoxin	RSIPO_RS18995	rubredoxin	RRSL_04275	rubredoxin	COG1773 / COG1592	Rubredoxin / Rubrerythrin	C / C	Energy production and conversion / Energy production and conversion	Psyr_5029	rubredoxin-type Fe(Cys)4 protein	NA
RSUY_RS04330	RSUY_08850	two-component system response regulator	RSc0668	pilG	two-component system response regulator	RSIPO_RS18990	two-component system response regulator	RRSL_04274	chemotaxis protein CheY	COG0784 / COG3706 / COG3706 / COG0745 / COG2204 / COG2201 / COG3437 / COG4753 / COG2197 / COG3279 / COG3947 / COG4566 / COG4565 / COG3707 / COG4567	FOG: CheY-like receiver / Response regulator containing a CheY-like receiver domain and a GGDEF domain / Response regulator containing a CheY-like receiver domain and a GGDEF domain / Response regulators consisting of a CheY-like receiver domain and a winged-helix DNA-binding domain / Response regulator containing CheY-like receiver, AAA-type ATPase, and DNA-binding domains / Chemotaxis response …	T / T / T / T,K / T / N,T / K,T / T / T,K / K,T / T / T / K,T / T / T,K	Signal transduction mechanisms / Signal transduction mechanisms / Signal transduction mechanisms / Signal transduction mechanisms,Transcription / Signal transduction mechanisms / Cell motility,Signal transduction mechanisms / Transcription,Signal transduction mechanisms / Signal transduction mechanisms / Signal transduction mechanisms,Transcription / Transcription,Signal transduction mechanisms /…	Psyr_0488	response regulator receiver	Pili synthesis and regulation
[truncated: 3,657 more rows]
