# Supplementary material for: Transcriptomes of Ralstonia solanacearum during Root Colonization of Solanum commersonii
Source: Front Plant Sci. 2017 Mar 20;8:370. doi: 10.3389/fpls.2017.00370 (PMC5357869; doi:10.3389/fpls.2017.00370)
Supplement: Supplementary file 2 [file Table2.XLSX]

## Sheet: Sheet1
Supplementary Table 2. R. solanacearum UY031 genes differentially expressed during potato root infection compared to bacteria grown in solid rich medium
NCBI locus	Prokka locus	GMI1000 locus	GMI000 name	Description GMI1000	log2FoldChange	padj	COG IDs	COG ID Description	Functional class	Functional class description	Locus tag	Description	Functional Categories
RSUY_RS22950	RSUY_47260	RSp1636	-	NAD-dependent dehydratase	-4.75552	7.27767e-18	COG0451 / COG1087 / COG3320 / COG1086 / COG0702 / COG1091 / COG1028	Nucleoside-diphosphate-sugar epimerases / UDP-glucose 4-epimerase / Putative dehydrogenase domain of multifunctional non-ribosomal peptide synthetases and related enzymes / Predicted nucleoside-diphosphate sugar epimerases / Predicted nucleoside-diphosphate-sugar epimerases / dTDP-4-dehydrorhamnose reductase / Dehydrogenases with different specificities (related to short-chain alcohol dehydrogena…	M,G / M / Q / M,G / M,G / M / I,Q,R	Cell wall/membrane/envelope biogenesis,Carbohydrate transport and metabolism / Cell wall/membrane/envelope biogenesis / Secondary metabolites biosynthesis, transport and catabolism / Cell wall/membrane/envelope biogenesis,Carbohydrate transport and metabolism / Cell wall/membrane/envelope biogenesis,Carbohydrate transport and metabolism / Cell wall/membrane/envelope biogenesis / Lipid transport a…	-	-	-
RSUY_RS22680	RSUY_46670	RSc0853	-	terminase	-4.53464	0.000203225	COG5525	Bacteriophage tail assembly protein	R	General function prediction only	-	-	-
RSUY_RS13370	-	-	-	-	-4.27401	0.0021291	-	-	-	-	-	-	-
RSUY_RS10105	RSUY_20630	RSc1643	ispD	2-C-methyl-D-erythritol 4-phosphatecytidylyltransferase	-4.26568	7.45055e-05	COG1211 / COG1207 / COG2068 / COG1213 / COG1208 / COG1209 / COG1083 / COG1210 / COG2266	4-diphosphocytidyl-2-methyl-D-erithritol synthase / N-acetylglucosamine-1-phosphate uridyltransferase (contains nucleotidyltransferase and I-patch acetyltransferase domains) / Uncharacterized MobA-related protein / Predicted sugar nucleotidyltransferases / Nucleoside-diphosphate-sugar pyrophosphorylase involved in lipopolysaccharide biosynthesis/translation initiation factor 2B, gamma/epsilon sub…	I / M / R / M / M,J / M / M / M / H	Lipid transport and metabolism / Cell wall/membrane/envelope biogenesis / General function prediction only / Cell wall/membrane/envelope biogenesis / Cell wall/membrane/envelope biogenesis,Translation, ribosomal structure and biogenesis / Cell wall/membrane/envelope biogenesis / Cell wall/membrane/envelope biogenesis / Cell wall/membrane/envelope biogenesis / Coenzyme transport and metabolism	Psyr_1365	2-C-methyl-D-erythritol 4-phosphatecytidylyltransferase	Terpenoid backbone synthesis
RSUY_RS12680	RSUY_25910	RSc2520	-	NAD-dependent epimerase	-4.1662	0.000314254	COG0702	Predicted nucleoside-diphosphate-sugar epimerases	M,G	Cell wall/membrane/envelope biogenesis,Carbohydrate transport and metabolism	Psyr_0633	hypothetical protein	-
RSUY_RS22480	RSUY_46200	-	-	-	-3.87669	0.00534614	COG2828	Uncharacterized protein conserved in bacteria	S	Function unknown	-	-	-
RSUY_RS04055	RSUY_08290	RSc2632	-	ABC transporter ATP-binding protein	-3.84801	0.000185588	COG1122 / COG1131 / COG1120 / COG4988 / COG3842 / COG1121 / COG1126 / COG1136 / COG2274 / COG2884 / COG3839 / COG4133 / COG1135 / COG1118 / COG1129 / COG1129 / COG0488 / COG0488 / COG1116 / COG4619 / COG1132 / COG4987 / COG3638 / COG1123 / COG1123 / COG1124 / COG3840 / COG1117 / COG1119 / COG4178 / COG0410 / COG3845 / COG3845 / COG4555 / COG1125 / COG1127 / COG4148 / COG4181 / COG1137 / COG4604 /…	ABC-type cobalt transport system, ATPase component / ABC-type multidrug transport system, ATPase component / ABC-type cobalamin/Fe3+-siderophores transport systems, ATPase components / ABC-type transport system involved in cytochrome bd biosynthesis, ATPase and permease components / ABC-type spermidine/putrescine transport systems, ATPase components / ABC-type Mn/Zn transport systems, ATPase comp…	P / V / P,H / C,O / E / P / E / V / V / D / G / O / P / P / G / G / R / R / P / R / V / C,O / P / R / R / E,P / H / P / P / R / E / R / R / C,P / E / Q / P / Q / R / P / R / P / E / R / P / R / P / R / E / G,M / E / E / R / R / R / E,P / R / R / E / R / H / P / V / O / L / O / R / R / L / U / F / Q,P / N,U	Inorganic ion transport and metabolism / Defense mechanisms / Inorganic ion transport and metabolism,Coenzyme transport and metabolism / Energy production and conversion,Posttranslational modification, protein turnover, chaperones / Amino acid transport and metabolism / Inorganic ion transport and metabolism / Amino acid transport and metabolism / Defense mechanisms / Defense mechanisms / Cell cy…	-	-	-
RSUY_RS18745	RSUY_38450	-	-	-	-3.82824	0.00189836	COG0834 / COG3221 / COG4623 / COG2358	ABC-type amino acid transport/signal transduction systems, periplasmic component/domain / ABC-type phosphate/phosphonate transport system, periplasmic component / Predicted soluble lytic transglycosylase fused to an ABC-type amino acid-binding protein / TRAP-type uncharacterized transport system, periplasmic component	E,T / P / M / R	Amino acid transport and metabolism,Signal transduction mechanisms / Inorganic ion transport and metabolism / Cell wall/membrane/envelope biogenesis / General function prediction only	-	-	-
RSUY_RS15270	RSUY_31190	-	-	-	-3.77786	0.00546252	COG1595 / COG4941	DNA-directed RNA polymerase specialized sigma subunit, sigma24 homolog / Predicted RNA polymerase sigma factor containing a TPR repeat domain	K / K	Transcription / Transcription	-	-	-
RSUY_RS22255	RSUY_45730	RSp1595	-	3-(3-hydroxy-phenyl)propionate transporter MhpT	-3.73038	0.00800046	COG2814 / COG2271 / COG2223 / COG0738	Arabinose efflux permease / Sugar phosphate permease / Nitrate/nitrite transporter / Fucose permease	G / G / P / G	Carbohydrate transport and metabolism / Carbohydrate transport and metabolism / Inorganic ion transport and metabolism / Carbohydrate transport and metabolism	Psyr_2731	3-(3-hydroxy-phenyl)propionate transporter MhpT	-
RSUY_RS22495	RSUY_46230	RSc1084	-	membrane protein	-3.71645	0.00534614	COG3203	Outer membrane protein (porin)	M	Cell wall/membrane/envelope biogenesis	-	-	-
RSUY_RS03700	RSUY_07570	RSc2709	-	alanine racemase	-3.65489	0.00245418	COG3616 / COG0019 / COG0787	Predicted amino acid aldolase or racemase / Diaminopimelate decarboxylase / Alanine racemase	E / E / M	Amino acid transport and metabolism / Amino acid transport and metabolism / Cell wall/membrane/envelope biogenesis	Psyr_3398	alanine racemase, N-terminal	-
RSUY_RS17060	RSUY_34910	RSp0423	-	aldolase	-3.65067	0.000748265	COG3836	2,4-dihydroxyhept-2-ene-1,7-dioic acid aldolase	G	Carbohydrate transport and metabolism	Psyr_2588	HpcH/HpaI aldolase	Siderophore synthesis and transport
RSUY_RS07700	RSUY_15750	RSc1157	-	-	-3.63498	3.23714e-05	-	-	-	-	-	-	-
RSUY_RS22560	RSUY_46380	RSc0879	-	hypothetical protein	-3.62688	0.00246502	-	-	-	-	-	-	-
RSUY_RS14720	RSUY_30070	RSc0275	-	short-chain dehydrogenase	-3.60874	0.000533493	COG1028 / COG0300 / COG4221 / COG3967 / COG0451	Dehydrogenases with different specificities (related to short-chain alcohol dehydrogenases) / Short-chain dehydrogenases of various substrate specificities / Short-chain alcohol dehydrogenase of unknown specificity / Short-chain dehydrogenase involved in D-alanine esterification of lipoteichoic acid and wall teichoic acid (D-alanine transfer protein) / Nucleoside-diphosphate-sugar epimerases	I,Q,R / R / R / M / M,G	Lipid transport and metabolism,Secondary metabolites biosynthesis, transport and catabolism,General function prediction only / General function prediction only / General function prediction only / Cell wall/membrane/envelope biogenesis / Cell wall/membrane/envelope biogenesis,Carbohydrate transport and metabolism	Psyr_0670	short chain dehydrogenase	-
RSUY_RS20425	RSUY_41950	-	-	-	-3.59704	0.00245418	COG3321 / COG0304 / COG0331 / COG1020 / COG3319 / COG0183 / COG3208 / COG0500 / COG1028 / COG2226	Polyketide synthase modules and related proteins / 3-oxoacyl-(acyl-carrier-protein) synthase / (acyl-carrier-protein) S-malonyltransferase / Non-ribosomal peptide synthetase modules and related proteins / Thioesterase domains of type I polyketide synthases or non-ribosomal peptide synthetases / Acetyl-CoA acetyltransferase / Predicted thioesterase involved in non-ribosomal peptide biosynthesis / …	Q / I,Q / I / Q / Q / I / Q / Q,R / I,Q,R / H	Secondary metabolites biosynthesis, transport and catabolism / Lipid transport and metabolism,Secondary metabolites biosynthesis, transport and catabolism / Lipid transport and metabolism / Secondary metabolites biosynthesis, transport and catabolism / Secondary metabolites biosynthesis, transport and catabolism / Lipid transport and metabolism / Secondary metabolites biosynthesis, transport and …	-	-	-
RSUY_RS22350	RSUY_45940	RSp1616	-	GntR family transcriptional regulator	-3.56294	0.00200408	COG1609 / COG1879 / COG1349	Transcriptional regulators / ABC-type sugar transport system, periplasmic component / Transcriptional regulators of sugar metabolism	K / G / K,G	Transcription / Carbohydrate transport and metabolism / Transcription,Carbohydrate transport and metabolism	Psyr_3336	LacI transcriptional regulator	Transcriptional regulation
RSUY_RS04925	RSUY_10040	RSc0787	-	hypothetical protein	-3.55909	0.00350995	-	-	-	-	Psyr_0371	hypothetical protein	-
RSUY_RS04590	RSUY_09370	RSc0718	-	pilus assembly protein PilY	-3.55826	0.00373588	COG3419	Tfp pilus assembly protein, tip-associated adhesin PilY1	N,U	Cell motility,Intracellular trafficking, secretion, and vesicular transport	-	-	-
RSUY_RS15190	RSUY_31030	RSc0143	-	polyketide cyclase	-3.53484	0.00184345	-	-	-	-	-	-	-
RSUY_RS11970	RSUY_24430	-	-	-	-3.52298	0.00216154	COG0583	Transcriptional regulator	K	Transcription	Psyr_0688	regulatory protein LysR	Transcriptional regulation
RSUY_RS22545	RSUY_46340	RSc3182	-	activation/secretion signal peptide protein / activation/secretion signal peptide protein	-3.51053	0.00487575	COG2831 / COG4775	Hemolysin activation/secretion protein / Outer membrane protein/protective antigen OMA87	U / M	Intracellular trafficking, secretion, and vesicular transport / Cell wall/membrane/envelope biogenesis	-	-	-
RSUY_RS03905	RSUY_07990	RSc2663	-	ATP:cob(I)alamin adenosyltransferase	-3.50726	0.00253874	COG2096	Uncharacterized conserved protein	S	Function unknown	Psyr_4090	hypothetical protein	Cofactor metabolism
RSUY_RS21610	RSUY_44390	RSp1277	RipQ	membrane protein	-3.50401	0.00586959	-	-	-	-	-	-	Type III secretion system+ Effectors
RSUY_RS01890	RSUY_03920	RSc3069	-	MFS transporter	-3.50055	0.00154525	COG2814 / COG2223	Arabinose efflux permease / Nitrate/nitrite transporter	G / P	Carbohydrate transport and metabolism / Inorganic ion transport and metabolism	Psyr_0420	major facilitator transporter	Transport
RSUY_RS00590	-	-	-	-	-3.4687	0.00685579	-	-	-	-	-	-	-
RSUY_RS08865	RSUY_18130	RSc1378	-	isoaspartyl peptidase	-3.44342	0.000352288	COG1446	Asparaginase	E	Amino acid transport and metabolism	-	-	-
RSUY_RS13885	RSUY_28390	RSc0431	-	acyl-CoA synthetase	-3.41518	0.00350995	COG4261 / COG1560	Predicted acyltransferase / Lauroyl/myristoyl acyltransferase	R / M	General function prediction only / Cell wall/membrane/envelope biogenesis	Psyr_0432	hypothetical protein	-
RSUY_RS01245	RSUY_02570	RSc3165	-	esterase	-3.38764	0.00853879	-	-	-	-	Psyr_0621	hypothetical protein	-
RSUY_RS22550	RSUY_46350	RSc3183	-	hemagglutinin / hemagglutinin	-3.38382	0.00226291	-	-	-	-	-	-	-
RSUY_RS17845	RSUY_36540	RSp1519	-	membrane protein	-3.35763	8.2242e-07	COG0659	Sulfate permease and related transporters (MFS superfamily)	P	Inorganic ion transport and metabolism	-	-	-
RSUY_RS00745	RSUY_01570	RSc3334	-	LysR family transcriptional regulator	-3.34918	0.000748265	COG0583 / COG2005	Transcriptional regulator / N-terminal domain of molybdenum-binding protein	K / R	Transcription / General function prediction only	Psyr_0688	regulatory protein LysR	Transcriptional regulation
RSUY_RS21055	RSUY_43260	RSp1114	-	RND transporter	-3.34891	0.003835	COG1538	Outer membrane protein	M,U	Cell wall/membrane/envelope biogenesis,Intracellular trafficking, secretion, and vesicular transport	-	-	-
RSUY_RS14180	RSUY_28990	RSc0375	-	diguanylate cyclase	-3.34391	0.00184345	COG2199 / COG3706 / COG5001 / COG2202 / COG2202	FOG: GGDEF domain / Response regulator containing a CheY-like receiver domain and a GGDEF domain / Predicted signal transduction protein containing a membrane domain, an EAL and a GGDEF domain / FOG: PAS/PAC domain / FOG: PAS/PAC domain	T / T / T / T / T	Signal transduction mechanisms / Signal transduction mechanisms / Signal transduction mechanisms / Signal transduction mechanisms / Signal transduction mechanisms	-	-	-
RSUY_RS09890	RSUY_20200	RSc1737	-	porin	-3.34344	0.00280243	COG3203	Outer membrane protein (porin)	M	Cell wall/membrane/envelope biogenesis	-	-	-
RSUY_RS21590	RSUY_44350	-	-	-	-3.32149	0.00905166	COG1028 / COG0300 / COG4221 / COG0623 / COG0451	Dehydrogenases with different specificities (related to short-chain alcohol dehydrogenases) / Short-chain dehydrogenases of various substrate specificities / Short-chain alcohol dehydrogenase of unknown specificity / Enoyl-[acyl-carrier-protein] reductase (NADH) / Nucleoside-diphosphate-sugar epimerases	I,Q,R / R / R / I / M,G	Lipid transport and metabolism,Secondary metabolites biosynthesis, transport and catabolism,General function prediction only / General function prediction only / General function prediction only / Lipid transport and metabolism / Cell wall/membrane/envelope biogenesis,Carbohydrate transport and metabolism	-	-	-
RSUY_RS11470	RSUY_23380	RSc2031	ureE	urease accessory protein UreE	-3.3167	0.00549623	COG2371	Urease accessory protein UreE	O	Posttranslational modification, protein turnover, chaperones	-	-	-
RSUY_RS20415	RSUY_41930	-	-	-	-3.30833	0.00570988	COG1020 / COG1020 / COG0318 / COG0318 / COG0365 / COG0365 / COG1022 / COG1021 / COG3433	Non-ribosomal peptide synthetase modules and related proteins / Non-ribosomal peptide synthetase modules and related proteins / Acyl-CoA synthetases (AMP-forming)/AMP-acid ligases II / Acyl-CoA synthetases (AMP-forming)/AMP-acid ligases II / Acyl-coenzyme A synthetases/AMP-(fatty) acid ligases / Acyl-coenzyme A synthetases/AMP-(fatty) acid ligases / Long-chain acyl-CoA synthetases (AMP-forming) /…	Q / Q / I,Q / I,Q / I / I / I / Q / Q	Secondary metabolites biosynthesis, transport and catabolism / Secondary metabolites biosynthesis, transport and catabolism / Lipid transport and metabolism,Secondary metabolites biosynthesis, transport and catabolism / Lipid transport and metabolism,Secondary metabolites biosynthesis, transport and catabolism / Lipid transport and metabolism / Lipid transport and metabolism / Lipid transport and…	-	-	-
RSUY_RS21855	RSUY_44890	RSp1245	-	hypothetical protein	-3.29913	0.0087091	COG2755	Lysophospholipase L1 and related esterases	E	Amino acid transport and metabolism	-	-	-
RSUY_RS22590	RSUY_46440	RSc0873	-	membrane protein	-3.29125	0.0011444	COG5281 / COG1196 / COG1196 / COG1196 / COG4372 / COG3064 / COG4942 / COG1566	Phage-related minor tail protein / Chromosome segregation ATPases / Chromosome segregation ATPases / Chromosome segregation ATPases / Uncharacterized protein conserved in bacteria with the myosin-like domain / Membrane protein involved in colicin uptake / Membrane-bound metallopeptidase / Multidrug resistance efflux pump	S / D / D / D / S / M / D / V	Function unknown / Cell cycle control, cell division, chromosome partitioning / Cell cycle control, cell division, chromosome partitioning / Cell cycle control, cell division, chromosome partitioning / Function unknown / Cell wall/membrane/envelope biogenesis / Cell cycle control, cell division, chromosome partitioning / Defense mechanisms	-	-	-
RSUY_RS21600	RSUY_44370	RSp0201	-	decarboxylase	-3.28101	0.00568288	COG0028	Thiamine pyrophosphate-requiring enzymes [acetolactate synthase, pyruvate dehydrogenase (cytochrome), glyoxylate carboligase, phosphonopyruvate decarboxylase]	E,H	Amino acid transport and metabolism,Coenzyme transport and metabolism	-	-	-
RSUY_RS23020	RSUY_47390	RSp0926	-	membrane protein	-3.28032	0.00549623	-	-	-	-	-	-	-
RSUY_RS13875	RSUY_28370	RSc0433	-	membrane protein	-3.27415	0.00133727	COG4648	Predicted membrane protein	S	Function unknown	-	-	-
RSUY_RS04230	RSUY_08640	-	-	-	-3.263	0.00741106	COG0463 / COG1215	Glycosyltransferases involved in cell wall biogenesis / Glycosyltransferases, probably involved in cell wall biogenesis	M / M	Cell wall/membrane/envelope biogenesis / Cell wall/membrane/envelope biogenesis	-	-	-
RSUY_RS17720	RSUY_36280	RSc3183	-	hemagglutinin / hemagglutinin	-3.24418	0.00354467	-	-	-	-	-	-	-
RSUY_RS01010	RSUY_02100	RSc3286	solI	acyl-homoserine-lactone synthase	-3.2424	0.000242546	COG3916	N-acyl-L-homoserine lactone synthetase	T,Q	Signal transduction mechanisms,Secondary metabolites biosynthesis, transport and catabolism	-	-	-
RSUY_RS14940	RSUY_30520	RSc0226	rtcA	RNA 3'-terminal phosphate cyclase	-3.2329	0.00583609	COG0430	RNA 3'-terminal phosphate cyclase	A	RNA processing and modification	-	-	-
RSUY_RS16290	RSUY_33310	RSp0151	-	-	-3.20718	0.000722405	-	-	-	-	-	-	-
RSUY_RS03705	RSUY_07580	RSc2708	-	-	-3.20174	0.00687294	COG0583	Transcriptional regulator	K	Transcription	Psyr_3397	helix-turn-helix, Fis-type	-
RSUY_RS06985	RSUY_14320	RSc1012	-	recombinase	-3.20053	0.00199257	COG4389	Site-specific recombinase	L	Replication, recombination and repair	-	-	-
RSUY_RS15245	-	-	-	-	-3.19998	0.00135023	-	-	-	-	-	-	-
RSUY_RS16275	RSUY_33280	RSp0148	-	general secretion pathway protein GspE / general secretion pathway protein GspE	-3.1914	0.00779624	COG2804 / COG2805 / COG5008 / COG0630 / COG4962 / COG1855	Type II secretory pathway, ATPase PulE/Tfp pilus assembly pathway, ATPase PilB / Tfp pilus assembly protein, pilus retraction ATPase PilT / Tfp pilus assembly protein, ATPase PilU / Type IV secretory pathway, VirB11 components, and related ATPases involved in archaeal flagella biosynthesis / Flp pilus assembly protein, ATPase CpaF / ATPase (PilT family)	N,U / N,U / N,U / N,U / U / R	Cell motility,Intracellular trafficking, secretion, and vesicular transport / Cell motility,Intracellular trafficking, secretion, and vesicular transport / Cell motility,Intracellular trafficking, secretion, and vesicular transport / Cell motility,Intracellular trafficking, secretion, and vesicular transport / Intracellular trafficking, secretion, and vesicular transport / General function predic…	-	-	-
RSUY_RS13810	RSUY_28230	RSc0446	-	hypothetical protein	-3.18712	0.00776163	-	-	-	-	-	-	-
RSUY_RS19050	RSUY_39080	RSp0707	-	ABC transporter ATP-binding protein	-3.18538	6.72283e-05	COG0410 / COG0411 / COG1137 / COG1131 / COG1121 / COG4674 / COG1120 / COG1126 / COG1129 / COG1129 / COG3839 / COG1123 / COG1123 / COG1122 / COG0396 / COG0444 / COG3842 / COG1101 / COG1117 / COG1127 / COG1136 / COG3638 / COG4161 / COG3845 / COG3845 / COG4598 / COG1124 / COG1116 / COG4555 / COG1118 / COG4608 / COG4987 / COG3840 / COG2274 / COG1135 / COG4559 / COG4136 / COG2884 / COG1119 / COG4619 /…	ABC-type branched-chain amino acid transport systems, ATPase component / ABC-type branched-chain amino acid transport systems, ATPase component / ABC-type (unclassified) transport system, ATPase component / ABC-type multidrug transport system, ATPase component / ABC-type Mn/Zn transport systems, ATPase component / Uncharacterized ABC-type transport system, ATPase component / ABC-type cobalamin/Fe…	E / E / R / V / P / R / P,H / E / G / G / G / R / R / P / O / E,P / E / R / P / Q / V / P / E / R / R / E / E,P / P / C,P / P / E / C,O / H / V / P / P / R / D / P / R / R / R / R / Q / R / R / C,O / P / E / V / H / P / P / R / E / G,M / V / R / O / O / P / R / R / P / V / R / L / L / R	Amino acid transport and metabolism / Amino acid transport and metabolism / General function prediction only / Defense mechanisms / Inorganic ion transport and metabolism / General function prediction only / Inorganic ion transport and metabolism,Coenzyme transport and metabolism / Amino acid transport and metabolism / Carbohydrate transport and metabolism / Carbohydrate transport and metabolism …	-	-	-
RSUY_RS11420	RSUY_23280	RSc2018	-	LysR family transcriptional regulator	-3.18285	0.00528318	COG0583	Transcriptional regulator	K	Transcription	Psyr_2473	regulatory protein LysR	Transcriptional regulation
RSUY_RS18200	RSUY_37310	RSp0480	-	amino acid ABC transporter permease	-3.16832	0.000611225	COG0765 / COG4160 / COG4215 / COG4597 / COG4597 / COG2011 / COG0555 / COG1178 / COG0581 / COG0600	ABC-type amino acid transport system, permease component / ABC-type arginine/histidine transport system, permease component / ABC-type arginine transport system, permease component / ABC-type amino acid transport system, permease component / ABC-type amino acid transport system, permease component / ABC-type metal ion transport system, permease component / ABC-type sulfate transport system, perme…	E / E / E / E / E / P / O / P / P / P	Amino acid transport and metabolism / Amino acid transport and metabolism / Amino acid transport and metabolism / Amino acid transport and metabolism / Amino acid transport and metabolism / Inorganic ion transport and metabolism / Posttranslational modification, protein turnover, chaperones / Inorganic ion transport and metabolism / Inorganic ion transport and metabolism / Inorganic ion transport…	-	-	-
RSUY_RS00375	RSUY_00800	RSc3407	-	FAD-dependent oxidoreductase	-3.15134	0.000888786	COG0665 / COG0579 / COG0578 / COG1233 / COG1053 / COG0654 / COG1148 / COG3349 / COG0446 / COG0644 / COG2081 / COG2081 / COG1635 / COG1232 / COG0492	Glycine/D-amino acid oxidases (deaminating) / Predicted dehydrogenase / Glycerol-3-phosphate dehydrogenase / Phytoene dehydrogenase and related proteins / Succinate dehydrogenase/fumarate reductase, flavoprotein subunit / 2-polyprenyl-6-methoxyphenol hydroxylase and related FAD-dependent oxidoreductases / Heterodisulfide reductase, subunit A and related polyferredoxins / Uncharacterized conserved…	E / R / C / Q / C / H,C / C / S / R / C / R / R / H / H / O	Amino acid transport and metabolism / General function prediction only / Energy production and conversion / Secondary metabolites biosynthesis, transport and catabolism / Energy production and conversion / Coenzyme transport and metabolism,Energy production and conversion / Energy production and conversion / Function unknown / General function prediction only / Energy production and conversion / …	Psyr_3513	FAD dependent oxidoreductase	-
RSUY_RS22250	RSUY_45720	RSp1594	-	membrane protein	-3.14787	0.0093898	COG3203	Outer membrane protein (porin)	M	Cell wall/membrane/envelope biogenesis	-	-	-
RSUY_RS16985	-	-	-	-	-3.14713	0.00809911	-	-	-	-	-	-	-
RSUY_RS15295	RSUY_31250	RSc0123	-	-	-3.14316	0.0022044	-	-	-	-	-	-	-
RSUY_RS01140	RSUY_02360	RSc3263	-	hypothetical protein	-3.13341	0.000900729	COG2863	Cytochrome c553	C	Energy production and conversion	-	-	-
RSUY_RS01185	RSUY_02450	RSc3254	-	alkyl hydroperoxide reductase	-3.11352	0.00510352	COG0526 / COG1225 / COG0386 / COG3118	Thiol-disulfide isomerase and thioredoxins / Peroxiredoxin / Glutathione peroxidase / Thioredoxin domain-containing protein	O,C / O / O / O	Posttranslational modification, protein turnover, chaperones,Energy production and conversion / Posttranslational modification, protein turnover, chaperones / Posttranslational modification, protein turnover, chaperones / Posttranslational modification, protein turnover, chaperones	-	-	-
RSUY_RS08895	RSUY_18190	RSc1384	-	D-aminopeptidase	-3.10843	0.00679283	COG2362	D-aminopeptidase	E	Amino acid transport and metabolism	-	-	-
RSUY_RS17190	RSUY_35180	RSp0181	-	activator of HSP90 ATPase	-3.10301	0.00194615	COG3832	Uncharacterized conserved protein	S	Function unknown	-	-	-
RSUY_RS09235	RSUY_18880	RSc1446	hipA	toxin HipA	-3.06273	0.00386073	COG3550	Uncharacterized protein related to capsule biosynthesis enzymes	R	General function prediction only	-	-	-
RSUY_RS04735	RSUY_09650	RSc0747	-	NUDIX hydrolase	-3.05158	0.00518383	COG0494 / COG4119 / COG1051	NTP pyrophosphohydrolases including oxidative damage repair enzymes / Predicted NTP pyrophosphohydrolase / ADP-ribose pyrophosphatase	L,R / L,R / F	Replication, recombination and repair,General function prediction only / Replication, recombination and repair,General function prediction only / Nucleotide transport and metabolism	-	-	-
RSUY_RS15945	RSUY_32580	RSp0036	-	acyl-CoA dehydrogenase	-3.05156	0.00883859	COG1960	Acyl-CoA dehydrogenases	I	Lipid transport and metabolism	-	-	-
RSUY_RS15985	RSUY_32660	RSp0078	-	MFS transporter	-3.04948	0.00586959	COG2814	Arabinose efflux permease	G	Carbohydrate transport and metabolism	Psyr_3138	major facilitator transporter	Carbohydrate metabolism and transport
RSUY_RS11775	RSUY_23990	RSc2091	-	ABC transporter permease	-3.04187	0.00141504	COG3127 / COG4591 / COG0577 / COG0577	Predicted ABC-type transport system involved in lysophospholipase L1 biosynthesis, permease component / ABC-type transport system, involved in lipoprotein release, permease component / ABC-type antimicrobial peptide transport system, permease component / ABC-type antimicrobial peptide transport system, permease component	Q / M / V / V	Secondary metabolites biosynthesis, transport and catabolism / Cell wall/membrane/envelope biogenesis / Defense mechanisms / Defense mechanisms	Psyr_2066	hypothetical protein	-
RSUY_RS18680	RSUY_38310	RSp0619	cbiG	cobalamin biosynthesis protein CbiG	-2.99875	0.00800046	COG2073 / COG2073	Cobalamin biosynthesis protein CbiG / Cobalamin biosynthesis protein CbiG	H / H	Coenzyme transport and metabolism / Coenzyme transport and metabolism	-	-	-
RSUY_RS20395	RSUY_41890	-	ybtP	ABC transporter ATP-binding protein	-2.98679	0.00988161	COG1132 / COG2274 / COG5265 / COG4987 / COG4988 / COG4988 / COG4618 / COG1131 / COG1120 / COG1122 / COG1135 / COG1123 / COG1123 / COG1125 / COG1126 / COG1136 / COG1124 / COG3840 / COG2884 / COG1121 / COG3638 / COG0411 / COG1129 / COG1129 / COG1116 / COG1127 / COG4608 / COG3842 / COG0444 / COG3839 / COG0410 / COG1117 / COG3845 / COG3845 / COG4175 / COG1101 / COG4555 / COG1118 / COG4172 / COG4172 /…	ABC-type multidrug transport system, ATPase and permease components / ABC-type bacteriocin/lantibiotic exporters, contain an N-terminal double-glycine peptidase domain / ABC-type transport system involved in Fe-S cluster assembly, permease and ATPase components / ABC-type transport system involved in cytochrome bd biosynthesis, fused ATPase and permease components / ABC-type transport system invo…	V / V / O / C,O / C,O / C,O / R / V / P,H / P / P / R / R / E / E / V / E,P / H / D / P / P / E / G / G / P / Q / E / E / E,P / G / E / P / R / R / E / R / C,P / P / R / R / R / R / E / P / R / P / P / Q,P / P / R / Q / R / R / E / R / P / G,M / R / V / O / H / R / R / R / R / P / O / L / L / L / V / P / P	Defense mechanisms / Defense mechanisms / Posttranslational modification, protein turnover, chaperones / Energy production and conversion,Posttranslational modification, protein turnover, chaperones / Energy production and conversion,Posttranslational modification, protein turnover, chaperones / Energy production and conversion,Posttranslational modification, protein turnover, chaperones / Genera…	-	-	-
RSUY_RS15855	RSUY_32410	-	-	RND transporter	-2.98117	0.0087009	COG1538	Outer membrane protein	M,U	Cell wall/membrane/envelope biogenesis,Intracellular trafficking, secretion, and vesicular transport	-	-	-
RSUY_RS22940	RSUY_47240	RSp1634	xylG	D-xylose ABC transporter ATP-binding protein	-2.98048	6.9555e-09	COG1129 / COG1129 / COG3845 / COG3845 / COG1123 / COG1123 / COG1131 / COG1131 / COG0411 / COG0411 / COG4172 / COG4172 / COG1120 / COG1120 / COG3638 / COG3638 / COG0410 / COG0410 / COG1124 / COG1124 / COG1136 / COG1136 / COG1122 / COG1122 / COG1126 / COG1126 / COG4555 / COG4555 / COG1116 / COG1116 / COG4608 / COG4608 / COG4608 / COG1118 / COG1118 / COG1135 / COG1135 / COG1121 / COG1121 / COG4152 /…	ABC-type sugar transport system, ATPase component / ABC-type sugar transport system, ATPase component / ABC-type uncharacterized transport systems, ATPase components / ABC-type uncharacterized transport systems, ATPase components / ATPase components of various ABC-type transport systems, contain duplicated ATPase / ATPase components of various ABC-type transport systems, contain duplicated ATPase…	G / G / R / R / R / R / V / V / E / E / R / R / P,H / P,H / P / P / E / E / E,P / E,P / V / V / P / P / E / E / C,P / C,P / P / P / E / E / E / P / P / P / P / P / P / R / R / E / E / E,P / E,P / G / G / V / V / C,O / C,O / Q / Q / R / R / V / V / G,M / G,M / R / R / R / R / R / R / O / O / P / P / D / D / P / P / P / P / C,O / C,O / H / H / R / R / Q / Q / E / E / E / E / P / P / P / P / R / R /…	Carbohydrate transport and metabolism / Carbohydrate transport and metabolism / General function prediction only / General function prediction only / General function prediction only / General function prediction only / Defense mechanisms / Defense mechanisms / Amino acid transport and metabolism / Amino acid transport and metabolism / General function prediction only / General function predictio…	Psyr_2885	xylose transporter ATP-binding subunit	Carbohydrate metabolism and transport
RSUY_RS18690	RSUY_38330	RSp0621	cbiL	precorrin-2 C(20)-methyltransferase	-2.97436	0.00246502	COG2243	Precorrin-2 methylase	H	Coenzyme transport and metabolism	Psyr_4415	precorrin-2 C(20)-methyltransferase	Cofactor metabolism
RSUY_RS05795	RSUY_11880	RSc2274	ragC	hypothetical protein	-2.96894	0.00779955	-	-	-	-	-	-	-
RSUY_RS18660	RSUY_38270	RSp0615	cbiA	cobyrinic acid a,c-diamide synthase	-2.96664	0.00586959	COG1797	Cobyrinic acid a,c-diamide synthase	H	Coenzyme transport and metabolism	Psyr_3680	cobyrinic acid a,c-diamide synthase	Cofactor metabolism
RSUY_RS23030	RSUY_47410	RSp0928	-	-	-2.95062	0.00362937	COG3696 / COG0841 / COG1033	Putative silver efflux pump / Cation/multidrug efflux pump / Predicted exporters of the RND superfamily	P / V / R	Inorganic ion transport and metabolism / Defense mechanisms / General function prediction only	-	-	-
RSUY_RS06940	RSUY_14230	RSc1002	-	membrane protein	-2.94636	0.000417293	COG2510 / COG0697	Predicted membrane protein / Permeases of the drug/metabolite transporter (DMT) superfamily	S / G,E,R	Function unknown / Carbohydrate transport and metabolism,Amino acid transport and metabolism,General function prediction only	-	-	-
RSUY_RS17050	RSUY_34890	RSp0421	-	siderophore biosynthesis protein	-2.94313	0.00510352	COG4264	Siderophore synthetase component	Q	Secondary metabolites biosynthesis, transport and catabolism	-	-	-
RSUY_RS18995	RSUY_38970	RSp0690	hmgB	fumarylacetoacetase	-2.93699	1.20664e-08	COG0179	2-keto-4-pentenoate hydratase/2-oxohepta-3-ene-1,7-dioic acid hydratase (catechol pathway)	Q	Secondary metabolites biosynthesis, transport and catabolism	Psyr_3325	fumarylacetoacetase	Amino acid metabolism and transport
RSUY_RS01560	RSUY_03230	RSc3134	-	MFS transporter	-2.93649	0.00494417	-	-	-	-	Psyr_2181	major facilitator transporter	Carbohydrate metabolism and transport
RSUY_RS09255	RSUY_18920	RSc1451	-	tRNA-specific adenosine deaminase	-2.93024	0.00709574	COG0590 / COG0117 / COG2131	Cytosine/adenosine deaminases / Pyrimidine deaminase / Deoxycytidylate deaminase	F,J / H / F	Nucleotide transport and metabolism,Translation, ribosomal structure and biogenesis / Coenzyme transport and metabolism / Nucleotide transport and metabolism	Psyr_1267	cytidine/deoxycytidylate deaminase	-
RSUY_RS04050	RSUY_08280	RSc2633	pabB	aminodeoxychorismate synthase component I	-2.91914	0.00133727	COG0147 / COG0115 / COG1169	Anthranilate/para-aminobenzoate synthases component I / Branched-chain amino acid aminotransferase/4-amino-4-deoxychorismate lyase / Isochorismate synthase	E,H / E,H / H,Q	Amino acid transport and metabolism,Coenzyme transport and metabolism / Amino acid transport and metabolism,Coenzyme transport and metabolism / Coenzyme transport and metabolism,Secondary metabolites biosynthesis, transport and catabolism	-	-	-
RSUY_RS07605	RSUY_15550	RSc1138	-	-	-2.89708	0.00467433	-	-	-	-	-	-	-
RSUY_RS21730	RSUY_44630	RSp1374	RipS2	hypothetical protein / hypothetical protein / type III effector protein skwp2 / hypothetical protein / hypothetical protein	-2.88241	0.00964291	-	-	-	-	-	-	Type III secretion system+ Effectors
RSUY_RS21895	RSUY_44970	-	-	-	-2.86827	0.00171736	COG3550	Uncharacterized protein related to capsule biosynthesis enzymes	R	General function prediction only	-	-	-
RSUY_RS01065	RSUY_02210	RSc3277	-	hypothetical protein	-2.86678	0.0010336	COG1739	Uncharacterized conserved protein	S	Function unknown	Psyr_0674	hypothetical protein	-
RSUY_RS14265	RSUY_29170	RSc0357	gpsA	glycerol-3-phosphate dehydrogenase (NAD(P)(+))	-2.86122	0.000729195	COG0240 / COG1893 / COG1004	Glycerol-3-phosphate dehydrogenase / Ketopantoate reductase / Predicted UDP-glucose 6-dehydrogenase	C / H / M	Energy production and conversion / Coenzyme transport and metabolism / Cell wall/membrane/envelope biogenesis	Psyr_2022	NAD(P)H-dependent glycerol-3-phosphatedehydrogenase	Phospholipid metabolism
RSUY_RS17195	RSUY_35190	RSp0330	acnA3	Fe/S-dependent 2-methylisocitrate dehydrataseAcnD / aconitate hydratase / aconitate hydratase	-2.85682	0.00312484	COG1048 / COG0065 / COG0066 / COG1049	Aconitase A / 3-isopropylmalate dehydratase large subunit / 3-isopropylmalate dehydratase small subunit / Aconitase B	C / E / E / C	Energy production and conversion / Amino acid transport and metabolism / Amino acid transport and metabolism / Energy production and conversion	Psyr_2087 / Psyr_3404	aconitate hydratase / aconitate hydratase	Energy generation / Energy generation
RSUY_RS18835	RSUY_38640	RSp0653	-	AraC family transcriptional regulator	-2.84778	0.00205914	COG2207 / COG4753 / COG4977 / COG2169	AraC-type DNA-binding domain-containing proteins / Response regulator containing CheY-like receiver domain and AraC-type DNA-binding domain / Transcriptional regulator containing an amidase domain and an AraC-type DNA-binding HTH domain / Adenosine deaminase	K / T / K / F	Transcription / Signal transduction mechanisms / Transcription / Nucleotide transport and metabolism	Psyr_0324 / Psyr_1673	AraC family transcriptional regulator / AraC family transcriptional regulator	-
RSUY_RS15175	RSUY_31000	RSc0146	-	membrane protein	-2.83465	0.000442195	COG1434	Uncharacterized conserved protein	S	Function unknown	-	-	-
RSUY_RS00950	RSUY_01980	RSc3296	sdaA2	L-serine ammonia-lyase / L-serine ammonia-lyase	-2.82714	6.72877e-06	COG1760	L-serine deaminase	E	Amino acid transport and metabolism	Psyr_3522	Iron-sulfur-dependent L-serine dehydratasesingle chain form	Amino acid metabolism and transport
RSUY_RS23075	RSUY_47510	-	-	-	-2.82025	0.00356584	COG4977 / COG0693	Transcriptional regulator containing an amidase domain and an AraC-type DNA-binding HTH domain / Putative intracellular protease/amidase	K / R	Transcription / General function prediction only	-	-	-
RSUY_RS10955	RSUY_22330	RSc1874	-	NUDIX hydrolase	-2.81961	0.000274897	COG1443	Isopentenyldiphosphate isomerase	I	Lipid transport and metabolism	-	-	-
RSUY_RS01035	RSUY_02150	RSc3283	glxR	2-hydroxy-3-oxopropionate reductase	-2.81575	0.0076038	COG2084 / COG1023 / COG0362 / COG0111 / COG1052 / COG0287 / COG1004 / COG0345	3-hydroxyisobutyrate dehydrogenase and related beta-hydroxyacid dehydrogenases / Predicted 6-phosphogluconate dehydrogenase / 6-phosphogluconate dehydrogenase / Phosphoglycerate dehydrogenase and related dehydrogenases / Lactate dehydrogenase and related dehydrogenases / Prephenate dehydrogenase / Predicted UDP-glucose 6-dehydrogenase / Pyrroline-5-carboxylate reductase	I / G / G / H,E / C,H,R / E / M / E	Lipid transport and metabolism / Carbohydrate transport and metabolism / Carbohydrate transport and metabolism / Coenzyme transport and metabolism,Amino acid transport and metabolism / Energy production and conversion,Coenzyme transport and metabolism,General function prediction only / Amino acid transport and metabolism / Cell wall/membrane/envelope biogenesis / Amino acid transport and metaboli…	-	-	-
RSUY_RS16570	RSUY_33880	RSp0308	-	LysR family transcriptional regulator	-2.77346	0.00800046	COG0583	Transcriptional regulator	K	Transcription	-	-	-
RSUY_RS09090	RSUY_18590	-	-	-	-2.76643	0.00811154	COG0300 / COG1028 / COG4221 / COG0596 / COG3967 / COG2267 / COG0169 / COG1506 / COG0623 / COG1075	Short-chain dehydrogenases of various substrate specificities / Dehydrogenases with different specificities (related to short-chain alcohol dehydrogenases) / Short-chain alcohol dehydrogenase of unknown specificity / Predicted hydrolases or acyltransferases (alpha/beta hydrolase superfamily) / Short-chain dehydrogenase involved in D-alanine esterification of lipoteichoic acid and wall teichoic ac…	R / I,Q,R / R / R / M / I / E / E / I / R	General function prediction only / Lipid transport and metabolism,Secondary metabolites biosynthesis, transport and catabolism,General function prediction only / General function prediction only / General function prediction only / Cell wall/membrane/envelope biogenesis / Lipid transport and metabolism / Amino acid transport and metabolism / Amino acid transport and metabolism / Lipid transport a…	-	-	-
RSUY_RS14575	RSUY_29780	RSc0302	-	IclR family transcriptional regulator	-2.76498	0.000252713	COG1414 / COG2512 / COG1378	Transcriptional regulator / Uncharacterized membrane-associated protein/domain / Predicted transcriptional regulators	K / S / K	Transcription / Function unknown / Transcription	Psyr_3327	regulatory proteins, IclR	Transcriptional regulation
RSUY_RS02605	RSUY_05350	RSc2936	-	sensor histidine kinase	-2.75876	0.00275086	COG0642 / COG2205 / COG4191 / COG5002 / COG4251 / COG5000 / COG3852 / COG3290 / COG2172	Signal transduction histidine kinase / Osmosensitive K+ channel histidine kinase / Signal transduction histidine kinase regulating C4-dicarboxylate transport system / Signal transduction histidine kinase / Bacteriophytochrome (light-regulated signal transduction histidine kinase) / Signal transduction histidine kinase involved in nitrogen fixation and metabolism regulation / Signal transduction h…	T / T / T / T / T / T / T / T / T	Signal transduction mechanisms / Signal transduction mechanisms / Signal transduction mechanisms / Signal transduction mechanisms / Signal transduction mechanisms / Signal transduction mechanisms / Signal transduction mechanisms / Signal transduction mechanisms / Signal transduction mechanisms	Psyr_3964	sensor histidine kinase	Organic acid metabolism and transport
RSUY_RS12135	RSUY_24770	RSc2394	btuF	cobalamin-binding protein	-2.75552	0.00400511	COG0614 / COG4558 / COG4594 / COG4607	ABC-type Fe3+-hydroxamate transport system, periplasmic component / ABC-type hemin transport system, periplasmic component / ABC-type Fe3+-citrate transport system, periplasmic component / ABC-type enterochelin transport system, periplasmic component	P / P / P / P	Inorganic ion transport and metabolism / Inorganic ion transport and metabolism / Inorganic ion transport and metabolism / Inorganic ion transport and metabolism	-	-	-
RSUY_RS17040	RSUY_34870	RSp0419	-	siderophore biosynthesis protein	-2.75083	6.12461e-08	COG4264	Siderophore synthetase component	Q	Secondary metabolites biosynthesis, transport and catabolism	-	-	-
RSUY_RS22985	RSUY_47330	-	-	-	-2.74663	0.00806426	COG0583	Transcriptional regulator	K	Transcription	-	-	-
RSUY_RS13540	RSUY_27660	RSc0499	gpmB	phosphoglycerate mutase	-2.74272	0.00851109	COG0406 / COG0588 / COG2062	Fructose-2,6-bisphosphatase / Phosphoglycerate mutase 1 / Phosphohistidine phosphatase SixA	G / G / T	Carbohydrate transport and metabolism / Carbohydrate transport and metabolism / Signal transduction mechanisms	Psyr_3673	phosphoglycerate/bisphosphoglycerate mutase	Cofactor metabolism
RSUY_RS22180	RSUY_45570	RSp1573	-	hypothetical protein	-2.74065	0.00144194	COG5476	Uncharacterized conserved protein	S	Function unknown	-	-	-
RSUY_RS08860	RSUY_18120	RSc1377	-	transcriptional regulator	-2.72373	7.38677e-05	COG1737 / COG0794 / COG0449 / COG2222	Transcriptional regulators / Predicted sugar phosphate isomerase involved in capsule formation / Glucosamine 6-phosphate synthetase, contains amidotransferase and phosphosugar isomerase domains / Predicted phosphosugar isomerases	K / M / M / M	Transcription / Cell wall/membrane/envelope biogenesis / Cell wall/membrane/envelope biogenesis / Cell wall/membrane/envelope biogenesis	-	-	-
RSUY_RS03020	RSUY_06190	RSc2856	-	MFS transporter	-2.72313	0.00923118	COG2211	Na+/melibiose symporter and related transporters	G	Carbohydrate transport and metabolism	Psyr_1278	citrate-proton symport	Organic acid metabolism and transport
RSUY_RS15445	RSUY_31580	RSc0085	cca	multifunctional CCA protein	-2.70405	0.000556215	COG0617 / COG2844	tRNA nucleotidyltransferase/poly(A) polymerase / UTP:GlnB (protein PII) uridylyltransferase	J / O	Translation, ribosomal structure and biogenesis / Posttranslational modification, protein turnover, chaperones	Psyr_4634	multifunctional tRNA nucleotidyltransferase/2'3'-cyclicphosphodiesterase/2'nucleotidase/phosphatase	-
RSUY_RS14795	RSUY_30220	RSc0261	-	hydroxymethylglutaryl-CoA lyase	-2.67204	0.00171736	COG0119 / COG5016	Isopropylmalate/homocitrate/citramalate synthases / Pyruvate/oxaloacetate carboxyltransferase	E / C	Amino acid transport and metabolism / Energy production and conversion	Psyr_2471	hydroxymethylglutaryl-CoA lyase	Amino acid metabolism and transport
RSUY_RS03995	RSUY_08170	RSc2645	-	formimidoylglutamase	-2.64505	0.00228387	COG0010	Arginase/agmatinase/formimionoglutamate hydrolase, arginase family	E	Amino acid transport and metabolism	-	-	-
RSUY_RS19000	RSUY_38980	RSp0691	hmgA	homogentisate 1,2-dioxygenase	-2.63642	4.07797e-09	COG3508	Homogentisate 1,2-dioxygenase	Q	Secondary metabolites biosynthesis, transport and catabolism	Psyr_3326	homogentisate 1,2-dioxygenase	Amino acid metabolism and transport
RSUY_RS01675	RSUY_03470	RSc3109	gspJ	general secretion pathway protein GspJ	-2.63207	0.00679283	COG4795	Type II secretory pathway, component PulJ	U	Intracellular trafficking, secretion, and vesicular transport	-	-	-
RSUY_RS03595	RSUY_07360	RSc2728	-	hypothetical protein	-2.62474	0.00165612	COG3503	Predicted membrane protein	S	Function unknown	Psyr_2271	hypothetical protein	-
RSUY_RS19150	RSUY_39290	RSp0731	RipTPS	trehalose-6-phosphate synthase	-2.61473	0.00549623	COG0380 / COG0438	Trehalose-6-phosphate synthase / Glycosyltransferase	G / M	Carbohydrate transport and metabolism / Cell wall/membrane/envelope biogenesis	-	-	Type III secretion system+ Effectors
RSUY_RS21315	RSUY_43800	RSp1200	-	RND transporter	-2.60492	0.0012609	COG1538	Outer membrane protein	M,U	Cell wall/membrane/envelope biogenesis,Intracellular trafficking, secretion, and vesicular transport	Psyr_2485	RND efflux system, outer membrane lipoprotein,NodT	Secretion/Efflux/Export
RSUY_RS21665	RSUY_44500	RSp1295	-	membrane protein	-2.59104	0.00286082	-	-	-	-	-	-	-
RSUY_RS17045	RSUY_34880	RSp0420	-	membrane protein	-2.58002	0.000766778	-	-	-	-	-	-	-
RSUY_RS00910	RSUY_01900	RSc3301	putA	trifunctional transcriptional regulator/prolinedehydrogenase/L-glutamate gamma-semialdehydedehydrogenase	-2.57757	0.00882828	COG4230 / COG0506 / COG1012 / COG3905	Delta 1-pyrroline-5-carboxylate dehydrogenase / Proline dehydrogenase / NAD-dependent aldehyde dehydrogenases / Predicted transcriptional regulator	C / E / C / K	Energy production and conversion / Amino acid transport and metabolism / Energy production and conversion / Transcription	Psyr_0506	trifunctional transcriptional regulator/prolinedehydrogenase/pyrroline-5-carboxylate dehydrogenase	Amino acid metabolism and transport
RSUY_RS11765	RSUY_23970	RSc2089	-	membrane protein	-2.57752	0.00865059	COG3803	Uncharacterized protein conserved in bacteria	S	Function unknown	-	-	-
RSUY_RS02845	RSUY_05840	RSc2886	-	adenylate cyclase	-2.57058	0.00302588	COG3025 / COG4116	Uncharacterized conserved protein / Uncharacterized protein conserved in bacteria	S / S	Function unknown / Function unknown	-	-	-
RSUY_RS01640	RSUY_03400	-	-	-	-2.55986	7.14287e-05	-	-	-	-	-	-	-
RSUY_RS13895	RSUY_28410	RSc0429	-	membrane protein	-2.55098	0.00274107	COG4258 / COG1033 / COG1033 / COG1033	Predicted exporter / Predicted exporters of the RND superfamily / Predicted exporters of the RND superfamily / Predicted exporters of the RND superfamily	R / R / R / R	General function prediction only / General function prediction only / General function prediction only / General function prediction only	-	-	-
RSUY_RS13270	RSUY_27120	RSc0545	-	FAD-binding monooxygenase	-2.54762	0.00241605	COG0654	2-polyprenyl-6-methoxyphenol hydroxylase and related FAD-dependent oxidoreductases	H,C	Coenzyme transport and metabolism,Energy production and conversion	-	-	-
RSUY_RS01605	RSUY_03320	RSc3125	sbcB	exodeoxyribonuclease I	-2.54522	0.0012609	COG2925 / COG0847	Exonuclease I / DNA polymerase III, epsilon subunit and related 3'-5' exonucleases	L / L	Replication, recombination and repair / Replication, recombination and repair	Psyr_4020	exonuclease I	Replication and DNA repair
RSUY_RS01210	RSUY_02500	RSc3158	-	NAD(FAD)-utilizing dehydrogenase	-2.50393	0.00235861	COG2081 / COG0644 / COG0493 / COG0446 / COG1635 / COG0492 / COG1233 / COG2072 / COG0654 / COG3380 / COG3349 / COG1053 / COG1232 / COG1231	Predicted flavoproteins / Dehydrogenases (flavoproteins) / NADPH-dependent glutamate synthase beta chain and related oxidoreductases / Uncharacterized NAD(FAD)-dependent dehydrogenases / Flavoprotein involved in thiazole biosynthesis / Thioredoxin reductase / Phytoene dehydrogenase and related proteins / Predicted flavoprotein involved in K+ transport / 2-polyprenyl-6-methoxyphenol hydroxylase an…	R / C / E,R / R / H / O / Q / P / H,C / R / S / C / H / E	General function prediction only / Energy production and conversion / Amino acid transport and metabolism,General function prediction only / General function prediction only / Coenzyme transport and metabolism / Posttranslational modification, protein turnover, chaperones / Secondary metabolites biosynthesis, transport and catabolism / Inorganic ion transport and metabolism / Coenzyme transport a…	Psyr_4296	hypothetical protein	-
RSUY_RS03590	RSUY_07350	RSc2729	-	membrane protein / membrane protein	-2.4997	0.00356584	COG1629 / COG4774 / COG4773 / COG4771 / COG4772 / COG4206 / COG4206	Outer membrane receptor proteins, mostly Fe transport / Outer membrane receptor for monomeric catechols / Outer membrane receptor for ferric coprogen and ferric-rhodotorulic acid / Outer membrane receptor for ferrienterochelin and colicins / Outer membrane receptor for Fe3+-dicitrate / Outer membrane cobalamin receptor protein / Outer membrane cobalamin receptor protein	P / P / P / P / P / H / H	Inorganic ion transport and metabolism / Inorganic ion transport and metabolism / Inorganic ion transport and metabolism / Inorganic ion transport and metabolism / Inorganic ion transport and metabolism / Coenzyme transport and metabolism / Coenzyme transport and metabolism	Psyr_2229 / Psyr_3124	TonB-dependent siderophore receptor / TonB-dependent siderophore receptor	Siderophore synthesis and transport / Siderophore synthesis and transport
RSUY_RS21615	RSUY_44400	RSp1278	-	MFS transporter	-2.49204	0.00420388	COG2814	Arabinose efflux permease	G	Carbohydrate transport and metabolism	Psyr_4769	major facilitator transporter	Transport
RSUY_RS16390	RSUY_33520	-	-	NA	-2.48762	0.00373588	-	-	-	-	-	-	-
RSUY_RS07705	RSUY_15770	RSc1158	-	GMP synthase	-2.48423	0.00324934	COG0518 / COG0118 / COG0505 / COG0512	GMP synthase - Glutamine amidotransferase domain / Glutamine amidotransferase / Carbamoylphosphate synthase small subunit / Anthranilate/para-aminobenzoate synthases component II	F / E / E,F / E,H	Nucleotide transport and metabolism / Amino acid transport and metabolism / Amino acid transport and metabolism,Nucleotide transport and metabolism / Amino acid transport and metabolism,Coenzyme transport and metabolism	-	-	-
RSUY_RS21965	RSUY_45140	RSp1270	-	glycosyl hydrolase	-2.4781	0.00845527	-	-	-	-	-	-	-
RSUY_RS02965	RSUY_06080	RSc2867	dppD1	peptide ABC transporter substrate-bindingprotein	-2.45751	0.00255832	COG0444 / COG1123 / COG1123 / COG4172 / COG4172 / COG4608 / COG1124 / COG4170 / COG1131 / COG1135 / COG1136 / COG1126 / COG4167 / COG4107 / COG1122 / COG4175 / COG3839 / COG3842 / COG1116 / COG1127 / COG3638 / COG1125 / COG4598 / COG1121 / COG1118 / COG4181 / COG0411 / COG1120 / COG1129 / COG1129 / COG1132 / COG2884 / COG4161 / COG4555 / COG3840 / COG2274 / COG1117 / COG4525 / COG4152 / COG0396 /…	ABC-type dipeptide/oligopeptide/nickel transport system, ATPase component / ATPase components of various ABC-type transport systems, contain duplicated ATPase / ATPase components of various ABC-type transport systems, contain duplicated ATPase / ABC-type uncharacterized transport system, duplicated ATPase component / ABC-type uncharacterized transport system, duplicated ATPase component / ABC-typ…	E,P / R / R / R / R / E / E,P / V / V / P / V / E / V / P / P / E / G / E / P / Q / P / E / E / P / P / Q / E / P,H / G / G / V / D / E / C,P / H / V / P / P / R / O / P / R / R / E / C,O / R / R / P / C,O / R / P / R / G,M / O / R / R / R / R / P / R / P / R / R / H / O / Q,P / R / R / R / L	Amino acid transport and metabolism,Inorganic ion transport and metabolism / General function prediction only / General function prediction only / General function prediction only / General function prediction only / Amino acid transport and metabolism / Amino acid transport and metabolism,Inorganic ion transport and metabolism / Defense mechanisms / Defense mechanisms / Inorganic ion transport a…	-	-	-
RSUY_RS22930	RSUY_47220	RSp1632	oprB	porin	-2.42488	0.00188732	COG3659	Carbohydrate-selective porin	M	Cell wall/membrane/envelope biogenesis	Psyr_1117	carbohydrate-selective porin OprB	Outer membrane proteins
RSUY_RS11500	RSUY_23440	RSc2036	ureD	urease accessory protein	-2.41632	0.00625698	COG0829	Urease accessory protein UreH	O	Posttranslational modification, protein turnover, chaperones	Psyr_4431	urease accessory protein UreD	Nitrogen metabolism
RSUY_RS04500	RSUY_09190	RSc0702	-	oxidoreductase	-2.41504	0.005559	COG1902 / COG0042	NADH:flavin oxidoreductases, Old Yellow Enzyme family / tRNA-dihydrouridine synthase	C / J	Energy production and conversion / Translation, ribosomal structure and biogenesis	Psyr_1299	NADH:flavin oxidoreductase	-
RSUY_RS01975	RSUY_04090	RSc3052	glpK	glycerol kinase	-2.40887	0.000936974	COG0554 / COG1070 / COG1069 / COG1924	Glycerol kinase / Sugar (pentulose and hexulose) kinases / Ribulose kinase / Activator of 2-hydroxyglutaryl-CoA dehydratase (HSP7--class ATPase domain)	C / G / C / I	Energy production and conversion / Carbohydrate transport and metabolism / Energy production and conversion / Lipid transport and metabolism	Psyr_3905	glycerol kinase	Phospholipid metabolism
RSUY_RS14980	RSUY_30600	RSc0211	-	membrane protein	-2.4077	0.00286082	-	-	-	-	-	-	-
RSUY_RS22945	RSUY_47250	RSp1635	xylH	xylose ABC transporter permease	-2.40016	0.000131948	COG4214 / COG1172 / COG1172 / COG4158 / COG4158 / COG4211 / COG4177 / COG0559 / COG1079	ABC-type xylose transport system, permease component / Ribose/xylose/arabinose/galactoside ABC-type transport systems, permease components / Ribose/xylose/arabinose/galactoside ABC-type transport systems, permease components / Predicted ABC-type sugar transport system, permease component / Predicted ABC-type sugar transport system, permease component / ABC-type glucose/galactose transport system,…	G / G / G / R / R / G / E / E / R	Carbohydrate transport and metabolism / Carbohydrate transport and metabolism / Carbohydrate transport and metabolism / General function prediction only / General function prediction only / Carbohydrate transport and metabolism / Amino acid transport and metabolism / Amino acid transport and metabolism / General function prediction only	Psyr_2886	inner-membrane translocator	Carbohydrate metabolism and transport
RSUY_RS09885	RSUY_20190	RSc1738	-	ABC transporter ATP-binding protein	-2.39936	0.00184345	COG1101 / COG1120 / COG1136 / COG1131 / COG1121 / COG0411 / COG1116 / COG0410 / COG3638 / COG1129 / COG1129 / COG1122 / COG3840 / COG1126 / COG1135 / COG2274 / COG1124 / COG3839 / COG1123 / COG1123 / COG1117 / COG1118 / COG0444 / COG3842 / COG4674 / COG2884 / COG4988 / COG4559 / COG1127 / COG3845 / COG3845 / COG4586 / COG4525 / COG4555 / COG1132 / COG4181 / COG1125 / COG1137 / COG4604 / COG4172 /…	ABC-type uncharacterized transport system, ATPase component / ABC-type cobalamin/Fe3+-siderophores transport systems, ATPase components / ABC-type antimicrobial peptide transport system, ATPase component / ABC-type multidrug transport system, ATPase component / ABC-type Mn/Zn transport systems, ATPase component / ABC-type branched-chain amino acid transport systems, ATPase component / ABC-type ni…	R / P,H / V / V / P / E / P / E / P / G / G / P / H / E / P / V / E,P / G / R / R / P / P / E,P / E / R / D / C,O / P / Q / R / R / R / P / C,P / V / Q / E / R / P / R / R / R / P / E / G,M / C,O / E / E / O / R / R / R / E / R / V / O / P / P / P / R / O / R / R / H / V / Q,P / R / R / L / D / R / R / R / L / R	General function prediction only / Inorganic ion transport and metabolism,Coenzyme transport and metabolism / Defense mechanisms / Defense mechanisms / Inorganic ion transport and metabolism / Amino acid transport and metabolism / Inorganic ion transport and metabolism / Amino acid transport and metabolism / Inorganic ion transport and metabolism / Carbohydrate transport and metabolism / Carbohyd…	-	-	-
RSUY_RS12555	RSUY_25630	RSc2498	-	LysR family transcriptional regulator	-2.39587	0.00555974	COG0583	Transcriptional regulator	K	Transcription	-	-	-
RSUY_RS17805	RSUY_36460	RSp1527	-	membrane protein	-2.3891	0.00200408	-	-	-	-	-	-	-
RSUY_RS17425	RSUY_35690	RSp0234	-	MFS transporter	-2.36812	0.00181795	COG2814	Arabinose efflux permease	G	Carbohydrate transport and metabolism	Psyr_3134	major facilitator transporter	Carbohydrate metabolism and transport
RSUY_RS10115	RSUY_20650	RSc1641	argE	acetylornithine deacetylase	-2.36213	0.00583609	COG0624 / COG2195 / COG4187 / COG1473	Acetylornithine deacetylase/Succinyl-diaminopimelate desuccinylase and related deacylases / Di- and tripeptidases / Arginine degradation protein (predicted deacylase) / Metal-dependent amidase/aminoacylase/carboxypeptidase	E / E / E / R	Amino acid transport and metabolism / Amino acid transport and metabolism / Amino acid transport and metabolism / General function prediction only	Psyr_0150	acetylornithine deacetylase	Amino acid metabolism and transport
RSUY_RS13180	RSUY_26940	RSc0562	-	hypothetical protein	-2.35057	0.00551196	-	-	-	-	-	-	-
RSUY_RS20040	RSUY_41150	RSp0902	-	integrase	-2.33916	0.00518383	COG4973 / COG4974	Site-specific recombinase XerC / Site-specific recombinase XerD	L / L	Replication, recombination and repair / Replication, recombination and repair	-	-	-
RSUY_RS01050	RSUY_02180	RSc3280	-	LysR family transcriptional regulator	-2.31343	0.00830167	COG0583	Transcriptional regulator	K	Transcription	-	-	-
RSUY_RS02400	RSUY_04940	RSc2977	cyaY	iron donor protein CyaY	-2.30472	0.0012609	COG1965	Protein implicated in iron transport, frataxin homolog	P	Inorganic ion transport and metabolism	Psyr_0180	frataxin-like protein	-
RSUY_RS17055	RSUY_34900	RSp0422	-	siderophore biosynthesis protein	-2.30463	0.00639504	COG4264	Siderophore synthetase component	Q	Secondary metabolites biosynthesis, transport and catabolism	Psyr_2587	IucA/IucC protein	Siderophore synthesis and transport
RSUY_RS13905	RSUY_28430	RSc0427	-	beta-ketoacyl-[acyl-carrier-protein] synthaseII	-2.29533	0.00200408	COG0304 / COG3321 / COG0183	3-oxoacyl-(acyl-carrier-protein) synthase / Polyketide synthase modules and related proteins / Acetyl-CoA acetyltransferase	I,Q / Q / I	Lipid transport and metabolism,Secondary metabolites biosynthesis, transport and catabolism / Secondary metabolites biosynthesis, transport and catabolism / Lipid transport and metabolism	Psyr_0425	3-oxoacyl-ACP synthase	Fatty acid metabolism
RSUY_RS07315	RSUY_14970	RSc1075	-	sensor histidine kinase	-2.28686	0.00660951	COG4252 / COG0642 / COG5002 / COG2205 / COG4251 / COG5000 / COG3290 / COG4191 / COG3852 / COG4585 / COG0643 / COG2202 / COG4192	Predicted transmembrane sensor domain / Signal transduction histidine kinase / Signal transduction histidine kinase / Osmosensitive K+ channel histidine kinase / Bacteriophytochrome (light-regulated signal transduction histidine kinase) / Signal transduction histidine kinase involved in nitrogen fixation and metabolism regulation / Signal transduction histidine kinase regulating citrate/malate me…	T / T / T / T / T / T / T / T / T / T / N,T / T / T	Signal transduction mechanisms / Signal transduction mechanisms / Signal transduction mechanisms / Signal transduction mechanisms / Signal transduction mechanisms / Signal transduction mechanisms / Signal transduction mechanisms / Signal transduction mechanisms / Signal transduction mechanisms / Signal transduction mechanisms / Cell motility,Signal transduction mechanisms / Signal transduction me…	-	-	-
RSUY_RS14955	RSUY_30550	RSc0222	rtcR	Fis family transcriptional regulator	-2.28555	0.00400511	COG4650 / COG2204 / COG3604 / COG3829 / COG1221 / COG3284 / COG3283 / COG1067 / COG0714 / COG2256	Sigma54-dependent transcription regulator containing an AAA-type ATPase domain and a DNA-binding domain / Response regulator containing CheY-like receiver, AAA-type ATPase, and DNA-binding domains / Transcriptional regulator containing GAF, AAA-type ATPase, and DNA binding domains / Transcriptional regulator containing PAS, AAA-type ATPase, and DNA-binding domains / Transcriptional regulators con…	K,T / T / K,T / K,T / K,T / Q,K / K,E / O / R / L	Transcription,Signal transduction mechanisms / Signal transduction mechanisms / Transcription,Signal transduction mechanisms / Transcription,Signal transduction mechanisms / Transcription,Signal transduction mechanisms / Secondary metabolites biosynthesis, transport and catabolism,Transcription / Transcription,Amino acid transport and metabolism / Posttranslational modification, protein turnover,…	-	-	-
RSUY_RS00225	RSUY_00480	RSc0040	-	two-component system response regulator	-2.26596	0.00725916	COG4567 / COG2204 / COG2204 / COG0745 / COG0784 / COG2197 / COG4753 / COG3829 / COG3437 / COG4566 / COG2508 / COG3604 / COG3706	Response regulator consisting of a CheY-like receiver domain and a Fis-type HTH domain / Response regulator containing CheY-like receiver, AAA-type ATPase, and DNA-binding domains / Response regulator containing CheY-like receiver, AAA-type ATPase, and DNA-binding domains / Response regulators consisting of a CheY-like receiver domain and a winged-helix DNA-binding domain / FOG: CheY-like receive…	T,K / T / T / T,K / T / T,K / T / K,T / K,T / T / T,Q / K,T / T	Signal transduction mechanisms,Transcription / Signal transduction mechanisms / Signal transduction mechanisms / Signal transduction mechanisms,Transcription / Signal transduction mechanisms / Signal transduction mechanisms,Transcription / Signal transduction mechanisms / Transcription,Signal transduction mechanisms / Transcription,Signal transduction mechanisms / Signal transduction mechanisms /…	Psyr_4230	helix-turn-helix, Fis-type	Light and oxygen sensing
RSUY_RS00675	RSUY_01440	RSc3346	-	alpha/beta hydrolase	-2.23998	0.00216154	COG2267 / COG0596 / COG1647 / COG1073 / COG4757 / COG0429 / COG3545 / COG2945	Lysophospholipase / Predicted hydrolases or acyltransferases (alpha/beta hydrolase superfamily) / Esterase/lipase / Hydrolases of the alpha/beta superfamily / Predicted alpha/beta hydrolase / Predicted hydrolase of the alpha/beta-hydrolase fold / Predicted esterase of the alpha/beta hydrolase fold / Predicted hydrolase of the alpha/beta superfamily	I / R / R / R / R / R / R / R	Lipid transport and metabolism / General function prediction only / General function prediction only / General function prediction only / General function prediction only / General function prediction only / General function prediction only / General function prediction only	Psyr_4857	hypothetical protein	-
RSUY_RS23070	RSUY_47500	-	-	AraC family transcriptional regulator / AraC family transcriptional regulator / AraC family transcriptional regulator	-2.2303	0.00501921	COG4977 / COG2207 / COG2169 / COG0693	Transcriptional regulator containing an amidase domain and an AraC-type DNA-binding HTH domain / AraC-type DNA-binding domain-containing proteins / Adenosine deaminase / Putative intracellular protease/amidase	K / K / F / R	Transcription / Transcription / Nucleotide transport and metabolism / General function prediction only	Psyr_2740	transcriptional activator FtrA	Transcriptional regulation
RSUY_RS08880	RSUY_18160	RSc1381	-	glutathione ABC transporter permease GsiC	-2.22786	0.00840745	COG0601 / COG4168 / COG4174 / COG1173 / COG4239 / COG0581	ABC-type dipeptide/oligopeptide/nickel transport systems, permease components / ABC-type antimicrobial peptide transport system, permease component / ABC-type uncharacterized transport system, permease component / ABC-type dipeptide/oligopeptide/nickel transport systems, permease components / ABC-type uncharacterized transport system, permease component / ABC-type phosphate transport system, perm…	E,P / V / R / E,P / R / P	Amino acid transport and metabolism,Inorganic ion transport and metabolism / Defense mechanisms / General function prediction only / Amino acid transport and metabolism,Inorganic ion transport and metabolism / General function prediction only / Inorganic ion transport and metabolism	Psyr_2679 / Psyr_4239	binding-protein dependent transport system innermembrane protein / binding-protein dependent transport system innermembrane protein	Transport (peptides) / Transport (peptides)
RSUY_RS20585	RSUY_42270	-	-	-	-2.22451	0.000189717	COG4196 / COG1305	Uncharacterized protein conserved in bacteria / Transglutaminase-like enzymes, putative cysteine proteases	S / E	Function unknown / Amino acid transport and metabolism	Psyr_0588	transglutaminase	-
RSUY_RS21470	RSUY_44110	-	-	-	-2.22097	0.00291946	-	-	-	-	-	-	-
RSUY_RS11090	RSUY_22610	RSc1951	-	cation acetate symporter	-2.22	0.00383458	COG4147 / COG4147 / COG0591 / COG0591 / COG4145 / COG4145 / COG4146 / COG4942 / COG1268 / COG4423	Predicted symporter / Predicted symporter / Na+/proline symporter / Na+/proline symporter / Na+/panthothenate symporter / Na+/panthothenate symporter / Predicted symporter / Membrane-bound metallopeptidase / Uncharacterized conserved protein / Uncharacterized protein conserved in bacteria	R / R / E,R / E,R / H / H / R / D / R / S	General function prediction only / General function prediction only / Amino acid transport and metabolism,General function prediction only / Amino acid transport and metabolism,General function prediction only / Coenzyme transport and metabolism / Coenzyme transport and metabolism / General function prediction only / Cell cycle control, cell division, chromosome partitioning / General function pr…	-	-	-
RSUY_RS04455	RSUY_09100	RSc0693	kdtA	3-deoxy-D-manno-octulosonic acid transferase	-2.18623	0.00329391	COG1519	3-deoxy-D-manno-octulosonic-acid transferase	M	Cell wall/membrane/envelope biogenesis	Psyr_0542	3-deoxy-D-manno-octulosonic acid transferase	LPS synthesis and transport
RSUY_RS14790	RSUY_30210	RSc0262	-	glyoxylate/hydroxypyruvate reductase A	-2.17366	0.00427146	COG0111 / COG1052	Phosphoglycerate dehydrogenase and related dehydrogenases / Lactate dehydrogenase and related dehydrogenases	H,E / C,H,R	Coenzyme transport and metabolism,Amino acid transport and metabolism / Energy production and conversion,Coenzyme transport and metabolism,General function prediction only	-	-	-
RSUY_RS14430	RSUY_29500	RSc0325	-	transcriptional regulator GcvA	-2.14893	0.00877058	COG0583	Transcriptional regulator	K	Transcription	Psyr_3521	regulatory protein LysR	Transcriptional regulation
RSUY_RS18895	RSUY_38770	RSp0670	-	acriflavine resistance protein B / transporter protein	-2.14009	0.00465809	COG0841 / COG3696 / COG1033 / COG1033 / COG0342	Cation/multidrug efflux pump / Putative silver efflux pump / Predicted exporters of the RND superfamily / Predicted exporters of the RND superfamily / Preprotein translocase subunit SecD	V / P / R / R / U	Defense mechanisms / Inorganic ion transport and metabolism / General function prediction only / General function prediction only / Intracellular trafficking, secretion, and vesicular transport	Psyr_2622	acriflavin resistance protein	Phytotoxin synthesis and transport
RSUY_RS00965	RSUY_02010	RSc3293	gcvT	aminomethyltransferase	-2.1387	0.000853194	COG0404 / COG0354	Glycine cleavage system T protein (aminomethyltransferase) / Predicted aminomethyltransferase related to GcvT	E / R	Amino acid transport and metabolism / General function prediction only	Psyr_0246	glycine cleavage system aminomethyltransferaseT	Nitrogen metabolism
RSUY_RS13780	RSUY_28170	RSc0452	-	membrane protein	-2.11527	0.00245418	COG2715 / COG0700	Uncharacterized membrane protein, required for spore maturation in B.subtilis. / Uncharacterized membrane protein	R / S	General function prediction only / Function unknown	Psyr_0066	bifunctional spore maturation protein, fusedSpmA/SpmB	-
RSUY_RS21705	RSUY_44580	RSp1306	speE2	polyamine aminopropyltransferase 1 / polyamine aminopropyltransferase 1	-2.11404	0.00383458	COG4262 / COG0421 / COG4123	Predicted spermidine synthase with an N-terminal membrane domain / Spermidine synthase / Predicted O-methyltransferase	R / E / R	General function prediction only / Amino acid transport and metabolism / General function prediction only	-	-	-
RSUY_RS21220	RSUY_43600	RSp1181	-	transporter	-2.11402	0.00288839	COG1538 / COG1538	Outer membrane protein / Outer membrane protein	M,U / M,U	Cell wall/membrane/envelope biogenesis,Intracellular trafficking, secretion, and vesicular transport / Cell wall/membrane/envelope biogenesis,Intracellular trafficking, secretion, and vesicular transport	-	-	-
RSUY_RS07890	RSUY_16140	RSc1189	-	recombinase RecB	-2.09233	0.00149497	COG3893 / COG2887 / COG3857 / COG1074	Inactivated superfamily I helicase / RecB family exonuclease / ATP-dependent nuclease, subunit B / ATP-dependent exoDNAse (exonuclease V) beta subunit (contains helicase and exonuclease domains)	L / L / L / L	Replication, recombination and repair / Replication, recombination and repair / Replication, recombination and repair / Replication, recombination and repair	-	-	-
RSUY_RS18195	RSUY_37300	RSp0479	-	amino acid ABC transporter ATPase	-2.08817	0.0040826	COG1126 / COG4598 / COG1135 / COG4161 / COG1136 / COG3842 / COG3638 / COG1122 / COG1116 / COG1125 / COG1117 / COG1127 / COG1131 / COG1123 / COG1123 / COG3839 / COG2884 / COG1124 / COG1118 / COG1129 / COG1129 / COG1120 / COG0411 / COG4175 / COG1121 / COG0444 / COG4181 / COG2274 / COG3845 / COG3845 / COG3840 / COG0410 / COG1132 / COG4608 / COG4172 / COG4172 / COG4988 / COG4555 / COG4674 / COG4525 /…	ABC-type polar amino acid transport system, ATPase component / ABC-type histidine transport system, ATPase component / ABC-type metal ion transport system, ATPase component / ABC-type arginine transport system, ATPase component / ABC-type antimicrobial peptide transport system, ATPase component / ABC-type spermidine/putrescine transport systems, ATPase components / ABC-type phosphate/phosphonate …	E / E / P / E / V / E / P / P / P / E / P / Q / V / R / R / G / D / E,P / P / G / G / P,H / E / E / P / E,P / Q / V / R / R / H / E / V / E / R / R / C,O / C,P / R / P / P / R / P / R / R / P / P / C,O / P / R / R / P / R / R / O / O / V / G,M / O / V / R / R / R / Q,P / R / R / R / H / L / L / L / L / R / R / R / U / R / F	Amino acid transport and metabolism / Amino acid transport and metabolism / Inorganic ion transport and metabolism / Amino acid transport and metabolism / Defense mechanisms / Amino acid transport and metabolism / Inorganic ion transport and metabolism / Inorganic ion transport and metabolism / Inorganic ion transport and metabolism / Amino acid transport and metabolism / Inorganic ion transport …	-	-	-
RSUY_RS16715	RSUY_34170	RSp0337	-	porin	-2.08201	0.00448252	COG3203	Outer membrane protein (porin)	M	Cell wall/membrane/envelope biogenesis	-	-	-
RSUY_RS09620	RSUY_19650	RSc1772	-	alpha/beta hydrolase	-2.06077	0.00467433	COG0657 / COG2272 / COG1506	Esterase/lipase / Carboxylesterase type B / Dipeptidyl aminopeptidases/acylaminoacyl-peptidases	I / I / E	Lipid transport and metabolism / Lipid transport and metabolism / Amino acid transport and metabolism	-	-	-
RSUY_RS15535	RSUY_31760	RSc0068	smf	DNA processing protein DprA	-2.05907	0.00610481	COG0758	Predicted Rossmann fold nucleotide-binding protein involved in DNA uptake	L,U	Replication, recombination and repair,Intracellular trafficking, secretion, and vesicular transport	Psyr_0021	SMF protein	-
RSUY_RS20580	RSUY_42260	-	-	-	-2.05295	0.000972293	COG2308 / COG2307	Uncharacterized conserved protein / Uncharacterized protein conserved in bacteria	S / S	Function unknown / Function unknown	Psyr_0589	hypothetical protein	-
RSUY_RS02135	RSUY_04410	RSc3030	-	hypothetical protein	-2.05111	0.0012609	COG2373	Large extracellular alpha-helical protein	R	General function prediction only	-	-	-
RSUY_RS14945	RSUY_30530	RSc0225	-	nucleotidyltransferase	-2.0432	0.00750621	COG3541	Predicted nucleotidyltransferase	R	General function prediction only	-	-	-
RSUY_RS00905	RSUY_01890	RSc3302	priA	primosomal protein N'	-2.04158	0.00743342	COG1198 / COG1197 / COG1200 / COG4098	Primosomal protein N' (replication factor Y) - superfamily II helicase / Transcription-repair coupling factor (superfamily II helicase) / RecG-like helicase / Superfamily II DNA/RNA helicase required for DNA uptake (late competence protein)	L / L,K / L,K / L	Replication, recombination and repair / Replication, recombination and repair,Transcription / Replication, recombination and repair,Transcription / Replication, recombination and repair	Psyr_0398	primosome assembly protein PriA	Replication and DNA repair
RSUY_RS18205	RSUY_37320	RSp0481	-	ABC transporter substrate-binding protein	-2.03177	0.000900729	COG0834 / COG4623 / COG0715	ABC-type amino acid transport/signal transduction systems, periplasmic component/domain / Predicted soluble lytic transglycosylase fused to an ABC-type amino acid-binding protein / ABC-type nitrate/sulfonate/bicarbonate transport systems, periplasmic components	E,T / M / P	Amino acid transport and metabolism,Signal transduction mechanisms / Cell wall/membrane/envelope biogenesis / Inorganic ion transport and metabolism	-	-	-
RSUY_RS14120	RSUY_28870	RSc0388	-	zinc protease	-1.98903	0.00547238	COG0612	Predicted Zn-dependent peptidases	R	General function prediction only	Psyr_4753	insulinase-like:peptidase M16, C-terminal	-
RSUY_RS01895	RSUY_03930	RSc3068	-	mechanosensitive ion channel protein MscS	-1.98504	0.00985821	COG0668 / COG3264	Small-conductance mechanosensitive channel / Small-conductance mechanosensitive channel	M / M	Cell wall/membrane/envelope biogenesis / Cell wall/membrane/envelope biogenesis	Psyr_4477	MscS mechanosensitive ion channel	Mechanosensitive ion channel
RSUY_RS00955	RSUY_01990	RSc3295	gcvP	glycine dehydrogenase	-1.97096	0.0013189	COG1003 / COG0403 / COG0403 / COG0520 / COG0112 / COG0076 / COG2008	Glycine cleavage system protein P (pyridoxal-binding), C-terminal domain / Glycine cleavage system protein P (pyridoxal-binding), N-terminal domain / Glycine cleavage system protein P (pyridoxal-binding), N-terminal domain / Selenocysteine lyase / Glycine/serine hydroxymethyltransferase / Glutamate decarboxylase and related PLP-dependent proteins / Threonine aldolase	E / E / E / E / E / E / E	Amino acid transport and metabolism / Amino acid transport and metabolism / Amino acid transport and metabolism / Amino acid transport and metabolism / Amino acid transport and metabolism / Amino acid transport and metabolism / Amino acid transport and metabolism	Psyr_1096	glycine dehydrogenase	Amino acid metabolism and transport
RSUY_RS01705	RSUY_03530	RSc3103	-	4-hydroxyphenylpyruvate dioxygenase	-1.93219	0.00149497	COG3185	4-hydroxyphenylpyruvate dioxygenase and related hemolysins	E,R	Amino acid transport and metabolism,General function prediction only	Psyr_3330	4-hydroxyphenylpyruvate dioxygenase	Amino acid metabolism and transport
RSUY_RS05045	RSUY_10280	RSc0810	-	transcriptional regulator	-1.92943	0.00897519	COG0425	Predicted redox protein, regulator of disulfide bond formation	O	Posttranslational modification, protein turnover, chaperones	Psyr_1544	SirA-like protein	-
RSUY_RS22935	RSUY_47230	RSp1633	xylF	D-xylose ABC transporter substrate-bindingprotein	-1.90617	0.00671492	COG4213 / COG1879 / COG1609	ABC-type xylose transport system, periplasmic component / ABC-type sugar transport system, periplasmic component / Transcriptional regulators	G / G / K	Carbohydrate transport and metabolism / Carbohydrate transport and metabolism / Transcription	Psyr_2884	periplasmic binding protein/LacI transcriptionalregulator	Carbohydrate metabolism and transport
RSUY_RS00680	RSUY_01450	RSc3345	betA	choline dehydrogenase	-1.84111	0.00685579	COG2303 / COG0579 / COG1249 / COG0644 / COG2081	Choline dehydrogenase and related flavoproteins / Predicted dehydrogenase / Pyruvate/2-oxoglutarate dehydrogenase complex, dihydrolipoamide dehydrogenase (E3) component, and related enzymes / Dehydrogenases (flavoproteins) / Predicted flavoproteins	E / R / C / C / R	Amino acid transport and metabolism / General function prediction only / Energy production and conversion / Energy production and conversion / General function prediction only	Psyr_4732	choline dehydrogenase	QAC metabolism and transport
RSUY_RS04360	RSUY_08910	RSc0674	rsuA	16S rRNA pseudouridine(516) synthase	-1.82079	0.00245418	COG1187 / COG1189	16S rRNA uridine-516 pseudouridylate synthase and related pseudouridylate synthases / Predicted rRNA methylase	J / J	Translation, ribosomal structure and biogenesis / Translation, ribosomal structure and biogenesis	Psyr_3981	16S rRNA pseudouridine(516) synthase	Nucleotide metabolism and transport
RSUY_RS00380	RSUY_00810	RSc3406	-	alpha/beta hydrolase	-1.81872	0.00340795	COG0596 / COG2267 / COG4757 / COG1506 / COG3208 / COG1073 / COG2021	Predicted hydrolases or acyltransferases (alpha/beta hydrolase superfamily) / Lysophospholipase / Predicted alpha/beta hydrolase / Dipeptidyl aminopeptidases/acylaminoacyl-peptidases / Predicted thioesterase involved in non-ribosomal peptide biosynthesis / Hydrolases of the alpha/beta superfamily / Homoserine acetyltransferase	R / I / R / E / Q / R / E	General function prediction only / Lipid transport and metabolism / General function prediction only / Amino acid transport and metabolism / Secondary metabolites biosynthesis, transport and catabolism / General function prediction only / Amino acid transport and metabolism	-	-	-
RSUY_RS09970	RSUY_20360	RSc1719	pgi	glucose-6-phosphate isomerase	-1.80256	0.00966294	COG0166	Glucose-6-phosphate isomerase	G	Carbohydrate transport and metabolism	Psyr_0826	glucose-6-phosphate isomerase	Carbohydrate metabolism and transport
RSUY_RS06190	RSUY_12680	RSc2189	-	hypothetical protein	-1.77715	0.00492517	COG0433 / COG0433 / COG2804	Predicted ATPase / Predicted ATPase / Type II secretory pathway, ATPase PulE/Tfp pilus assembly pathway, ATPase PilB	R / R / N,U	General function prediction only / General function prediction only / Cell motility,Intracellular trafficking, secretion, and vesicular transport	-	-	-
RSUY_RS19045	RSUY_39070	RSp0706	-	metal-dependent hydrolase	-1.77119	0.00222937	COG0411 / COG4177 / COG4674 / COG0410 / COG1129 / COG1129 / COG3638 / COG1126 / COG1137 / COG3845 / COG3845 / COG1131 / COG1122 / COG1121 / COG1116 / COG4175 / COG1118 / COG3842 / COG1120 / COG4152 / COG1125 / COG1135 / COG3839 / COG1123 / COG1123 / COG1136 / COG4555 / COG2884 / COG1127 / COG1127 / COG0444 / COG4181 / COG4525 / COG4598 / COG3840 / COG1117 / COG4608 / COG4559 / COG4604 / COG1124 /…	ABC-type branched-chain amino acid transport systems, ATPase component / ABC-type branched-chain amino acid transport system, permease component / Uncharacterized ABC-type transport system, ATPase component / ABC-type branched-chain amino acid transport systems, ATPase component / ABC-type sugar transport system, ATPase component / ABC-type sugar transport system, ATPase component / ABC-type phos…	E / E / R / E / G / G / P / E / R / R / R / V / P / P / P / E / P / E / P,H / R / E / P / G / R / R / V / C,P / D / Q / Q / E,P / Q / P / E / H / P / E / P / P / E,P / R / R / R / R / G,M / G,M / O / R / V / R / P / C,O / P / R / O / V / R / R / V / C,O / P / E / P / Q,P / E / H / G / R / R / O / V / R	Amino acid transport and metabolism / Amino acid transport and metabolism / General function prediction only / Amino acid transport and metabolism / Carbohydrate transport and metabolism / Carbohydrate transport and metabolism / Inorganic ion transport and metabolism / Amino acid transport and metabolism / General function prediction only / General function prediction only / General function pred…	-	-	-
RSUY_RS06090	RSUY_12470	RSc2209	-	LysR family transcriptional regulator	-1.75486	0.00586959	COG0583	Transcriptional regulator	K	Transcription	Psyr_3825	regulatory protein LysR	Transcriptional regulation
RSUY_RS11960	RSUY_24410	RSc2358	ppc	phosphoenolpyruvate carboxylase	-1.7429	0.00329391	COG2352	Phosphoenolpyruvate carboxylase	C	Energy production and conversion	Psyr_1318	phosphoenolpyruvate carboxylase	Organic acid metabolism and transport
RSUY_RS22955	RSUY_47270	RSp1637	-	LacI family transcriptional regulator	-1.62836	0.00528823	COG1609 / COG1879	Transcriptional regulators / ABC-type sugar transport system, periplasmic component	K / G	Transcription / Carbohydrate transport and metabolism	-	-	-
RSUY_RS04990	RSUY_10170	RSc0799	-	hypothetical protein	-1.56204	0.00446113	COG5042	Purine nucleoside permease	F	Nucleotide transport and metabolism	Psyr_3859	purine nucleoside permease	-
RSUY_RS11250	RSUY_22930	RSc1986	-	peptidoglycan-binding protein	1.24032	0.000861081	COG3170 / COG3170 / COG3170	Tfp pilus assembly protein FimV / Tfp pilus assembly protein FimV / Tfp pilus assembly protein FimV	N,U / N,U / N,U	Cell motility,Intracellular trafficking, secretion, and vesicular transport / Cell motility,Intracellular trafficking, secretion, and vesicular transport / Cell motility,Intracellular trafficking, secretion, and vesicular transport	-	-	-
RSUY_RS20085	RSUY_41250	-	-	-	1.3928	0.00383458	-	-	-	-	-	-	-
RSUY_RS14055	RSUY_28740	RSc0400	-	GTPase	1.46552	0.00433148	COG0699 / COG1160 / COG1160	Predicted GTPases (dynamin-related) / Predicted GTPases / Predicted GTPases	R / R / R	General function prediction only / General function prediction only / General function prediction only	-	-	-
RSUY_RS04750	RSUY_09680	RSc0750	-	hypothetical protein	1.46811	0.00964291	-	-	-	-	-	-	-
RSUY_RS01205	RSUY_02490	RSc3157	-	SAM-dependent methyltransferase	1.47595	0.00530859	-	-	-	-	-	-	-
RSUY_RS18045	RSUY_36970	RSp1492	-	hypothetical protein	1.49202	0.00336849	-	-	-	-	-	-	-
RSUY_RS10750	RSUY_21920	RSc1532	pstB	phosphate ABC transporter ATP-binding protein	1.52201	0.00645294	COG1117 / COG1126 / COG1122 / COG1135 / COG1127 / COG1125 / COG3842 / COG1120 / COG1123 / COG1123 / COG3839 / COG1116 / COG1131 / COG0444 / COG1124 / COG1118 / COG1121 / COG4598 / COG0410 / COG0411 / COG4161 / COG1136 / COG1132 / COG2274 / COG2884 / COG4175 / COG4172 / COG4172 / COG3638 / COG1129 / COG1129 / COG4988 / COG4608 / COG4555 / COG1134 / COG4181 / COG4674 / COG4148 / COG3840 / COG1137 /…	ABC-type phosphate transport system, ATPase component / ABC-type polar amino acid transport system, ATPase component / ABC-type cobalt transport system, ATPase component / ABC-type metal ion transport system, ATPase component / ABC-type transport system involved in resistance to organic solvents, ATPase component / ABC-type proline/glycine betaine transport systems, ATPase components / ABC-type s…	P / E / P / P / Q / E / E / P,H / R / R / G / P / V / E,P / E,P / P / P / E / E / E / E / V / V / V / D / E / R / R / P / G / G / C,O / E / C,P / G,M / Q / R / P / H / R / P / C,O / R / P / V / R / R / R / R / P / O / P / R / O / P / V / R / R / R / H / R / R / P / O / R / L / L / U / Q,P / J	Inorganic ion transport and metabolism / Amino acid transport and metabolism / Inorganic ion transport and metabolism / Inorganic ion transport and metabolism / Secondary metabolites biosynthesis, transport and catabolism / Amino acid transport and metabolism / Amino acid transport and metabolism / Inorganic ion transport and metabolism,Coenzyme transport and metabolism / General function predict…	Psyr_3103	phosphate transporter ATP-binding protein	Phosphate metabolism and transport
RSUY_RS07025	RSUY_14400	RSc1020	nifU	iron-sulfur cluster scaffold-like protein	1.59908	0.0010581	COG0822	NifU homolog involved in Fe-S cluster formation	C	Energy production and conversion	Psyr_1238	scaffold protein	-
RSUY_RS11080	-	-	-	-	1.60586	0.0076038	-	-	-	-	-	-	-
RSUY_RS22020	RSUY_45250	RSp1548	-	hypothetical protein	1.60836	0.00388524	COG3812	Uncharacterized protein conserved in bacteria	S	Function unknown	Psyr_2420	hypothetical protein	-
RSUY_RS07870	RSUY_16100	RSc1185	-	DNA-binding response regulator	1.60908	2.7734e-05	COG2197 / COG2771 / COG2909 / COG4566 / COG0745 / COG5625	Response regulator containing a CheY-like receiver domain and an HTH DNA-binding domain / DNA-binding HTH domain-containing proteins / ATP-dependent transcriptional regulator / Response regulator / Response regulators consisting of a CheY-like receiver domain and a winged-helix DNA-binding domain / Predicted transcription regulator containing HTH domain	T,K / K / K / T / T,K / K	Signal transduction mechanisms,Transcription / Transcription / Transcription / Signal transduction mechanisms / Signal transduction mechanisms,Transcription / Transcription	-	-	-
RSUY_RS07715	RSUY_15790	RSc1160	suhB	inositol monophosphatase	1.62745	0.00859699	COG0483 / COG1218	Archaeal fructose-1,6-bisphosphatase and related enzymes of inositol monophosphatase family / 3'-Phosphoadenosine 5'-phosphosulfate (PAPS) 3'-phosphatase	G / P	Carbohydrate transport and metabolism / Inorganic ion transport and metabolism	Psyr_1233	inositol monophosphatase	Phosphate metabolism and transport
RSUY_RS22035	RSUY_45280	RSp1551	-	hypothetical protein	1.63746	0.00203534	-	-	-	-	-	-	-
RSUY_RS00735	RSUY_01550	RSp0085	-	type IV secretion protein Rhs / type IV secretion protein Rhs / type IV secretion protein Rhs	1.66051	0.00731097	COG3209 / COG3209	Rhs family protein / Rhs family protein	M / M	Cell wall/membrane/envelope biogenesis / Cell wall/membrane/envelope biogenesis	-	-	-
RSUY_RS05370	RSUY_10980	RSc0900	-	membrane protein	1.69843	0.00291946	COG2885 / COG1360	Outer membrane protein and related peptidoglycan-associated (lipo)proteins / Flagellar motor protein	M / N	Cell wall/membrane/envelope biogenesis / Cell motility	-	-	-
RSUY_RS15400	RSUY_31490	RSc0093	ahcY	adenosylhomocysteinase	1.7185	6.43637e-07	COG0499 / COG0111 / COG1052	S-adenosylhomocysteine hydrolase / Phosphoglycerate dehydrogenase and related dehydrogenases / Lactate dehydrogenase and related dehydrogenases	H / H,E / C,H,R	Coenzyme transport and metabolism / Coenzyme transport and metabolism,Amino acid transport and metabolism / Energy production and conversion,Coenzyme transport and metabolism,General function prediction only	Psyr_0460	S-adenosyl-L-homocysteine hydrolase	Amino acid metabolism and transport
RSUY_RS17795	RSUY_36440	RSp1529	efe	2-oxoglutarate-dependentethylene/succinate-forming enzyme	1.72262	0.000387043	COG3491	Isopenicillin N synthase and related dioxygenases	R	General function prediction only	Psyr_0662 / Psyr_2858	2OG-Fe(II) oxygenase / 2OG-Fe(II) oxygenase	-
RSUY_RS01700	RSUY_03520	RSc3104	-	calcium sensor EFh	1.73953	0.00498191	COG5126	Ca2+-binding protein (EF-Hand superfamily)	T,Z,D,R	Signal transduction mechanisms,Cytoskeleton,Cell cycle control, cell division, chromosome partitioning,General function prediction only	-	-	-
RSUY_RS17660	RSUY_36160	-	-	-	1.74086	0.00503881	-	-	-	-	-	-	-
RSUY_RS05940	RSUY_12170	RSc2238	-	membrane protein	1.77578	0.00528318	-	-	-	-	-	-	-
RSUY_RS10255	RSUY_20930	RSc1616	-	arginyl-tRNA-protein transferase	1.81101	0.0015462	COG2935	Putative arginyl-tRNA:protein arginylyltransferase	O	Posttranslational modification, protein turnover, chaperones	Psyr_3181	arginyl-tRNA-protein transferase	Translation
RSUY_RS04870	RSUY_09930	RSc0775	katGb	-	1.81884	4.15016e-05	COG0376	Catalase (peroxidase I)	P	Inorganic ion transport and metabolism	Psyr_4208	heme catalase/peroxidase	Oxidative stress tolerance (Antioxidant enzyme)
RSUY_RS11705	RSUY_23850	RSc2077	ilvI	acetolactate synthase	1.84557	0.00291946	COG0028 / COG3960 / COG3962 / COG3961 / COG1165	Thiamine pyrophosphate-requiring enzymes [acetolactate synthase, pyruvate dehydrogenase (cytochrome), glyoxylate carboligase, phosphonopyruvate decarboxylase] / Glyoxylate carboligase / Acetolactate synthase / Pyruvate decarboxylase and related thiamine pyrophosphate-requiring enzymes / 2-succinyl-6-hydroxy-2,4-cyclohexadiene-1-carboxylate synthase	E,H / R / E / G,H,R / H	Amino acid transport and metabolism,Coenzyme transport and metabolism / General function prediction only / Amino acid transport and metabolism / Carbohydrate transport and metabolism,Coenzyme transport and metabolism,General function prediction only / Coenzyme transport and metabolism	Psyr_0846	acetolactate synthase 3 catalytic subunit	Cofactor metabolism
RSUY_RS14305	RSUY_29250	RSc0349	bfd	(2Fe-2S)-binding protein	1.85684	0.00851109	COG2906 / COG1251	Bacterioferritin-associated ferredoxin / NAD(P)H-nitrite reductase	P / C	Inorganic ion transport and metabolism / Energy production and conversion	-	-	-
RSUY_RS17185	RSUY_35170	-	-	-	1.86071	0.0079598	-	-	-	-	-	-	-
RSUY_RS12245	RSUY_25000	RSc2421	cysN	sulfate adenylyltransferase	1.89402	0.000168349	COG2895 / COG5256 / COG3276 / COG0050 / COG5257 / COG1217 / COG0480 / COG0481 / COG2229 / COG5258 / COG0532 / COG1160 / COG1160 / COG4108 / COG1159	GTPases - Sulfate adenylate transferase subunit 1 / Translation elongation factor EF-1alpha (GTPase) / Selenocysteine-specific translation elongation factor / GTPases - translation elongation factors / Translation initiation factor 2, gamma subunit (eIF-2gamma; GTPase) / Predicted membrane GTPase involved in stress response / Translation elongation factors (GTPases) / Membrane GTPase LepA / Predi…	P / J / J / J / J / T / J / M / R / R / J / R / R / J / R	Inorganic ion transport and metabolism / Translation, ribosomal structure and biogenesis / Translation, ribosomal structure and biogenesis / Translation, ribosomal structure and biogenesis / Translation, ribosomal structure and biogenesis / Signal transduction mechanisms / Translation, ribosomal structure and biogenesis / Cell wall/membrane/envelope biogenesis / General function prediction only /…	-	-	-
RSUY_RS04790	RSUY_09760	RSc0758	-	Tryptophan 2,3-dioxygenase 1	1.90019	0.000741394	COG3483	Tryptophan 2,3-dioxygenase (vermilion)	E	Amino acid transport and metabolism	-	-	-
RSUY_RS04190	RSUY_08560	RSc2555	-	hypothetical protein	1.90967	9.56586e-05	-	-	-	-	-	-	-
RSUY_RS14535	RSUY_29700	RSc0308	-	ferritin	1.92789	0.000203225	-	-	-	-	-	-	-
RSUY_RS04335	RSUY_08860	RSc0669	pilH	two-component system response regulator	1.95128	0.0096199	COG0745 / COG0784 / COG2204 / COG3706 / COG3706 / COG2197 / COG3437 / COG4565 / COG4753 / COG2201 / COG4566 / COG3947 / COG4567 / COG3279 / COG3707	Response regulators consisting of a CheY-like receiver domain and a winged-helix DNA-binding domain / FOG: CheY-like receiver / Response regulator containing CheY-like receiver, AAA-type ATPase, and DNA-binding domains / Response regulator containing a CheY-like receiver domain and a GGDEF domain / Response regulator containing a CheY-like receiver domain and a GGDEF domain / Response regulator c…	T,K / T / T / T / T / T,K / K,T / K,T / T / N,T / T / T / T,K / K,T / T	Signal transduction mechanisms,Transcription / Signal transduction mechanisms / Signal transduction mechanisms / Signal transduction mechanisms / Signal transduction mechanisms / Signal transduction mechanisms,Transcription / Transcription,Signal transduction mechanisms / Transcription,Signal transduction mechanisms / Signal transduction mechanisms / Cell motility,Signal transduction mechanisms /…	Psyr_0489	response regulator receiver	Pili synthesis and regulation
RSUY_RS04770	RSUY_09720	RSc0754	-	peroxidase	1.96026	0.00219348	COG0450 / COG1225	Peroxiredoxin / Peroxiredoxin	O / O	Posttranslational modification, protein turnover, chaperones / Posttranslational modification, protein turnover, chaperones	Psyr_4877	peroxidase	Oxidative stress tolerance (Antioxidant enzyme)
RSUY_RS10920	RSUY_22250	-	-	-	1.98472	0.00274107	-	-	-	-	-	-	-
RSUY_RS23055	RSUY_47460	RSc0617	-	signal peptidase	1.98891	0.00840745	-	-	-	-	-	-	-
RSUY_RS15710	RSUY_32100	RSp0001	repA	replication protein RepA	1.99665	0.00640924	-	-	-	-	-	-	-
RSUY_RS18775	RSUY_38510	RSp0640	-	NA	1.99947	0.00832791	COG3251	Uncharacterized protein conserved in bacteria	S	Function unknown	Psyr_1947	MbtH-like protein	Siderophore synthesis and transport
RSUY_RS07015	RSUY_14380	RSc1018	-	Fe-S cluster assembly transcriptional regulatorIscR	2.00258	0.00102809	COG1959	Predicted transcriptional regulator	K	Transcription	Psyr_1236	transcription factor IscR	Iron-sulfur proteins
RSUY_RS20760	RSUY_42660	RSp1283	-	porin	2.00514	0.00297412	COG4580	Maltoporin (phage lambda and maltose receptor)	G	Carbohydrate transport and metabolism	-	-	-
RSUY_RS13720	RSUY_28050	RSc0464	-	FmdB family transcriptional regulator	2.00667	0.000861081	COG2331	Uncharacterized protein conserved in bacteria	S	Function unknown	-	-	-
RSUY_RS10765	RSUY_21950	RSc1529	pstS1	phosphate ABC transporter substrate-bindingprotein PstS	2.00969	1.18754e-05	COG0226	ABC-type phosphate transport system, periplasmic component	P	Inorganic ion transport and metabolism	Psyr_3106	extracellular solute-binding protein	Phosphate metabolism and transport
RSUY_RS21930	RSUY_45070	RSp1263	nadB2	L-aspartate oxidase	2.01946	1.20664e-08	COG0029 / COG1053 / COG0445 / COG3573	Aspartate oxidase / Succinate dehydrogenase/fumarate reductase, flavoprotein subunit / NAD/FAD-utilizing enzyme apparently involved in cell division / Predicted oxidoreductase	H / C / D / R	Coenzyme transport and metabolism / Energy production and conversion / Cell cycle control, cell division, chromosome partitioning / General function prediction only	-	-	-
RSUY_RS11280	RSUY_23000	RSc1992	-	hypothetical protein	2.02967	0.000861081	COG2938	Uncharacterized conserved protein	S	Function unknown	-	-	-
RSUY_RS04225	RSUY_08630	RSc0647	-	hypothetical protein	2.06247	0.000421075	-	-	-	-	-	-	-
RSUY_RS05490	RSUY_11240	-	-	-	2.0675	0.00940984	COG1396 / COG1426 / COG1395	Predicted transcriptional regulators / Uncharacterized protein conserved in bacteria / Predicted transcriptional regulator	K / S / K	Transcription / Function unknown / Transcription	-	-	-
RSUY_RS11710	RSUY_23860	RSc2078	-	RNA polymerase sigma factor	2.07237	2.49926e-06	COG1595 / COG1191	DNA-directed RNA polymerase specialized sigma subunit, sigma24 homolog / DNA-directed RNA polymerase specialized sigma subunit	K / K	Transcription / Transcription	-	-	-
RSUY_RS07030	RSUY_14410	RSc1021	-	iron-sulfur cluster assembly protein IscA	2.0787	0.00239482	COG0316	Uncharacterized conserved protein	S	Function unknown	Psyr_1239	iron-sulfur cluster assembly protein IscA	Iron-sulfur proteins
RSUY_RS10925	RSUY_22270	RSp1179	TIS1021	transposase / transposase	2.08935	8.60616e-05	COG3039 / COG3666	Transposase and inactivated derivatives, IS5 family / Transposase and inactivated derivatives	L / L	Replication, recombination and repair / Replication, recombination and repair	Psyr_0096	transposase IS4	Phage & IS elements
RSUY_RS16085	RSUY_32860	RSp0112	-	carbonic anhydrase	2.09176	0.00271484	COG0288	Carbonic anhydrase	P	Inorganic ion transport and metabolism	-	-	-
RSUY_RS01875	RSUY_03890	RSc3072	-	hypothetical protein	2.09849	0.00388216	-	-	-	-	-	-	-
RSUY_RS06705	RSUY_13730	RSc0953	-	hypothetical protein	2.11675	0.000666085	-	-	-	-	-	-	-
RSUY_RS14450	RSUY_29540	-	-	-	2.12904	0.00446664	-	-	-	-	-	-	-
RSUY_RS18465	-	-	-	-	2.14025	0.00744276	-	-	-	-	-	-	-
RSUY_RS12250	RSUY_25010	RSc2422	cysD	sulfate adenylyltransferase small subunit	2.14175	1.28692e-05	COG0175 / COG0037 / COG3969	3'-phosphoadenosine 5'-phosphosulfate sulfotransferase (PAPS reductase)/FAD synthetase and related enzymes / Predicted ATPase of the PP-loop superfamily implicated in cell cycle control / Predicted phosphoadenosine phosphosulfate sulfotransferase	E,H / D / R	Amino acid transport and metabolism,Coenzyme transport and metabolism / Cell cycle control, cell division, chromosome partitioning / General function prediction only	Psyr_4128	sulfate adenylyltransferase subunit 2	Sulfur metabolism and transport
RSUY_RS19325	RSUY_39670	-	-	-	2.14569	0.00148604	COG1502 / COG1502 / COG1502	Phosphatidylserine/phosphatidylglycerophosphate/cardiolipin synthases and related enzymes / Phosphatidylserine/phosphatidylglycerophosphate/cardiolipin synthases and related enzymes / Phosphatidylserine/phosphatidylglycerophosphate/cardiolipin synthases and related enzymes	I / I / I	Lipid transport and metabolism / Lipid transport and metabolism / Lipid transport and metabolism	-	-	-
RSUY_RS01435	RSUY_02950	RSc0616	-	hypothetical protein	2.1485	0.000823755	COG4922 / COG2854	Uncharacterized protein conserved in bacteria / ABC-type transport system involved in resistance to organic solvents, auxiliary component	S / Q	Function unknown / Secondary metabolites biosynthesis, transport and catabolism	-	-	-
RSUY_RS21035	RSUY_43220	RSp1110	-	transcriptional regulator	2.14958	7.79805e-05	COG0583	Transcriptional regulator	K	Transcription	Psyr_2480	regulatory protein LysR	Transcriptional regulation
RSUY_RS10420	RSUY_21280	-	-	-	2.15131	0.000642554	-	-	-	-	-	-	-
RSUY_RS22015	RSUY_45240	RSp1546	-	hypothetical protein	2.18572	2.86289e-05	-	-	-	-	-	-	-
RSUY_RS11825	RSUY_24110	-	-	-	2.18603	0.00552592	-	-	-	-	-	-	-
RSUY_RS10550	RSUY_21520	RSc1578	infC	translation initiation factor IF-3	2.18801	0.00956617	COG0290	Translation initiation factor 3 (IF-3)	J	Translation, ribosomal structure and biogenesis	Psyr_2163	translation initiation factor IF-3	Translation
RSUY_RS04330	RSUY_08850	RSc0668	pilG	two-component system response regulator	2.20422	4.15671e-05	COG0784 / COG3706 / COG3706 / COG0745 / COG2204 / COG2201 / COG3437 / COG4753 / COG2197 / COG3279 / COG3947 / COG4566 / COG4565 / COG3707 / COG4567	FOG: CheY-like receiver / Response regulator containing a CheY-like receiver domain and a GGDEF domain / Response regulator containing a CheY-like receiver domain and a GGDEF domain / Response regulators consisting of a CheY-like receiver domain and a winged-helix DNA-binding domain / Response regulator containing CheY-like receiver, AAA-type ATPase, and DNA-binding domains / Chemotaxis response …	T / T / T / T,K / T / N,T / K,T / T / T,K / K,T / T / T / K,T / T / T,K	Signal transduction mechanisms / Signal transduction mechanisms / Signal transduction mechanisms / Signal transduction mechanisms,Transcription / Signal transduction mechanisms / Cell motility,Signal transduction mechanisms / Transcription,Signal transduction mechanisms / Signal transduction mechanisms / Signal transduction mechanisms,Transcription / Transcription,Signal transduction mechanisms /…	Psyr_0488	response regulator receiver	Pili synthesis and regulation
RSUY_RS18550	RSUY_38040	RSp0603	-	serine protease / serine protease	2.21105	1.37605e-06	COG1404	Subtilisin-like serine proteases	O	Posttranslational modification, protein turnover, chaperones	-	-	-
RSUY_RS02240	RSUY_04620	RSc3009	rplN	50S ribosomal protein L14	2.21279	3.43544e-05	COG0093	Ribosomal protein L14	J	Translation, ribosomal structure and biogenesis	Psyr_4538	50S ribosomal protein L14	Translation
RSUY_RS12820	RSUY_26200	-	-	-	2.21344	0.00170349	-	-	-	-	-	-	-
RSUY_RS17500	RSUY_35840	RSp0246	ahpF	alkyl hydroperoxide reductase subunit F	2.21469	6.14848e-15	COG3634 / COG0492 / COG1249 / COG0446 / COG2072 / COG0493 / COG1251 / COG1252 / COG1148 / COG3486	Alkyl hydroperoxide reductase, large subunit / Thioredoxin reductase / Pyruvate/2-oxoglutarate dehydrogenase complex, dihydrolipoamide dehydrogenase (E3) component, and related enzymes / Uncharacterized NAD(FAD)-dependent dehydrogenases / Predicted flavoprotein involved in K+ transport / NADPH-dependent glutamate synthase beta chain and related oxidoreductases / NAD(P)H-nitrite reductase / NADH d…	O / O / C / R / P / E,R / C / C / C / Q	Posttranslational modification, protein turnover, chaperones / Posttranslational modification, protein turnover, chaperones / Energy production and conversion / General function prediction only / Inorganic ion transport and metabolism / Amino acid transport and metabolism,General function prediction only / Energy production and conversion / Energy production and conversion / Energy production and…	Psyr_2974	FAD-dependent pyridine nucleotide-disulfideoxidoreductase	Oxidative stress tolerance (Antioxidant enzyme)
RSUY_RS08415	RSUY_17230	RSc1287	-	ribosome maturation factor	2.22023	0.00261422	COG0779 / COG0092	Uncharacterized protein conserved in bacteria / Ribosomal protein S3	S / J	Function unknown / Translation, ribosomal structure and biogenesis	Psyr_4182	hypothetical protein	-
RSUY_RS14015	RSUY_28660	RSc0408	rpoN1	RNA polymerase sigma-54 factor	2.22138	0.00194615	COG1508	DNA-directed RNA polymerase specialized sigma subunit, sigma54 homolog	K	Transcription	Psyr_4147	RNA polymerase factor sigma-54	Transcription - Sigma factors
RSUY_RS05620	RSUY_11510	-	-	-	2.22607	0.0011434	-	-	-	-	-	-	-
RSUY_RS07020	RSUY_14390	RSc1019	nifS	cysteine desulfurase IscS	2.22717	5.81584e-07	COG1104 / COG0520 / COG0076 / COG0075 / COG2873 / COG0399 / COG2008 / COG1103 / COG1003	Cysteine sulfinate desulfinase/cysteine desulfurase and related enzymes / Selenocysteine lyase / Glutamate decarboxylase and related PLP-dependent proteins / Serine-pyruvate aminotransferase/archaeal aspartate aminotransferase / O-acetylhomoserine sulfhydrylase / Predicted pyridoxal phosphate-dependent enzyme apparently involved in regulation of cell wall biogenesis / Threonine aldolase / Archaea…	E / E / E / E / E / M / E / R / E	Amino acid transport and metabolism / Amino acid transport and metabolism / Amino acid transport and metabolism / Amino acid transport and metabolism / Amino acid transport and metabolism / Cell wall/membrane/envelope biogenesis / Amino acid transport and metabolism / General function prediction only / Amino acid transport and metabolism	Psyr_1237	cysteine desulfurase	Sulfur metabolism and transport
RSUY_RS10215	RSUY_20850	RSc1622	-	hypothetical protein	2.23389	0.00383458	-	-	-	-	-	-	-
RSUY_RS17995	RSUY_36860	RSp0980	narL	DNA-binding response regulator	2.24217	0.000242546	COG2197 / COG4753 / COG4566 / COG2201 / COG0784 / COG0745 / COG2204 / COG2771 / COG4565 / COG3706 / COG3706 / COG3707 / COG3437 / COG3279 / COG2909 / COG4567 / COG3947	Response regulator containing a CheY-like receiver domain and an HTH DNA-binding domain / Response regulator containing CheY-like receiver domain and AraC-type DNA-binding domain / Response regulator / Chemotaxis response regulator containing a CheY-like receiver domain and a methylesterase domain / FOG: CheY-like receiver / Response regulators consisting of a CheY-like receiver domain and a wing…	T,K / T / T / N,T / T / T,K / T / K / K,T / T / T / T / K,T / K,T / K / T,K / T	Signal transduction mechanisms,Transcription / Signal transduction mechanisms / Signal transduction mechanisms / Cell motility,Signal transduction mechanisms / Signal transduction mechanisms / Signal transduction mechanisms,Transcription / Signal transduction mechanisms / Transcription / Transcription,Signal transduction mechanisms / Signal transduction mechanisms / Signal transduction mechanisms…	Psyr_1940	LuxR response regulator receiver	Transcriptional regulation
RSUY_RS19215	RSUY_39440	RSp0746	-	type VI secretion protein	2.24521	0.00877058	COG3518	Uncharacterized protein conserved in bacteria	S	Function unknown	Psyr_4955	hypothetical protein	Type VI secretion system
RSUY_RS14025	RSUY_28680	RSc0406	ptsN	PTS IIA-like nitrogen-regulatory protein PtsN	2.2686	0.00459896	COG1762 / COG4668	Phosphotransferase system mannitol/fructose-specific IIA domain (Ntr-type) / Mannitol/fructose-specific phosphotransferase system, IIA domain	G,T / G	Carbohydrate transport and metabolism,Signal transduction mechanisms / Carbohydrate transport and metabolism	Psyr_4149	PTS transporter subunit IIA-likenitrogen-regulatory protein PtsN	Nitrogen metabolism
RSUY_RS15010	RSUY_30660	-	-	-	2.27189	0.00355803	COG0207	Thymidylate synthase	F	Nucleotide transport and metabolism	-	-	-
RSUY_RS02705	RSUY_05550	RSc2916	cyoB1	cytochrome ubiquinol oxidase subunit I / cytochrome ubiquinol oxidase subunit I	2.27288	2.86289e-05	COG0843	Heme/copper-type cytochrome/quinol oxidases, subunit 1	C	Energy production and conversion	Psyr_1142	cytochrome-c oxidase	Energy generation
RSUY_RS02410	RSUY_04960	RSc2975	pilM	pilus assembly protein PilM	2.28278	9.58668e-08	COG4972 / COG0849	Tfp pilus assembly protein, ATPase PilM / Actin-like ATPase involved in cell division	N,U / D	Cell motility,Intracellular trafficking, secretion, and vesicular transport / Cell cycle control, cell division, chromosome partitioning	Psyr_0403	type IV pilus assembly protein PilM	Pili synthesis and regulation
RSUY_RS12825	RSUY_26210	RSc0645	-	-	2.29036	0.00221038	COG0778	Nitroreductase	C	Energy production and conversion	-	-	-
RSUY_RS21745	RSUY_44660	-	-	-	2.29157	0.0041087	-	-	-	-	-	-	-
RSUY_RS04630	RSUY_09440	RSc0726	-	pilus assembly protein PilW	2.30419	0.00257953	COG4966	Tfp pilus assembly protein PilW	N,U	Cell motility,Intracellular trafficking, secretion, and vesicular transport	-	-	-
RSUY_RS07805	RSUY_15970	RSc1177	-	peptidase P60	2.30808	0.000986557	COG0791	Cell wall-associated hydrolases (invasion-associated proteins)	M	Cell wall/membrane/envelope biogenesis	-	-	-
RSUY_RS07200	RSUY_14740	RSc1055	rpoE1	RNA polymerase sigma factor RpoE	2.32363	0.00679283	COG1595 / COG4941 / COG1191	DNA-directed RNA polymerase specialized sigma subunit, sigma24 homolog / Predicted RNA polymerase sigma factor containing a TPR repeat domain / DNA-directed RNA polymerase specialized sigma subunit	K / K / K	Transcription / Transcription / Transcription	Psyr_3958	RNA polymerase sigma factor AlgU	Transcription - Sigma factors
RSUY_RS03285	RSUY_06740	RSc2804	nrdB	ribonucleotide-diphosphate reductase subunitbeta	2.3461	6.08704e-07	COG0208	Ribonucleotide reductase, beta subunit	F	Nucleotide transport and metabolism	Psyr_3721	ribonucleotide-diphosphate reductase subunitbeta	Nucleotide metabolism and transport
RSUY_RS12475	RSUY_25460	RSc2465	clpS	ATP-dependent Clp protease adaptor ClpS	2.35935	0.00583609	COG2127	Uncharacterized conserved protein	S	Function unknown	Psyr_3184	ATP-dependent Clp protease adaptor protein ClpS	Proteases
RSUY_RS16650	RSUY_34030	RSp0321	-	hypothetical protein	2.37874	7.88128e-05	-	-	-	-	-	-	-
RSUY_RS15705	-	-	-	-	2.41679	0.00528823	-	-	-	-	-	-	-
RSUY_RS05720	RSUY_11730	-	-	-	2.42414	0.00533653	-	-	-	-	-	-	-
RSUY_RS15020	-	-	-	-	2.42548	0.00171736	COG2856 / COG3093	Predicted Zn peptidase / Plasmid maintenance system antidote protein	E / R	Amino acid transport and metabolism / General function prediction only	-	-	-
RSUY_RS09370	RSUY_19160	-	RipV2	-	2.44301	0.00626953	-	-	-	-	-	-	Type III secretion system+ Effectors
RSUY_RS05505	RSUY_11280	-	-	-	2.44574	0.00388524	-	-	-	-	-	-	-
RSUY_RS19480	RSUY_39990	RSp0814	mqo	malate:quinone oxidoreductase	2.44631	1.58983e-05	COG0579	Predicted dehydrogenase	R	General function prediction only	Psyr_2387	malate:quinone oxidoreductase	Organic acid metabolism and transport
RSUY_RS22440	RSUY_46120	RSp1413	flhD	flagellar transcriptional activator FlhD	2.46961	1.0967e-05	-	-	-	-	-	-	-
RSUY_RS20080	RSUY_41240	-	-	-	2.47346	0.00110453	-	-	-	-	-	-	-
RSUY_RS17295	RSUY_35410	-	-	-	2.47881	0.000387043	COG0318 / COG0365 / COG1022 / COG1020 / COG1021 / COG1541	Acyl-CoA synthetases (AMP-forming)/AMP-acid ligases II / Acyl-coenzyme A synthetases/AMP-(fatty) acid ligases / Long-chain acyl-CoA synthetases (AMP-forming) / Non-ribosomal peptide synthetase modules and related proteins / Peptide arylation enzymes / Coenzyme F39- synthetase	I,Q / I / I / Q / Q / H	Lipid transport and metabolism,Secondary metabolites biosynthesis, transport and catabolism / Lipid transport and metabolism / Lipid transport and metabolism / Secondary metabolites biosynthesis, transport and catabolism / Secondary metabolites biosynthesis, transport and catabolism / Coenzyme transport and metabolism	-	-	-
RSUY_RS05760	RSUY_11810	RSc2280	-	hypothetical protein	2.55295	0.0036594	-	-	-	-	-	-	-
RSUY_RS10540	RSUY_21500	RSc1580	rplT	50S ribosomal protein L20	2.55301	0.0069738	COG0292	Ribosomal protein L2-	J	Translation, ribosomal structure and biogenesis	Psyr_2165	50S ribosomal protein L20	Translation
RSUY_RS12290	RSUY_25090	RS02662	-	-	2.55813	0.00245418	-	-	-	-	-	-	-
RSUY_RS10675	-	-	-	-	2.56564	4.41953e-06	-	-	-	-	-	-	-
RSUY_RS18540	RSUY_38020	RSp0086	-	-	2.58854	0.000278458	-	-	-	-	-	-	-
RSUY_RS13090	RSUY_26760	RSc0582	-	-	2.6109	0.000504052	-	-	-	-	-	-	-
RSUY_RS11800	RSUY_24050	-	-	-	2.61458	0.000618106	-	-	-	-	-	-	-
RSUY_RS02415	RSUY_04970	RSc2974	pilN	ferrous iron transporter B	2.61525	8.91978e-05	COG3166	Tfp pilus assembly protein PilN	N,U	Cell motility,Intracellular trafficking, secretion, and vesicular transport	Psyr_0404	fimbrial assembly	Pili synthesis and regulation
RSUY_RS21750	RSUY_44670	RSp1179	TIS1021	transposase / transposase	2.61546	0.00135615	COG3039 / COG3666	Transposase and inactivated derivatives, IS5 family / Transposase and inactivated derivatives	L / L	Replication, recombination and repair / Replication, recombination and repair	Psyr_0096	transposase IS4	Phage & IS elements
RSUY_RS07485	RSUY_15310	RSc1114	fdxA	ferredoxin	2.63285	0.000185588	COG1146 / COG4231 / COG0437 / COG2878 / COG1149 / COG1245 / COG2768 / COG2768 / COG1144 / COG1145 / COG1143 / COG1143 / COG1143 / COG1142 / COG1148 / COG2221 / COG2221 / COG4656 / COG2440	Ferredoxin / Indolepyruvate ferredoxin oxidoreductase, alpha and beta subunits / Fe-S-cluster-containing hydrogenase components 1 / Predicted NADH:ubiquinone oxidoreductase, subunit RnfB / MinD superfamily P-loop ATPase containing an inserted ferredoxin domain / Predicted ATPase, RNase L inhibitor (RLI) homolog / Uncharacterized Fe-S center protein / Uncharacterized Fe-S center protein / Pyruvate…	C / C / C / C / C / R / R / R / C / C / C / C / C / C / C / C / C / C / C	Energy production and conversion / Energy production and conversion / Energy production and conversion / Energy production and conversion / Energy production and conversion / General function prediction only / General function prediction only / General function prediction only / Energy production and conversion / Energy production and conversion / Energy production and conversion / Energy product…	Psyr_1375	4Fe-4S ferredoxin	Iron-sulfur proteins
RSUY_RS05535	RSUY_11350	-	-	integrase / integrase	2.63309	0.00123367	COG0582	Integrase	L	Replication, recombination and repair	-	-	-
RSUY_RS17495	RSUY_35830	RSp0245	ahpC1	peroxiredoxin	2.63939	2.28113e-07	COG0450 / COG1225 / COG2077 / COG0678	Peroxiredoxin / Peroxiredoxin / Peroxiredoxin / Peroxiredoxin	O / O / O / O	Posttranslational modification, protein turnover, chaperones / Posttranslational modification, protein turnover, chaperones / Posttranslational modification, protein turnover, chaperones / Posttranslational modification, protein turnover, chaperones	Psyr_2975	Alkyl hydroperoxide reductase/ Thiol specificantioxidant/ Mal allergen	Oxidative stress tolerance (Antioxidant enzyme)
RSUY_RS05555	RSUY_11390	-	-	-	2.64109	0.00208904	COG1961 / COG2826	Site-specific recombinases, DNA invertase Pin homologs / Transposase and inactivated derivatives, IS3- family	L / L	Replication, recombination and repair / Replication, recombination and repair	-	-	-
RSUY_RS20120	RSUY_41330	-	-	-	2.64116	0.00123367	-	-	-	-	-	-	-
RSUY_RS14600	RSUY_29830	RSc0297	-	hypothetical protein	2.6415	0.00274107	-	-	-	-	-	-	-
RSUY_RS10045	RSUY_20510	RS03938	-	-	2.64613	0.00643405	-	-	-	-	-	-	-
RSUY_RS22435	RSUY_46110	RSp1412	flhC	transcriptional activator FlhC	2.64791	3.62049e-06	-	-	-	-	-	-	-
RSUY_RS21775	RSUY_44730	RSp1179	TIS1021	transposase / transposase	2.65622	3.68945e-05	COG3039 / COG3666	Transposase and inactivated derivatives, IS5 family / Transposase and inactivated derivatives	L / L	Replication, recombination and repair / Replication, recombination and repair	Psyr_0096	transposase IS4	Phage & IS elements
RSUY_RS02700	RSUY_05540	RSc2917	cyoA1	cytochrome ubiquinol oxidase subunit II	2.65888	0.000352288	COG1622	Heme/copper-type cytochrome/quinol oxidases, subunit 2	C	Energy production and conversion	Psyr_1141	cytochrome o ubiquinol oxidase subunit II	Energy generation
RSUY_RS13490	RSUY_27560	-	-	-	2.66223	3.23714e-05	COG4680	Uncharacterized protein conserved in bacteria	S	Function unknown	-	-	-
RSUY_RS15880	-	-	-	-	2.68127	0.00503543	-	-	-	-	-	-	-
RSUY_RS19770	RSUY_40590	RSp0872	hrcT	EscT/YscT/HrcT family type III secretion systemexport apparatus protein	2.69379	0.000421075	COG4791 / COG1684	Type III secretory pathway, component EscT / Flagellar biosynthesis pathway, component FliR	U / N,U	Intracellular trafficking, secretion, and vesicular transport / Cell motility,Intracellular trafficking, secretion, and vesicular transport	Psyr_1206	type III secretion protein HrcT	Type III secretion system+ Effectors
RSUY_RS05480	RSUY_11220	-	-	-	2.70953	0.0012609	COG0863 / COG2265	DNA modification methylase / SAM-dependent methyltransferases related to tRNA (uracil-5-)-methyltransferase	L / J	Replication, recombination and repair / Translation, ribosomal structure and biogenesis	-	-	-
RSUY_RS02730	RSUY_05600	RSc2911	-	aminoacyl-tRNA deacylase	2.71164	0.000194403	COG2606	Uncharacterized conserved protein	S	Function unknown	-	-	-
RSUY_RS10430	RSUY_21300	-	-	-	2.72252	0.00150481	-	-	-	-	-	-	-
RSUY_RS00730	RSUY_01540	RSp1335	-	-	2.7237	3.91493e-10	-	-	-	-	-	-	-
RSUY_RS13565	RSUY_27710	RSc0494	-	iron-sulfur cluster insertion protein ErpA	2.72445	9.69607e-05	COG0316	Uncharacterized conserved protein	S	Function unknown	Psyr_4568	iron-sulfur cluster insertion protein ErpA	Iron-sulfur proteins
RSUY_RS15475	-	-	-	-	2.7257	0.00194615	-	-	-	-	-	-	-
RSUY_RS15015	RSUY_30680	-	-	-	2.72808	0.00245418	-	-	-	-	-	-	-
RSUY_RS01410	RSUY_02900	-	-	-	2.73048	0.00932735	-	-	-	-	-	-	-
RSUY_RS22865	-	-	-	-	2.73767	0.000593228	-	-	-	-	-	-	-
RSUY_RS23115	RSUY_47590	RSp1655	-	hypothetical protein	2.79018	1.11908e-05	-	-	-	-	-	-	-
RSUY_RS15470	RSUY_31630	RSc0080	-	hypothetical protein	2.79204	0.00961064	-	-	-	-	-	-	-
RSUY_RS10670	RSUY_21770	RS05228	-	-	2.79933	2.38177e-06	-	-	-	-	-	-	-
RSUY_RS01105	RSUY_02290	RSc3270	-	hypothetical protein	2.80624	4.42394e-08	-	-	-	-	-	-	-
RSUY_RS19690	RSUY_40430	RSp0856	hrpX	hypothetical protein	2.85567	0.000589456	-	-	-	-	-	-	Type III secretion system+ Effectors
RSUY_RS05470	RSUY_11190	RSp1179	TIS1021	transposase / transposase	2.88368	0.000618106	COG3039 / COG3666	Transposase and inactivated derivatives, IS5 family / Transposase and inactivated derivatives	L / L	Replication, recombination and repair / Replication, recombination and repair	Psyr_0096	transposase IS4	Phage & IS elements
RSUY_RS15405	RSUY_31500	RSc0092	-	membrane protein	2.9049	0.000748265	COG1950	Predicted membrane protein	S	Function unknown	-	-	-
RSUY_RS12375	RSUY_25260	RSc2446	rpmG	50S ribosomal protein L33	2.90576	0.00840745	COG0267	Ribosomal protein L33	J	Translation, ribosomal structure and biogenesis	Psyr_0225	50S ribosomal protein L33	Translation
RSUY_RS10690	RSUY_21800	-	-	-	2.90881	7.20423e-05	-	-	-	-	Psyr_0855	hypothetical protein	-
RSUY_RS20020	RSUY_41100	RSp0931	-	ABC transporter	2.92472	0.0016139	COG0834 / COG4623	ABC-type amino acid transport/signal transduction systems, periplasmic component/domain / Predicted soluble lytic transglycosylase fused to an ABC-type amino acid-binding protein	E,T / M	Amino acid transport and metabolism,Signal transduction mechanisms / Cell wall/membrane/envelope biogenesis	-	-	-
RSUY_RS07450	RSUY_15240	RS04002	-	-	2.9284	0.00954947	-	-	-	-	-	-	-
RSUY_RS14020	RSUY_28670	RSc0407	-	ribosome hibernation promoting factor	2.97665	0.000861081	COG1544	Ribosome-associated protein Y (PSrp-1)	J	Translation, ribosomal structure and biogenesis	Psyr_4148	sigma 54 modulation protein/ribosomal proteinS30EA	Transcription - Sigma factors
RSUY_RS06395	RSUY_13090	RS01506	-	-	3.00786	0.00679283	-	-	-	-	-	-	-
RSUY_RS20375	RSUY_41850	-	-	-	3.01926	0.00420388	-	-	-	-	-	-	-
RSUY_RS06715	RSUY_13750	-	-	-	3.02513	0.000442195	-	-	-	-	-	-	-
RSUY_RS06775	RSUY_13900	RSc0971	-	hypothetical protein	3.02598	9.69607e-05	-	-	-	-	-	-	-
RSUY_RS16400	-	-	-	-	3.0404	3.71405e-06	-	-	-	-	-	-	-
RSUY_RS18010	RSUY_36880	-	-	-	3.056	0.000896499	COG1017	Hemoglobin-like flavoprotein	C	Energy production and conversion	-	-	-
RSUY_RS09790	RSUY_20000	-	-	-	3.05891	0.000458554	-	-	-	-	-	-	-
RSUY_RS18150	RSUY_37190	RSp1179	TIS1021	transposase / transposase	3.07457	0.000640118	COG3039 / COG3666	Transposase and inactivated derivatives, IS5 family / Transposase and inactivated derivatives	L / L	Replication, recombination and repair / Replication, recombination and repair	Psyr_0096	transposase IS4	Phage & IS elements
RSUY_RS19735	RSUY_40520	RSp0865	hrpK	hypothetical protein	3.07833	0.00246502	-	-	-	-	-	-	Type III secretion system+ Effectors
RSUY_RS02080	RSUY_04300	RS04716	-	-	3.09136	0.00877058	-	-	-	-	-	-	-
RSUY_RS12815	RSUY_26190	RSp1179	TIS1021	transposase / transposase	3.09237	0.000964424	COG3039 / COG3666	Transposase and inactivated derivatives, IS5 family / Transposase and inactivated derivatives	L / L	Replication, recombination and repair / Replication, recombination and repair	Psyr_0096	transposase IS4	Phage & IS elements
RSUY_RS00425	RSUY_00900	RSc3398	-	flavohemoprotein	3.09809	0.000204813	COG1018 / COG1017 / COG0543 / COG4097 / COG2871	Flavodoxin reductases (ferredoxin-NADPH reductases) family 1 / Hemoglobin-like flavoprotein / 2-polyprenylphenol hydroxylase and related flavodoxin oxidoreductases / Predicted ferric reductase / Na+-transporting NADH:ubiquinone oxidoreductase, subunit NqrF	C / C / H,C / P / C	Energy production and conversion / Energy production and conversion / Coenzyme transport and metabolism,Energy production and conversion / Inorganic ion transport and metabolism / Energy production and conversion	-	-	-
RSUY_RS10460	RSUY_21350	-	-	-	3.1341	0.000454727	-	-	-	-	-	-	-
RSUY_RS15715	RSUY_32120	RSp0002	cspD3	cold-shock protein	3.13598	3.61516e-07	COG1278	Cold shock proteins	K	Transcription	Psyr_1094 / Psyr_2160 / Psyr_3884	cold-shock protein, DNA-binding / cold-shock protein, DNA-binding / cold-shock protein, DNA-binding	Cold shock proteins / Cold shock proteins / Cold shock proteins
RSUY_RS10705	RSUY_21830	RSc1540	-	acyltransferase	3.14125	7.89869e-08	COG1835	Predicted acyltransferases	I	Lipid transport and metabolism	-	-	-
RSUY_RS04635	RSUY_09450	RSc0727	-	type IV pilus modification protein PilV	3.1426	8.38185e-08	COG4967	Tfp pilus assembly protein PilV	N,U	Cell motility,Intracellular trafficking, secretion, and vesicular transport	-	-	-
RSUY_RS05495	RSUY_11250	-	-	-	3.14599	0.000130957	-	-	-	-	-	-	-
RSUY_RS22220	RSUY_45660	RSp1581	katE	catalase	3.1632	1.25886e-06	COG0753	Catalase	P	Inorganic ion transport and metabolism	Psyr_3353	catalase	Oxidative stress tolerance (Antioxidant enzyme)
RSUY_RS11820	RSUY_24100	-	-	-	3.17567	7.20423e-05	-	-	-	-	-	-	-
RSUY_RS06765	RSUY_13880	RS04383	-	-	3.19799	0.000211428	-	-	-	-	-	-	-
RSUY_RS01195	RSUY_02470	RS02400	-	-	3.2022	0.000556215	-	-	-	-	-	-	-
RSUY_RS12265	RSUY_25040	RSc2425	cysI1	sulfite reductase / sulfite reductase	3.2216	7.2097e-10	COG0155 / COG1251 / COG1251 / COG2221 / COG2221	Sulfite reductase, beta subunit (hemoprotein) / NAD(P)H-nitrite reductase / NAD(P)H-nitrite reductase / Dissimilatory sulfite reductase (desulfoviridin), alpha and beta subunits / Dissimilatory sulfite reductase (desulfoviridin), alpha and beta subunits	P / C / C / C / C	Inorganic ion transport and metabolism / Energy production and conversion / Energy production and conversion / Energy production and conversion / Energy production and conversion	Psyr_2462	nitrite/sulfite reductase, hemoproteinbeta-component, ferrodoxin-like:nitrite and sulfitereductase 4Fe-4S region	Sulfur metabolism and transport
RSUY_RS17605	RSUY_36050	RSp0429	-	MFS transporter / MFS transporter	3.23805	8.49895e-06	-	-	-	-	Psyr_4322	hypothetical protein	-
RSUY_RS14080	RSUY_28790	RS03325	-	-	3.25552	0.00136912	-	-	-	-	-	-	-
RSUY_RS19915	RSUY_40890	RSp0955	-	membrane protein	3.26247	0.00101977	COG3203	Outer membrane protein (porin)	M	Cell wall/membrane/envelope biogenesis	-	-	-
RSUY_RS06710	RSUY_13740	-	-	-	3.26876	0.000105968	-	-	-	-	-	-	-
RSUY_RS14075	RSUY_28780	RSc0396	ipk	4-diphosphocytidyl-2C-methyl-D-erythritolkinase	3.28539	0.0020925	COG1947 / COG0083	4-diphosphocytidyl-2C-methyl-D-erythritol 2-phosphate synthase / Homoserine kinase	I / E	Lipid transport and metabolism / Amino acid transport and metabolism	Psyr_0945	4-diphosphocytidyl-2C-methyl-D-erythritolkinase	Terpenoid backbone synthesis
RSUY_RS05525	RSUY_11320	-	-	-	3.29964	3.23714e-05	COG1002 / COG0286	Type II restriction enzyme, methylase subunits / Type I restriction-modification system methyltransferase subunit	V / V	Defense mechanisms / Defense mechanisms	-	-	-
RSUY_RS19785	RSUY_40620	RSp0875	RipAC	protein PopC	3.34731	1.59255e-07	COG4886 / COG4886 / COG4886	Leucine-rich repeat (LRR) protein / Leucine-rich repeat (LRR) protein / Leucine-rich repeat (LRR) protein	S / S / S	Function unknown / Function unknown / Function unknown	-	-	Type III secretion system+ Effectors
RSUY_RS09995	RSUY_20410	RS02887	-	-	3.34791	0.000492446	-	-	-	-	-	-	-
RSUY_RS16365	RSUY_33470	RSp1179	TIS1021	transposase / transposase	3.35913	1.55907e-11	COG3039 / COG3666	Transposase and inactivated derivatives, IS5 family / Transposase and inactivated derivatives	L / L	Replication, recombination and repair / Replication, recombination and repair	Psyr_0096	transposase IS4	Phage & IS elements
RSUY_RS01465	RSUY_03030	RSp0693	hdfA	-	3.38113	2.11013e-06	-	-	-	-	-	-	-
RSUY_RS04015	RSUY_08210	-	-	membrane protein	3.39389	3.92286e-07	-	-	-	-	-	-	-
RSUY_RS08290	RSUY_16960	RSc1262	-	hypothetical protein	3.39447	1.06511e-05	-	-	-	-	-	-	-
RSUY_RS19540	RSUY_40110	RSp0826	-	5-dehydro-4-deoxyglucarate dehydratase	3.40339	2.82038e-05	COG0329	Dihydrodipicolinate synthase/N-acetylneuraminate lyase	E,M	Amino acid transport and metabolism,Cell wall/membrane/envelope biogenesis	Psyr_4227	5-dehydro-4-deoxyglucarate dehydratase	Organic acid metabolism and transport
RSUY_RS12885	RSUY_26330	RSc0613	-	hypothetical protein	3.40935	0.000157102	-	-	-	-	-	-	-
RSUY_RS08360	RSUY_17120	RSc1276	-	cytochrome c oxidase, cbb3-type subunit I	3.41795	1.9216e-10	COG3278 / COG0843 / COG3256	Cbb3-type cytochrome oxidase, subunit 1 / Heme/copper-type cytochrome/quinol oxidases, subunit 1 / Nitric oxide reductase large subunit	O / C / P	Posttranslational modification, protein turnover, chaperones / Energy production and conversion / Inorganic ion transport and metabolism	Psyr_3413	cbb3-type cytochrome c oxidase subunit I	Energy generation
RSUY_RS02065	RSUY_04270	RS05586	-	-	3.45345	0.00944341	-	-	-	-	-	-	-
RSUY_RS04510	RSUY_09210	RS01509	-	-	3.45478	0.000159326	-	-	-	-	-	-	-
RSUY_RS00490	RSUY_01050	RSc3386	-	metal ABC transporter substrate-binding protein	3.50095	2.82314e-09	COG1464 / COG0715	ABC-type metal ion transport system, periplasmic component/surface antigen / ABC-type nitrate/sulfonate/bicarbonate transport systems, periplasmic components	P / P	Inorganic ion transport and metabolism / Inorganic ion transport and metabolism	Psyr_0283 / Psyr_0328	NLPA lipoprotein / NLPA lipoprotein	Amino acid metabolism and transport / Transport
RSUY_RS12505	RSUY_25530	RSp1179	TIS1021	transposase / transposase	3.5567	0.000203225	COG3039 / COG3666	Transposase and inactivated derivatives, IS5 family / Transposase and inactivated derivatives	L / L	Replication, recombination and repair / Replication, recombination and repair	Psyr_0096	transposase IS4	Phage & IS elements
RSUY_RS22875	RSUY_47120	-	-	-	3.56099	6.12461e-08	-	-	-	-	-	-	-
RSUY_RS17675	RSUY_36190	RSp1179	TIS1021	transposase / transposase	3.57734	7.3644e-07	COG3039 / COG3666	Transposase and inactivated derivatives, IS5 family / Transposase and inactivated derivatives	L / L	Replication, recombination and repair / Replication, recombination and repair	Psyr_0096	transposase IS4	Phage & IS elements
RSUY_RS22040	RSUY_45290	RSp0982	-	hypothetical protein	3.58985	2.50222e-15	-	-	-	-	-	-	-
RSUY_RS10560	RSUY_21540	RS05795	-	-	3.6282	0.000317397	-	-	-	-	-	-	-
RSUY_RS05625	RSUY_11530	RSp1179	TIS1021	transposase / transposase	3.63004	3.14519e-05	COG3039 / COG3666	Transposase and inactivated derivatives, IS5 family / Transposase and inactivated derivatives	L / L	Replication, recombination and repair / Replication, recombination and repair	Psyr_0096	transposase IS4	Phage & IS elements
RSUY_RS08510	RSUY_17430	RSc1305	fpr	ferredoxin--NADP(+) reductase	3.64081	6.06757e-09	COG1018 / COG0543 / COG4097 / COG0369 / COG2871	Flavodoxin reductases (ferredoxin-NADPH reductases) family 1 / 2-polyprenylphenol hydroxylase and related flavodoxin oxidoreductases / Predicted ferric reductase / Sulfite reductase, alpha subunit (flavoprotein) / Na+-transporting NADH:ubiquinone oxidoreductase, subunit NqrF	C / H,C / P / P / C	Energy production and conversion / Coenzyme transport and metabolism,Energy production and conversion / Inorganic ion transport and metabolism / Inorganic ion transport and metabolism / Energy production and conversion	Psyr_1387	ferredoxin--NADP(+) reductase	-
RSUY_RS11635	RSUY_23710	RS03461	-	-	3.70397	0.000120816	-	-	-	-	-	-	-
RSUY_RS18925	RSUY_38830	RSp0676	metE	5-methyltetrahydropteroyltriglutamate--homocysteine methyltransferase	3.71381	4.14042e-09	COG0620 / COG0620	Methionine synthase II (cobalamin-independent) / Methionine synthase II (cobalamin-independent)	E / E	Amino acid transport and metabolism / Amino acid transport and metabolism	-	-	-
RSUY_RS16950	RSUY_34650	RSp0403	-	hypothetical protein	3.74634	1.95093e-05	-	-	-	-	-	-	-
RSUY_RS16550	RSUY_33840	RSp0304	RipD	hypothetical protein	3.75993	1.82714e-10	-	-	-	-	-	-	Type III secretion system+ Effectors
RSUY_RS10930	-	-	-	-	3.79785	1.20664e-08	-	-	-	-	-	-	-
RSUY_RS10515	RSUY_21450	RS03937	-	-	3.80559	0.00467433	-	-	-	-	-	-	-
RSUY_RS05485	-	-	-	-	3.86897	2.61823e-09	-	-	-	-	-	-	-
RSUY_RS11085	RSUY_22600	RS03460	-	-	3.91832	4.8934e-09	-	-	-	-	-	-	-
RSUY_RS22080	RSUY_45370	RSp0900	RipF1_1	hypothetical protein / hypothetical protein	3.94488	6.86011e-15	-	-	-	-	-	-	Type III secretion system+ Effectors
RSUY_RS14630	RSUY_29890	RSc0291	-	two-component system response regulator	3.94862	3.0992e-10	COG0784 / COG2197 / COG0745 / COG2204 / COG3437 / COG3279 / COG2201 / COG4565 / COG4567 / COG3706 / COG4753	FOG: CheY-like receiver / Response regulator containing a CheY-like receiver domain and an HTH DNA-binding domain / Response regulators consisting of a CheY-like receiver domain and a winged-helix DNA-binding domain / Response regulator containing CheY-like receiver, AAA-type ATPase, and DNA-binding domains / Response regulator containing a CheY-like receiver domain and an HD-GYP domain / Respons…	T / T,K / T,K / T / K,T / K,T / N,T / K,T / T,K / T / T	Signal transduction mechanisms / Signal transduction mechanisms,Transcription / Signal transduction mechanisms,Transcription / Signal transduction mechanisms / Transcription,Signal transduction mechanisms / Transcription,Signal transduction mechanisms / Cell motility,Signal transduction mechanisms / Transcription,Signal transduction mechanisms / Signal transduction mechanisms,Transcription / Sign…	-	-	-
RSUY_RS20380	RSUY_41860	RSp1024	RipA5_1	AWR family protein	3.95674	3.18453e-09	COG5275	BRCT domain type II	R	General function prediction only	-	-	Type III secretion system+ Effectors
RSUY_RS20555	RSUY_42210	RSp1179	TIS1021	transposase / transposase	4.02721	6.36231e-14	COG3039 / COG3666	Transposase and inactivated derivatives, IS5 family / Transposase and inactivated derivatives	L / L	Replication, recombination and repair / Replication, recombination and repair	Psyr_0096	transposase IS4	Phage & IS elements
RSUY_RS05610	RSUY_11490	-	-	-	4.03679	1.84177e-07	-	-	-	-	-	-	-
RSUY_RS17345	RSUY_35520	RSp1179	TIS1021	transposase / transposase	4.04478	4.12065e-12	COG3039 / COG3666	Transposase and inactivated derivatives, IS5 family / Transposase and inactivated derivatives	L / L	Replication, recombination and repair / Replication, recombination and repair	Psyr_0096	transposase IS4	Phage & IS elements
RSUY_RS22810	RSUY_46940	-	-	-	4.04486	1.43043e-09	-	-	-	-	-	-	-
RSUY_RS07775	RSUY_15910	RS04528	-	-	4.05312	0.00130853	-	-	-	-	-	-	-
RSUY_RS07835	RSUY_16030	RS04531	-	-	4.065	4.52127e-05	-	-	-	-	-	-	-
RSUY_RS01340	RSUY_02760	RSp1179	TIS1021	transposase / transposase	4.06952	1.55907e-11	COG3039 / COG3666	Transposase and inactivated derivatives, IS5 family / Transposase and inactivated derivatives	L / L	Replication, recombination and repair / Replication, recombination and repair	Psyr_0096	transposase IS4	Phage & IS elements
RSUY_RS21410	-	-	-	-	4.08987	8.31403e-08	-	-	-	-	-	-	-
RSUY_RS02060	RSUY_04260	RS05585	-	-	4.11873	0.000242546	-	-	-	-	-	-	-
RSUY_RS17575	RSUY_35990	RSp0261	-	membrane protein	4.14699	1.17135e-11	-	-	-	-	Psyr_2714	transmembrane protein	-
RSUY_RS16700	RSUY_34140	RSp1179	TIS1021	transposase / transposase	4.22261	9.01415e-26	COG3039 / COG3666	Transposase and inactivated derivatives, IS5 family / Transposase and inactivated derivatives	L / L	Replication, recombination and repair / Replication, recombination and repair	Psyr_0096	transposase IS4	Phage & IS elements
RSUY_RS15480	RSUY_31650	RS02241	-	-	4.23588	8.31403e-08	-	-	-	-	-	-	-
RSUY_RS19790	RSUY_40630	RSp0876	RipAB	protein PopB	4.2702	3.96952e-09	-	-	-	-	-	-	Type III secretion system+ Effectors
RSUY_RS07295	RSUY_14930	RS04003	-	-	4.31082	3.17763e-06	-	-	-	-	-	-	-
RSUY_RS07300	RSUY_14940	RS04005	-	-	4.3165	6.56251e-08	-	-	-	-	-	-	-
RSUY_RS08455	RSUY_17320	RSc1295	-	MarR family transcriptional regulator	4.36554	1.98508e-08	COG1846 / COG1321	Transcriptional regulators / Mn-dependent transcriptional regulator	K / K	Transcription / Transcription	Psyr_1729	regulatory protein, MarR	Stress resistance
RSUY_RS07840	RSUY_16040	RS04527	-	-	4.3701	3.83139e-08	-	-	-	-	-	-	-
RSUY_RS10240	RSUY_20900	RS03939	-	-	4.5069	1.1236e-05	-	-	-	-	-	-	-
RSUY_RS19795	RSUY_40640	RSp0877	RipX	protein PopA1	4.65947	1.30893e-13	-	-	-	-	-	-	Type III secretion system+ Effectors
RSUY_RS07825	RSUY_16010	RS04527	-	-	4.66718	9.58513e-09	-	-	-	-	-	-	-
RSUY_RS07290	RSUY_14920	RS04003	-	-	4.68788	7.20423e-05	-	-	-	-	-	-	-
RSUY_RS08085	RSUY_16560	RS03726	-	-	4.71926	2.30071e-09	-	-	-	-	-	-	-
RSUY_RS19605	RSUY_40240	-	-	-	4.75897	1.94005e-17	-	-	-	-	-	-	-
RSUY_RS14710	RSUY_30050	RSp1179	TIS1021	transposase / transposase	4.96222	6.3621e-13	COG3039 / COG3666	Transposase and inactivated derivatives, IS5 family / Transposase and inactivated derivatives	L / L	Replication, recombination and repair / Replication, recombination and repair	Psyr_0096	transposase IS4	Phage & IS elements
RSUY_RS11810	RSUY_24080	-	-	-	5.03057	2.29299e-14	-	-	-	-	-	-	-
RSUY_RS07830	RSUY_16020	RS04532	-	-	5.10244	6.48471e-08	-	-	-	-	-	-	-
RSUY_RS10940	RSUY_22300	RS03462	-	-	5.19342	7.92762e-08	-	-	-	-	-	-	-
RSUY_RS07820	RSUY_16000	RS04531	-	-	5.20703	2.1891e-09	-	-	-	-	-	-	-
RSUY_RS11840	-	-	-	-	5.33807	1.44301e-20	-	-	-	-	-	-	-
RSUY_RS16515	-	-	-	-	5.402	1.44337e-22	-	-	-	-	-	-	-
RSUY_RS22805	RSUY_46930	-	-	-	5.85645	6.69271e-13	-	-	-	-	-	-	-
RSUY_RS05475	RSUY_11210	-	-	-	5.88577	1.21176e-19	-	-	-	-	-	-	-
RSUY_RS22860	RSUY_47080	-	-	-	5.96833	6.19915e-24	-	-	-	-	-	-	-
RSUY_RS03185	RSUY_06540	RS00236	-	-	6.33105	4.96999e-09	-	-	-	-	-	-	-
RSUY_RS03195	-	-	-	-	6.643	1.39998e-27	-	-	-	-	-	-	-
RSUY_RS03330	-	-	-	-	7.74505	1.56804e-87	-	-	-	-	-	-	-
RSUY_RS19685	RSUY_40420	RSp0855	hrpY	membrane protein	7.80298	9.52867e-49	-	-	-	-	-	-	Type III secretion system+ Effectors
RSUY_RS17670	RSUY_36180	RSp1179	TIS1021	transposase / transposase	10.1123	6.27317e-49	COG3039 / COG3666	Transposase and inactivated derivatives, IS5 family / Transposase and inactivated derivatives	L / L	Replication, recombination and repair / Replication, recombination and repair	Psyr_0096	transposase IS4	Phage & IS elements
