# Supplementary material for: Transcriptomes of Ralstonia solanacearum during Root Colonization of Solanum commersonii
Source: Front Plant Sci. 2017 Mar 20;8:370. doi: 10.3389/fpls.2017.00370 (PMC5357869; doi:10.3389/fpls.2017.00370)
Supplement: Supplementary file 3 [file Table3.XLSX]

## Sheet: Sheet1
Supplementary Table 3. Number and percentage of DE genes classified into the P. syringae-derived functional categories (adapted from (28)).
	COUNTS	%	COUNTS	%	COUNTS	%	%
	Total DE		Up-egulated		Down-regulated		Genome
Amino acid metabolism and transport	10	2.36407	2	0.862069	8	4.18848	2.81596
Amino acid metabolism and transport (GABA)	0	0	0	0	0	0	0.0665188
Carbohydrate metabolism and transport	7	1.65485	0	0	7	3.66492	1.17517
Cell division	0	0	0	0	0	0	0.266075
Chaperones/Heat shock proteins	0	0	0	0	0	0	0.399113
Chemosensing & chemotaxis	0	0	0	0	0	0	0.576497
Cofactor metabolism	5	1.18203	1	0.431034	4	2.09424	2.26164
Cold shock proteins	1	0.236407	1	0.431034	0	0	0.0665188
Compatible solute synthesis	0	0	0	0	0	0	0.177384
Cyclic di-GMP cyclase proteins	0	0	0	0	0	0	0.0886918
Degradation of xenobiotics	0	0	0	0	0	0	0.177384
Energy generation	4	0.945626	2	0.862069	1	0.52356	1.26386
Fatty acid metabolism	1	0.236407	0	0	1	0.52356	0.687361
Flagellar synthesis and motility	0	0	0	0	0	0	0.532151
Glutathione metabolism	0	0	0	0	0	0	0.199557
Iron metabolism and transport	0	0	0	0	0	0	0.221729
Iron-sulfur proteins	4	0.945626	4	1.72414	0	0	0.199557
Light and oxygen sensing	1	0.236407	0	0	1	0.52356	0.110865
LPS synthesis and transport	1	0.236407	0	0	1	0.52356	0.487805
Mechanosensitive ion channel	1	0.236407	0	0	1	0.52356	0.0886918
Nitrogen metabolism	3	0.70922	1	0.431034	2	1.04712	0.687361
Nucleotide metabolism and transport	2	0.472813	1	0.431034	1	0.52356	1.24169
Organic acid metabolism and transport	5	1.18203	2	0.862069	3	1.57068	1.3969
Osmosensing & regulation	0	0	0	0	0	0	0.0443459
Outer membrane proteins	1	0.236407	0	0	1	0.52356	0.0443459
Oxidative stress tolerance	0	0	0	0	0	0	0.177384
Oxidative stress tolerance (Antioxidant enzyme)	5	1.18203	5	2.15517	0	0	0.221729
Peptidoglycan/cell wall polymers	0	0	0	0	0	0	0.487805
Phage & IS elements	16	3.78251	16	6.89655	0	0	2.08426
Phosphate metabolism and transport	3	0.70922	3	1.2931	0	0	0.177384
Phospholipid metabolism	2	0.472813	0	0	2	1.04712	0.465632
Phytotoxin synthesis and transport	1	0.236407	0	0	1	0.52356	0.177384
Pili synthesis and regulation	4	0.945626	4	1.72414	0	0	0.421286
Plant-associated proteins	0	0	0	0	0	0	0.0665188
Polyamine metabolism and transport	0	0	0	0	0	0	0.110865
Polysaccharide synthesis and regulation	0	0	0	0	0	0	0.266075
Post-translational modification	0	0	0	0	0	0	0.110865
Proteases	1	0.236407	1	0.431034	0	0	0.266075
QAC metabolism and transport	1	0.236407	0	0	1	0.52356	0.155211
Quorum regulation	0	0	0	0	0	0	0.0221729
Replication and DNA repair	2	0.472813	0	0	2	1.04712	1.28603
RNA degradation	0	0	0	0	0	0	0.133038
Secondary metabolism	0	0	0	0	0	0	0.133038
Secretion/Efflux/Export	1	0.236407	0	0	1	0.52356	1.10865
Siderophore synthesis and transport	4	0.945626	1	0.431034	3	1.57068	0.643016
Signal transduction mechanisms	0	0	0	0	0	0	0.0886918
Special	0	0	0	0	0	0	0
Stress resistance	1	0.236407	1	0.431034	0	0	0.399113
Sulfur metabolism and transport	3	0.70922	3	1.2931	0	0	0.59867
TAT secretion system	0	0	0	0	0	0	0.0886918
Terpenoid backbone synthesis	2	0.472813	1	0.431034	1	0.52356	0.221729
Toxin-Antitoxin system	0	0	0	0	0	0	0
Transcription	0	0	0	0	0	0	0.177384
Transcription - Sigma factors	3	0.70922	3	1.2931	0	0	0.133038
Transcriptional regulation	10	2.36407	2	0.862069	8	4.18848	1.77384
Translation	5	1.18203	5	2.15517	0	0	2.37251
Transport	3	0.70922	1	0.431034	2	1.04712	0.842572
Transport (inorganic ions)	0	0	0	0	0	0	0.332594
Transport (organic compounds)	0	0	0	0	0	0	0.133038
Transport (peptides)	1	0.236407	0	0	1	0.52356	0.310421
Type III secretion system+ Effectors	14	3.30969	11	4.74138	3	1.57068	1.86253
Type VI secretion system	1	0.236407	1	0.431034	0	0	0.288248
Unknown/Others	294	69.5035	160	68.9655	135	70.6806	66.5854
