# Supplementary material for: Transcriptomes of Ralstonia solanacearum during Root Colonization of Solanum commersonii
Source: Front Plant Sci. 2017 Mar 20;8:370. doi: 10.3389/fpls.2017.00370 (PMC5357869; doi:10.3389/fpls.2017.00370)
Supplement: Supplementary file 4 [file Table4.XLSX]

## Sheet: Sheet1
Supplementary Table 4. P. syringae-derived functional gene categories [28] grouped according to function similarity
Represented gene category	Gene categories in (28) grouped
Amino acid metabolism and transport	Amino acid metabolism and transport
	Amino acid metabolism and transport (GABA)
Carbohydrate metabolism and transport	Carbohydrate metabolism and transport
	Peptidoglycan/cell wall polymers
	Polysaccharide synthesis and regulation
Chemosensing and motility	Chemosensing & Chemotaxis
	Flagellar synthesis and motility
	Pili synthesis and regulation
Stress related	Cold shock proteins
	Glutathione metabolism
	Osmosensing & Regulation
	Oxidative stress tolerance
	Oxidative stress tolerance (Antioxidant enzymes)
Iron, nitrogen, phosphate and sulfur metabolism and transport	Iron metabolism and transport
	Iron-sulfur proteins
	Nitrogen metabolism
	Phosphate metabolism and transport
	Phospholipid metabolism
	Polyamine metabolism and transport
	QAC metabolism and transport
	Siderophore synthesis and transport
	Sulfur metabolism and transport
Secondary metabolism	Secondary metabolism
	Terpenoid backbone synthesis
Transport	Transport
	Transport (inorganic ions)
	Transport (organic compounds)
	Transport (peptides)
Gene expression	Transcription
	Transcription–Sigma Factors
	Transcriptional regulation
	Translation
	Post-translational modification
Secretion/Efflux/Export	Secretion/Efflux/Export
	TAT secretion system
	Type III Secretion System and Effectors
	Type VI Secretion System
