# Supplementary material for: Transcriptomes of Ralstonia solanacearum during Root Colonization of Solanum commersonii
Source: Front Plant Sci. 2017 Mar 20;8:370. doi: 10.3389/fpls.2017.00370 (PMC5357869; doi:10.3389/fpls.2017.00370)
Supplement: Supplementary file 5 [file Table5.XLSX]

## Sheet: Sheet1
Supplementary Table 5. Number and percentage of genes classified into COG functional categories
		COUNTS	%	COUNTS	%	COUNTS	%	%
Functional class	Functional class description	Total DE		Up-regulated		Down-regulated		Genome
J	Translation, ribosomal structure and biogenesis	14	1.87668	9	2.92208	5	1.14155	3.10058
A	RNA processing and modification	1	0.134048	0	0	1	0.228311	0.0630199
K	Transcription	36	4.82574	13	4.22078	23	5.25114	5.52054
L	Replication, recombination and repair	35	4.69169	20	6.49351	15	3.42466	4.41139
B	Chromatin structure and dynamics	0	0	0	0	0	0	0.025208
D	Cell cycle control, cell division, chromosome partitioning	15	2.01072	5	1.62338	10	2.28311	1.62591
Y	Nuclear structure	0	0	0	0	0	0	0
V	Defense mechanisms	15	2.01072	2	0.649351	13	2.96804	2.00403
T	Signal transduction mechanisms	19	2.54692	9	2.92208	10	2.28311	3.59214
M	Cell wall/membrane/envelope biogenesis	45	6.03217	8	2.5974	37	8.44749	5.98689
N	Cell motility	16	2.14477	11	3.57143	5	1.14155	2.69725
Z	Cytoskeleton	1	0.134048	1	0.324675	0	0	0.025208
W	Extracellular structures	0	0	0	0	0	0	0.012604
U	Intracellular trafficking, secretion, and vesicular transport	20	2.68097	7	2.27273	13	2.96804	2.41996
O	Posttranslational modification, protein turnover, chaperones	24	3.21716	7	2.27273	17	3.88128	4.20973
X	Mobilome: prophages, transposons	0	0	0	0	0	0	0
C	Energy production and conversion	40	5.36193	15	4.87013	25	5.70776	5.50794
G	Carbohydrate transport and metabolism	35	4.69169	5	1.62338	30	6.84932	5.11722
E	Amino acid transport and metabolism	55	7.37265	12	3.8961	43	9.81735	8.5581
F	Nucleotide transport and metabolism	10	1.34048	2	0.649351	8	1.82648	2.01664
H	Coenzyme transport and metabolism	33	4.42359	8	2.5974	25	5.70776	5.30628
I	Lipid transport and metabolism	19	2.54692	4	1.2987	15	3.42466	3.30224
P	Inorganic ion transport and metabolism	35	4.69169	14	4.54545	21	4.79452	4.82733
Q	Secondary metabolites biosynthesis, transport and catabolism	32	4.28954	4	1.2987	28	6.39269	3.88203
R	General function prediction only	61	8.17694	15	4.87013	46	10.5023	11.9738
S	Function unknown	34	4.55764	15	4.87013	19	4.3379	5.84825
-	Not classified	151	20.2413	122	39.6104	29	6.621	7.96572
